# Supplementary material for: Computations of the shear stresses distribution experienced by passive particles as they circulate in turbulent flow: A case study for vWF protein molecules
Source: PLoS One. 2022 Aug 29;17(8):e0273312. doi: 10.1371/journal.pone.0273312 (PMC9423662; doi:10.1371/journal.pone.0273312)
Supplement: S1 File — (XLSX) [file pone.0273312.s001.xlsx]

## Sheet: Figures
																	0	0

## Sheet: tk2-abstrmean
Column1	Column2										1b													2b													3b
0	0		1								tau	shear	extx	exty	extz	σ (Pa)			crit					tau	shear	extx	exty	extz	σ (Pa)								tau	shear	extx	exty	extz	σ (Pa)
0	0		2								0	1.0062	0	0	0	15.043			5					0	0.9985	0	0	0	14.9279								0	0.97	0	0	0	14.5018
0	0		3								0.1	1.0063	0	0	0	15.0445			5					0.1	0.9982	0	0	0	14.9234								0.1	0.9695	0	0	0	14.4943
0	0		4								0.2	1.0064	0	0	0	15.046			5					0.2	0.9979	0	0	0	14.9189								0.2	0.9689	0	0	0	14.4853
0	0		5								0.3	1.0066	0	0	0	15.049			5					0.3	0.9975	0	0	0	14.9129								0.3	0.9683	0	0	0	14.4764
0	0		6								0.4	1.0067	0	0	0	15.0505			5					0.4	0.9972	0	0	0	14.9084								0.4	0.9678	0	0	0	14.4689
0	0		7								0.5	1.0069	0	0	0	15.0535			5					0.5	0.9968	0	0	0	14.9025								0.5	0.9672	0	0	0	14.4599
0	0		8								0.6	1.0071	0	0	0	15.0564			5					0.6	0.9964	0	0	0	14.8965								0.6	0.9665	0	0	0	14.4495
0	0		9								0.7	1.0073	0	0	0	15.0594			5					0.7	0.9961	0	0	0	14.892								0.7	0.9659	0	0	0	14.4405
0	0		10								0.8	1.0075	0	0	0	15.0624			5					0.8	0.9957	0	0	0	14.886								0.8	0.9653	0	0	0	14.4315
0	0		11								0.9	1.0077	0	0	0	15.0654			5					0.9	0.9953	0	0	0	14.88								0.9	0.9646	0	0	0	14.4211
0	0		12								1	1.0079	0	0	0	15.0684			5					1	0.995	0	0	0	14.8755								1	0.964	0	0	0	14.4121
0	0		13								1.1	1.008	0	0	0	15.0699			5					1.1	0.9946	0	0	0	14.8696								1.1	0.9633	0	0	0	14.4016
0	0		14								1.2	1.0082	0	0	0	15.0729			5					1.2	0.9942	0	0	0	14.8636								1.2	0.9626	0	0	0	14.3912
0	0		15								1.3	1.0084	0	0	0	15.0759			5					1.3	0.9938	0	0	0	14.8576								1.3	0.9619	0	0	0	14.3807
0	0		16			tau,w =	14.9503	Pa			1.4	1.0085	0	0	0	15.0774			5					1.4	0.9934	0	0	0	14.8516								1.4	0.9612	0	0	0	14.3702
0	0		17								1.5	1.0086	0	0	0	15.0789			5					1.5	0.993	0	0	0	14.8456								1.5	0.9605	0	0	0	14.3598
0	0		18								1.6	1.0088	0	0	0	15.0819			5					1.6	0.9926	0	0	0	14.8397								1.6	0.9597	0	0	0	14.3478
0	0		19								1.7	1.0088	0	0	0	15.0819			5					1.7	0.9923	0	0	0	14.8352								1.7	0.959	0	0	0	14.3373
0	0		20								1.8	1.0089	0	0	0	15.0834			5					1.8	0.9919	0	0	0	14.8292								1.8	0.9582	0	0	0	14.3254
0	0		21								1.9	1.0089	0	0	0	15.0834			5					1.9	0.9915	0	0	0	14.8232								1.9	0.9575	0	0	0	14.3149
0	0		22								2	1.009	0	0	0	15.0849			5					2	0.9911	0	0	0	14.8172								2	0.9567	0	0	0	14.303
0	0		23								2.1	1.009	0	0	0	15.0849			5					2.1	0.9907	0	0	0	14.8113								2.1	0.9559	0	0	0	14.291
0	0		24								2.2	1.009	0	0	0	15.0849			5					2.2	0.9903	0	0	0	14.8053								2.2	0.9551	0	0	0	14.279
0	0		25								2.3	1.009	0	0	0	15.0849			5					2.3	0.9899	0	0	0	14.7993								2.3	0.9543	0	0	0	14.2671
0	0		26								2.4	1.009	0	0	0	15.0849			5					2.4	0.9894	0	0	0	14.7918								2.4	0.9535	0	0	0	14.2551
0	0		27								2.5	1.009	0	0	0	15.0849			5					2.5	0.989	0	0	0	14.7858								2.5	0.9527	0	0	0	14.2432
0	0		28								2.6	1.0089	0	0	0	15.0834			5					2.6	0.9886	0	0	0	14.7799								2.6	0.9519	0	0	0	14.2312
0	0		29								2.7	1.0089	0	0	0	15.0834			5					2.7	0.9882	0	0	0	14.7739								2.7	0.9511	0	0	0	14.2192
0	0		30								2.8	1.0088	0	0	0	15.0819			5					2.8	0.9878	0	0	0	14.7679								2.8	0.9502	0	0	0	14.2058
0	0		31								2.9	1.0088	0	0	0	15.0819			5					2.9	0.9873	0	0	0	14.7604								2.9	0.9494	0	0	0	14.1938
0	0		32								3	1.0087	0	0	0	15.0804			5					3	0.9869	0	0	0	14.7545								3	0.9486	0	0	0	14.1819
0	0		33								3.1	1.0086	0	0	0	15.0789			5					3.1	0.9864	0	0	0	14.747								3.1	0.9477	0	0	0	14.1684
0	0		34								3.2	1.0085	0	0	0	15.0774			5					3.2	0.986	0	0	0	14.741								3.2	0.9469	0	0	0	14.1564
0	0		35								3.3	1.0084	0	0	0	15.0759			5					3.3	0.9855	0	0	0	14.7335								3.3	0.946	0	0	0	14.143
0	0		36								3.4	1.0084	0	0	0	15.0759			5					3.4	0.9851	0	0	0	14.7275								3.4	0.9452	0	0	0	14.131
0	0		37								3.5	1.0083	0	0	0	15.0744			5					3.5	0.9846	0	0	0	14.7201								3.5	0.9443	0	0	0	14.1176
0	0		38								3.6	1.0082	0	0	0	15.0729			5					3.6	0.9841	0	0	0	14.7126								3.6	0.9435	0	0	0	14.1056
0	0		39								3.7	1.0082	0	0	0	15.0729			5					3.7	0.9837	0	0	0	14.7066								3.7	0.9426	0	0	0	14.0922
0	0		40								3.8	1.0081	0	0	0	15.0714			5					3.8	0.9832	0	0	0	14.6991								3.8	0.9418	0	0	0	14.0802
0	0		41								3.9	1.0081	0	0	0	15.0714			5					3.9	0.9827	0	0	0	14.6917								3.9	0.941	0	0	0	14.0682
0	0		42								4	1.008	0	0	0	15.0699			5					4	0.9822	0	0	0	14.6842								4	0.9401	0	0	0	14.0548
0	0		43								4.1	1.008	0	0	0	15.0699			5					4.1	0.9817	0	0	0	14.6767								4.1	0.9393	0	0	0	14.0428
0	0		44								4.2	1.008	0	0	0	15.0699			5					4.2	0.9813	0	0	0	14.6707								4.2	0.9384	0	0	0	14.0294
0	0		45								4.3	1.008	0	0	0	15.0699			5					4.3	0.9808	0	0	0	14.6633								4.3	0.9376	0	0	0	14.0174
0	0		46								4.4	1.008	0	0	0	15.0699			5					4.4	0.9803	0	0	0	14.6558								4.4	0.9368	0	0	0	14.0054
0	0		47								4.5	1.008	0	0	0	15.0699			5					4.5	0.9798	0	0	0	14.6483								4.5	0.9359	0	0	0	13.992
0	0		48								4.6	1.008	0	0	0	15.0699			5					4.6	0.9793	0	0	0	14.6408								4.6	0.9351	0	0	0	13.98
0	0		49								4.7	1.008	0	0	0	15.0699			5					4.7	0.9788	0	0	0	14.6334								4.7	0.9343	0	0	0	13.9681
0	0		50								4.8	1.0081	0	0	0	15.0714			5					4.8	0.9784	0	0	0	14.6274								4.8	0.9334	0	0	0	13.9546
0	0		51								4.9	1.0081	0	0	0	15.0714			5					4.9	0.9779	0	0	0	14.6199								4.9	0.9326	0	0	0	13.9426
0	0		52								5	1.0081	0	0	0	15.0714			5					5	0.9774	0	0	0	14.6124								5	0.9318	0	0	0	13.9307
0	0		53								5.1	1.0082	0	0	0	15.0729			5					5.1	0.9769	0	0	0	14.6049								5.1	0.931	0	0	0	13.9187
0	0		54								5.2	1.0083	0	0	0	15.0744			5					5.2	0.9765	0	0	0	14.599								5.2	0.9301	0	0	0	13.9053
0	0		55								5.3	1.0084	0	0	0	15.0759			5					5.3	0.976	0	0	0	14.5915								5.3	0.9293	0	0	0	13.8933
0	0		56								5.4	1.0085	0	0	0	15.0774			5					5.4	0.9756	0	0	0	14.5855								5.4	0.9285	0	0	0	13.8814
0	0		57								5.5	1.0087	0	0	0	15.0804			5					5.5	0.9751	0	0	0	14.578								5.5	0.9276	0	0	0	13.8679
0	0		58								5.6	1.0088	0	0	0	15.0819			5					5.6	0.9746	0	0	0	14.5706								5.6	0.9268	0	0	0	13.8559
0	0		59								5.7	1.009	0	0	0	15.0849			5					5.7	0.9742	0	0	0	14.5646								5.7	0.926	0	0	0	13.844
0	0		60								5.8	1.0091	0	0	0	15.0863			5					5.8	0.9738	0	0	0	14.5586								5.8	0.9251	0	0	0	13.8305
0	0		61								5.9	1.0093	0	0	0	15.0893			5					5.9	0.9733	0	0	0	14.5511								5.9	0.9243	0	0	0	13.8186
0	0		62								6	1.0095	0	0	0	15.0923			5					6	0.9729	0	0	0	14.5451								6	0.9235	0	0	0	13.8066
0	0		63								6.1	1.0097	0	0	0	15.0953			5					6.1	0.9725	0	0	0	14.5392								6.1	0.9226	0	0	0	13.7931
0	0		64								6.2	1.0099	0	0	0	15.0983			5					6.2	0.972	0	0	0	14.5317								6.2	0.9218	0	0	0	13.7812
0	0		65								6.3	1.0101	0	0	0	15.1013			5					6.3	0.9716	0	0	0	14.5257								6.3	0.921	0	0	0	13.7692
0	0		66								6.4	1.0103	0	0	0	15.1043			5					6.4	0.9712	0	0	0	14.5197								6.4	0.9201	0	0	0	13.7558
0	0		67								6.5	1.0105	0	0	0	15.1073			5					6.5	0.9708	0	0	0	14.5138								6.5	0.9193	0	0	0	13.7438
0	0		68								6.6	1.0107	0	0	0	15.1103			5					6.6	0.9704	0	0	0	14.5078								6.6	0.9185	0	0	0	13.7319
0	0		69								6.7	1.0109	0	0	0	15.1133			5					6.7	0.9699	0	0	0	14.5003								6.7	0.9176	0	0	0	13.7184
0	0		70								6.8	1.0111	0	0	0	15.1162			5					6.8	0.9695	0	0	0	14.4943								6.8	0.9168	0	0	0	13.7064
0	0		71								6.9	1.0113	0	0	0	15.1192			5					6.9	0.9691	0	0	0	14.4883								6.9	0.916	0	0	0	13.6945
0	0		72								7	1.0115	0	0	0	15.1222			5					7	0.9687	0	0	0	14.4824								7	0.9151	0	0	0	13.681
0	0		73								7.1	1.0116	0	0	0	15.1237			5					7.1	0.9683	0	0	0	14.4764								7.1	0.9143	0	0	0	13.6691
0	0		74								7.2	1.0118	0	0	0	15.1267			5					7.2	0.9679	0	0	0	14.4704								7.2	0.9135	0	0	0	13.6571
0	0		75								7.3	1.0119	0	0	0	15.1282			5					7.3	0.9675	0	0	0	14.4644								7.3	0.9126	0	0	0	13.6436
0	0		76								7.4	1.012	0	0	0	15.1297			5					7.4	0.9671	0	0	0	14.4584								7.4	0.9118	0	0	0	13.6317
0	0		77								7.5	1.0121	0	0	0	15.1312			5					7.5	0.9667	0	0	0	14.4525								7.5	0.911	0	0	0	13.6197
0	0		78								7.6	1.0122	0	0	0	15.1327			5					7.6	0.9663	0	0	0	14.4465								7.6	0.9101	0	0	0	13.6063
0	0		79								7.7	1.0123	0	0.0001	0.0001	15.1342			5					7.7	0.9659	0	0	0	14.4405								7.7	0.9093	0	0	0	13.5943
0	0		80								7.8	1.0123	0	0.0001	0.0001	15.1342			5					7.8	0.9655	0	0	0	14.4345								7.8	0.9084	0	0	0	13.5809
0	0		81								7.9	1.0123	0	0.0001	0.0001	15.1342			5					7.9	0.9652	0	0	0	14.43								7.9	0.9076	0	0	0	13.5689
0	0		82								8	1.0124	0	0.0001	0.0001	15.1357			5					8	0.9648	0	0	0	14.424								8	0.9068	0	0	0	13.5569
0	0		83								8.1	1.0123	0	0.0001	0.0001	15.1342			5					8.1	0.9644	0	0	0	14.4181								8.1	0.906	0	0	0	13.545
0	0		84								8.2	1.0123	0	0.0001	0.0001	15.1342			5					8.2	0.964	0	0	0	14.4121								8.2	0.9051	0	0	0	13.5315
0	0		85								8.3	1.0123	0	0.0001	0.0001	15.1342			5					8.3	0.9636	0	0	0	14.4061								8.3	0.9043	0	0	0	13.5196
0	0		86								8.4	1.0122	0	0.0001	0.0001	15.1327			5					8.4	0.9633	0	0	0	14.4016								8.4	0.9035	0	0	0	13.5076
0	0		87								8.5	1.0121	0	0.0001	0.0001	15.1312			5					8.5	0.9629	0	0	0	14.3956								8.5	0.9027	0	0	0	13.4956
0	0		88								8.6	1.0121	0	0.0001	0.0001	15.1312			5					8.6	0.9625	0	0	0	14.3897								8.6	0.9019	0	0	0	13.4837
0	0		89								8.7	1.012	0	0.0001	0.0001	15.1297			5					8.7	0.9621	0	0	0	14.3837								8.7	0.901	0	0	0	13.4702
0	0		90								8.8	1.0119	0	0.0001	0.0001	15.1282			5					8.8	0.9618	0	0	0	14.3792								8.8	0.9002	0	0	0	13.4583
0	0		91								8.9	1.0118	0	0.0001	0.0001	15.1267			5					8.9	0.9614	0	0	0	14.3732								8.9	0.8994	0	0	0	13.4463
0	0		92								9	1.0117	0	0.0001	0.0001	15.1252			5					9	0.961	0	0	0	14.3672								9	0.8986	0	0	0	13.4343
0	0		93								9.1	1.0116	0	0.0001	0.0001	15.1237			5					9.1	0.9607	0	0	0	14.3628								9.1	0.8979	0	0	0	13.4239
0	0		94								9.2	1.0114	0	0.0001	0.0001	15.1207			5					9.2	0.9603	0	0	0	14.3568								9.2	0.8971	0	0	0	13.4119
0	0		95								9.3	1.0113	0	0.0001	0.0001	15.1192			5					9.3	0.9599	0	0	0	14.3508								9.3	0.8963	0	0	0	13.4
0	0		96								9.4	1.0112	0	0.0001	0.0001	15.1177			5					9.4	0.9596	0	0	0	14.3463								9.4	0.8955	0	0	0	13.388
0	0		97								9.5	1.0111	0	0.0001	0.0001	15.1162			5					9.5	0.9592	0	0	0	14.3403								9.5	0.8948	0	0	0	13.3775
0	0		98								9.6	1.0111	0	0.0001	0.0001	15.1162			5					9.6	0.9588	0	0	0	14.3343								9.6	0.894	0	0	0	13.3656
0	0		99								9.7	1.011	0	0.0001	0.0001	15.1148			5					9.7	0.9585	0	0	0	14.3299								9.7	0.8933	0	0	0	13.3551
0	0		100								9.8	1.0109	0	0.0001	0.0001	15.1133			5					9.8	0.9581	0	0	0	14.3239								9.8	0.8925	0	0	0	13.3431
0	0		101								9.9	1.0109	0	0.0001	0.0001	15.1133			5					9.9	0.9577	0	0	0	14.3179								9.9	0.8918	0	0	0	13.3327
0	0		102								10	1.0108	0	0.0001	0.0001	15.1118			5					10	0.9574	0	0	0	14.3134								10	0.891	0	0	0	13.3207
0	0		103								10.1	1.0108	0	0.0001	0.0001	15.1118			5					10.1	0.957	0	0	0	14.3074								10.1	0.8903	0	0	0	13.3103
0	0		104								10.2	1.0108	0	0.0001	0.0001	15.1118			5					10.2	0.9566	0	0	0	14.3015								10.2	0.8896	0	0	0	13.2998
0	0		105								10.3	1.0108	0	0.0001	0.0001	15.1118			5					10.3	0.9563	0	0	0	14.297								10.3	0.8889	0	0	0	13.2893
0	0		106								10.4	1.0108	0	0.0001	0.0001	15.1118			5					10.4	0.9559	0	0	0	14.291								10.4	0.8881	0	0	0	13.2774
0	0		107								10.5	1.0108	0	0.0001	0.0001	15.1118			5					10.5	0.9556	0	0	0	14.2865								10.5	0.8874	0	0	0	13.2669
0	0		108								10.6	1.0108	0	0.0001	0.0001	15.1118			5					10.6	0.9552	0	0	0	14.2805								10.6	0.8867	0	0	0	13.2564
0	0		109								10.7	1.0108	0	0.0001	0.0001	15.1118			5					10.7	0.9549	0	0	0	14.276								10.7	0.8861	0	0	0	13.2475
0	0		110								10.8	1.0108	0	0.0001	0.0001	15.1118			5					10.8	0.9545	0	0	0	14.2701								10.8	0.8854	0	0	0	13.237
0	0		111								10.9	1.0109	0	0.0001	0.0001	15.1133			5					10.9	0.9542	0	0	0	14.2656								10.9	0.8847	0	0	0	13.2265
0	0		112								11	1.0109	0	0.0001	0.0001	15.1133			5					11	0.9538	0	0	0	14.2596								11	0.884	0	0	0	13.2161
0	0		113								11.1	1.0109	0	0.0001	0.0001	15.1133			5					11.1	0.9535	0	0	0	14.2551								11.1	0.8834	0	0	0	13.2071
0	0		114								11.2	1.0109	0	0.0001	0.0001	15.1133			5					11.2	0.9531	0	0	0	14.2491								11.2	0.8827	0	0	0	13.1966
0	0		115								11.3	1.0109	0	0.0001	0.0001	15.1133			5					11.3	0.9528	0	0	0	14.2446								11.3	0.8821	0	0	0	13.1877
0	0		116								11.4	1.0109	0	0.0001	0.0001	15.1133			5					11.4	0.9525	0	0	0	14.2402								11.4	0.8815	0	0	0	13.1787
0	0		117								11.5	1.0109	0	0.0001	0.0001	15.1133			5					11.5	0.9521	0	0	0	14.2342								11.5	0.8808	0	0	0	13.1682
0	0		118								11.6	1.0109	0	0.0001	0.0001	15.1133			5					11.6	0.9518	0	0	0	14.2297								11.6	0.8802	0	0	0	13.1593
0	0		119								11.7	1.0109	0	0.0001	0.0001	15.1133			5					11.7	0.9515	0	0	0	14.2252								11.7	0.8796	0	0	0	13.1503
0	0		120								11.8	1.0109	0	0.0001	0.0001	15.1133			5					11.8	0.9512	0	0	0	14.2207								11.8	0.879	0	0	0	13.1413
0	0		121								11.9	1.0109	0	0.0001	0.0001	15.1133			5					11.9	0.9509	0	0	0	14.2162								11.9	0.8784	0	0	0	13.1323
0	0		122								12	1.0109	0	0.0001	0.0001	15.1133			5					12	0.9506	0	0	0	14.2118								12	0.8779	0	0	0	13.1249
0	0		123								12.1	1.0108	0	0.0001	0.0001	15.1118			5					12.1	0.9503	0	0	0	14.2073								12.1	0.8773	0	0	0	13.1159
0	0		124								12.2	1.0108	0	0.0001	0.0001	15.1118			5					12.2	0.95	0	0	0	14.2028								12.2	0.8767	0	0	0	13.1069
0	0		125								12.3	1.0108	0	0.0001	0.0001	15.1118			5					12.3	0.9498	0	0	0	14.1998								12.3	0.8762	0	0	0	13.0995
0	0		126								12.4	1.0107	0	0.0001	0.0001	15.1103			5					12.4	0.9495	0	0	0	14.1953								12.4	0.8756	0	0	0	13.0905
0	0		127								12.5	1.0107	0	0.0001	0.0001	15.1103			5					12.5	0.9492	0	0	0	14.1908								12.5	0.8751	0	0	0	13.083
0	0		128								12.6	1.0107	0	0.0001	0.0001	15.1103			5					12.6	0.949	0	0	0	14.1878								12.6	0.8745	0	0	0	13.074
0	0		129								12.7	1.0106	0	0.0001	0.0001	15.1088			5					12.7	0.9487	0	0	0	14.1833								12.7	0.874	0	0	0	13.0666
											12.8	1.0106	0	0.0001	0.0001	15.1088			5					12.8	0.9485	0	0	0	14.1804								12.8	0.8735	0	0	0	13.0591
											12.9	1.0105	0	0.0001	0.0001	15.1073			5					12.9	0.9482	0	0	0	14.1759								12.9	0.873	0	0	0	13.0516
											13	1.0104	0	0.0001	0.0001	15.1058			5					13	0.948	0	0	0	14.1729								13	0.8725	0	0	0	13.0441
											13.1	1.0104	0	0.0001	0.0001	15.1058			5					13.1	0.9478	0	0	0	14.1699								13.1	0.872	0	0	0	13.0367
											13.2	1.0103	0	0.0001	0.0001	15.1043			5					13.2	0.9475	0	0	0	14.1654								13.2	0.8715	0	0	0	13.0292
											13.3	1.0103	0	0.0001	0.0001	15.1043			5					13.3	0.9473	0	0	0	14.1624								13.3	0.871	0	0	0	13.0217
											13.4	1.0102	0	0.0001	0.0001	15.1028			5					13.4	0.9471	0	0	0	14.1594								13.4	0.8705	0	0	0	13.0142
											13.5	1.0102	0	0.0001	0.0001	15.1028			5					13.5	0.9468	0	0	0	14.1549								13.5	0.87	0	0	0	13.0068
											13.6	1.0102	0	0.0001	0.0001	15.1028			5					13.6	0.9466	0	0	0	14.152								13.6	0.8695	0	0	0	12.9993
											13.7	1.0102	0	0.0001	0.0001	15.1028			5					13.7	0.9464	0	0	0	14.149								13.7	0.869	0	0	0	12.9918
											13.8	1.0102	0	0.0001	0.0001	15.1028			5					13.8	0.9462	0	0	0	14.146								13.8	0.8686	0	0	0	12.9858
											13.9	1.0103	0	0.0001	0.0001	15.1043			5					13.9	0.9459	0	0	0	14.1415								13.9	0.8681	0	0	0	12.9784
											14	1.0103	0	0.0001	0.0001	15.1043			5					14	0.9457	0	0	0	14.1385								14	0.8676	0	0	0	12.9709
											14.1	1.0104	0	0.0001	0.0001	15.1058			5					14.1	0.9454	0	0	0	14.134								14.1	0.8672	0	0	0	12.9649
											14.2	1.0105	0	0.0001	0.0001	15.1073			5					14.2	0.9452	0	0	0	14.131								14.2	0.8667	0	0	0	12.9574
											14.3	1.0106	0	0.0001	0.0001	15.1088			5					14.3	0.945	0	0	0	14.128								14.3	0.8662	0	0	0	12.9499
											14.4	1.0108	0	0.0001	0.0001	15.1118			5					14.4	0.9447	0	0	0	14.1235								14.4	0.8658	0	0	0	12.944
											14.5	1.011	0	0.0001	0.0001	15.1148			5					14.5	0.9445	0	0	0	14.1206								14.5	0.8653	0	0	0	12.9365
											14.6	1.0112	0	0.0001	0.0001	15.1177			5					14.6	0.9442	0	0	0	14.1161								14.6	0.8649	0	0	0	12.9305
											14.7	1.0114	0	0.0001	0.0001	15.1207			5					14.7	0.944	0	0	0	14.1131								14.7	0.8644	0	0	0	12.923
											14.8	1.0117	0	0.0001	0.0001	15.1252			5					14.8	0.9437	0	0	0	14.1086								14.8	0.8639	0	0	0	12.9156
											14.9	1.012	0	0.0001	0.0001	15.1297			5					14.9	0.9434	0	0	0	14.1041								14.9	0.8635	0	0	0	12.9096
											15	1.0123	0	0.0001	0.0001	15.1342			5					15	0.9432	0	0	0	14.1011								15	0.8631	0	0	0	12.9036
											15.1	1.0126	0	0.0001	0.0001	15.1387			5					15.1	0.9429	0	0	0	14.0966								15.1	0.8626	0	0	0	12.8961
											15.2	1.013	0	0.0001	0.0001	15.1447			5					15.2	0.9426	0	0	0	14.0922								15.2	0.8622	0	0	0	12.8901
											15.3	1.0133	0	0.0001	0.0001	15.1491			5					15.3	0.9424	0	0	0	14.0892								15.3	0.8618	0	0	0	12.8842
											15.4	1.0137	0	0.0001	0.0001	15.1551			5					15.4	0.9421	0	0	0	14.0847								15.4	0.8613	0	0	0	12.8767
											15.5	1.0141	0	0.0001	0.0001	15.1611			5					15.5	0.9418	0	0	0	14.0802								15.5	0.8609	0	0	0	12.8707
											15.6	1.0145	0	0.0001	0.0001	15.1671			5					15.6	0.9415	0	0	0	14.0757								15.6	0.8605	0	0	0	12.8647
											15.7	1.0149	0	0.0001	0.0001	15.1731			5					15.7	0.9413	0	0	0	14.0727								15.7	0.8601	0	0	0	12.8588
											15.8	1.0154	0	0.0001	0.0001	15.1805			5					15.8	0.941	0	0	0	14.0682								15.8	0.8597	0	0	0	12.8528
											15.9	1.0158	0	0.0001	0.0001	15.1865			5					15.9	0.9408	0	0	0	14.0652								15.9	0.8593	0	0	0	12.8468
											16	1.0162	0	0.0001	0.0001	15.1925			5					16	0.9405	0	0	0	14.0608								16	0.8589	0	0	0	12.8408
											16.1	1.0167	0	0.0001	0.0001	15.2			5					16.1	0.9402	0	0	0	14.0563								16.1	0.8585	0	0	0	12.8348
											16.2	1.0171	0	0.0001	0.0001	15.206			5					16.2	0.94	0	0	0	14.0533								16.2	0.8581	0	0	0	12.8289
											16.3	1.0175	0	0.0001	0.0001	15.2119			5					16.3	0.9398	0	0	0	14.0503								16.3	0.8577	0	0	0	12.8229
											16.4	1.0179	0	0.0001	0.0001	15.2179			5					16.4	0.9396	0	0	0	14.0473								16.4	0.8573	0	0	0	12.8169
											16.5	1.0182	0	0.0001	0.0001	15.2224			5					16.5	0.9393	0	0	0	14.0428								16.5	0.8569	0	0	0	12.8109
											16.6	1.0186	0	0.0001	0.0001	15.2284			5					16.6	0.9391	0	0	0	14.0398								16.6	0.8565	0	0	0	12.8049
											16.7	1.0189	0	0.0001	0.0001	15.2329			5					16.7	0.9389	0	0	0	14.0368								16.7	0.8562	0	0	0	12.8004
											16.8	1.0191	0	0.0001	0.0001	15.2359			5					16.8	0.9388	0	0	0	14.0353								16.8	0.8558	0	0	0	12.7945
											16.9	1.0194	0	0.0001	0.0001	15.2403			5					16.9	0.9386	0	0	0	14.0324								16.9	0.8554	0	0	0	12.7885
											17	1.0196	0	0.0001	0.0001	15.2433			5					17	0.9384	0	0	0	14.0294								17	0.855	0	0	0	12.7825
											17.1	1.0197	0	0.0001	0.0001	15.2448			5					17.1	0.9383	0	0	0	14.0279								17.1	0.8546	0	0	0	12.7765
											17.2	1.0198	0	0.0001	0.0001	15.2463			5					17.2	0.9382	0	0	0	14.0264								17.2	0.8542	0	0	0	12.7705
											17.3	1.0199	0	0.0001	0.0001	15.2478			5					17.3	0.9381	0	0	0	14.0249								17.3	0.8538	0	0	0	12.7646
											17.4	1.0199	0	0.0001	0.0001	15.2478			5					17.4	0.938	0	0	0	14.0234								17.4	0.8534	0	0	0	12.7586
											17.5	1.0199	0	0.0001	0.0001	15.2478			5					17.5	0.9379	0	0	0	14.0219								17.5	0.853	0	0	0	12.7526
											17.6	1.0198	0	0.0001	0.0001	15.2463			5					17.6	0.9378	0	0	0	14.0204								17.6	0.8526	0	0	0	12.7466
											17.7	1.0197	0	0.0001	0.0001	15.2448			5					17.7	0.9377	0	0	0	14.0189								17.7	0.8522	0	0	0	12.7406
											17.8	1.0196	0	0.0001	0.0001	15.2433			5					17.8	0.9376	0	0	0	14.0174								17.8	0.8518	0	0	0	12.7347
											17.9	1.0194	0	0.0001	0.0001	15.2403			5					17.9	0.9376	0	0	0	14.0174								17.9	0.8514	0	0	0	12.7287
											18	1.0192	0	0.0001	0.0001	15.2373			5					18	0.9375	0	0	0	14.0159								18	0.851	0	0	0	12.7227
											18.1	1.019	0	0.0001	0.0001	15.2344			5					18.1	0.9375	0	0	0	14.0159								18.1	0.8506	0	0	0	12.7167
											18.2	1.0187	0	0.0001	0.0001	15.2299			5					18.2	0.9374	0	0	0	14.0144								18.2	0.8502	0	0	0	12.7107
											18.3	1.0184	0	0.0001	0.0001	15.2254			5					18.3	0.9374	0	0	0	14.0144								18.3	0.8498	0	0	0	12.7048
											18.4	1.0182	0	0.0001	0.0001	15.2224			5					18.4	0.9373	0	0	0	14.0129								18.4	0.8494	0	0	0	12.6988
											18.5	1.0179	0	0.0001	0.0001	15.2179			5					18.5	0.9373	0	0	0	14.0129								18.5	0.849	0	0	0	12.6928
											18.6	1.0176	0	0.0001	0.0001	15.2134			5					18.6	0.9372	0	0	0	14.0114								18.6	0.8486	0	0	0	12.6868
											18.7	1.0173	0	0.0001	0.0001	15.2089			5					18.7	0.9372	0	0	0	14.0114								18.7	0.8481	0	0	0	12.6793
											18.8	1.017	0	0.0001	0.0001	15.2045			5					18.8	0.9371	0	0	0	14.0099								18.8	0.8477	0	0	0	12.6734
											18.9	1.0167	0	0.0001	0.0001	15.2			5					18.9	0.937	0	0	0	14.0084								18.9	0.8473	0	0	0	12.6674
											19	1.0165	0	0.0001	0.0001	15.197			5					19	0.937	0	0	0	14.0084								19	0.8469	0	0	0	12.6614
											19.1	1.0162	0	0.0001	0.0001	15.1925			5					19.1	0.9369	0	0	0	14.0069								19.1	0.8465	0	0	0	12.6554
											19.2	1.016	0	0.0001	0.0001	15.1895			5					19.2	0.9368	0	0	0	14.0054								19.2	0.8461	0	0	0	12.6494
											19.3	1.0157	0	0.0001	0.0001	15.185			5					19.3	0.9367	0	0	0	14.0039								19.3	0.8457	0	0	0	12.6435
											19.4	1.0155	0	0.0001	0.0001	15.182			5					19.4	0.9366	0	0	0	14.0025								19.4	0.8453	0	0	0	12.6375
											19.5	1.0153	0	0.0001	0.0001	15.179			5					19.5	0.9365	0	0	0	14.001								19.5	0.845	0	0	0	12.633
											19.6	1.0152	0	0.0001	0.0001	15.1775			5					19.6	0.9364	0	0	0	13.9995								19.6	0.8446	0	0	0	12.627
											19.7	1.015	0	0.0001	0.0001	15.1746			5					19.7	0.9362	0	0	0	13.9965								19.7	0.8442	0	0	0	12.621
											19.8	1.0149	0	0.0001	0.0001	15.1731			5					19.8	0.9361	0	0	0	13.995								19.8	0.8439	0	0	0	12.6166
											19.9	1.0148	0	0.0001	0.0001	15.1716			5					19.9	0.9359	0	0	0	13.992								19.9	0.8435	0	0	0	12.6106
											20	1.0147	0	0.0001	0.0001	15.1701			5					20	0.9358	0	0	0	13.9905								20	0.8432	0	0	0	12.6061
											20.1	1.0147	0	0.0001	0.0001	15.1701			5					20.1	0.9356	0	0	0	13.9875								20.1	0.8429	0	0	0	12.6016
											20.2	1.0146	0	0.0001	0.0001	15.1686			5					20.2	0.9354	0	0	0	13.9845								20.2	0.8425	0	0	0	12.5956
											20.3	1.0146	0	0.0001	0.0001	15.1686			5					20.3	0.9352	0	0	0	13.9815								20.3	0.8422	0	0	0	12.5911
											20.4	1.0146	0	0.0001	0.0001	15.1686			5					20.4	0.935	0	0	0	13.9785								20.4	0.8419	0	0	0	12.5867
											20.5	1.0145	0	0.0001	0.0001	15.1671			5					20.5	0.9348	0	0	0	13.9755								20.5	0.8415	0	0	0	12.5807
											20.6	1.0145	0	0.0001	0.0001	15.1671			5					20.6	0.9346	0	0	0	13.9726								20.6	0.8412	0	0	0	12.5762
											20.7	1.0145	0	0.0001	0.0001	15.1671			5					20.7	0.9344	0	0	0	13.9696								20.7	0.8409	0	0	0	12.5717
											20.8	1.0145	0	0.0001	0.0001	15.1671			5					20.8	0.9342	0	0	0	13.9666								20.8	0.8406	0	0	0	12.5672
											20.9	1.0145	0	0.0001	0.0001	15.1671			5					20.9	0.9339	0	0	0	13.9621								20.9	0.8403	0	0	0	12.5627
											21	1.0145	0	0.0001	0.0001	15.1671			5					21	0.9337	0	0	0	13.9591								21	0.8399	0	0	0	12.5568
											21.1	1.0145	0	0.0001	0.0001	15.1671			5					21.1	0.9335	0	0	0	13.9561								21.1	0.8396	0	0	0	12.5523
											21.2	1.0145	0	0.0001	0.0001	15.1671			5					21.2	0.9332	0	0	0	13.9516								21.2	0.8393	0	0	0	12.5478
											21.3	1.0145	0	0.0001	0.0001	15.1671			5					21.3	0.933	0	0	0	13.9486								21.3	0.839	0	0	0	12.5433
											21.4	1.0144	0	0.0001	0.0001	15.1656			5					21.4	0.9327	0	0	0	13.9441								21.4	0.8386	0	0	0	12.5373
											21.5	1.0144	0	0.0001	0.0001	15.1656			5					21.5	0.9325	0	0	0	13.9412								21.5	0.8383	0	0	0	12.5328
											21.6	1.0143	0	0.0001	0.0001	15.1641			5					21.6	0.9322	0	0	0	13.9367								21.6	0.838	0	0	0	12.5284
											21.7	1.0143	0	0.0001	0.0001	15.1641			5					21.7	0.932	0	0	0	13.9337								21.7	0.8376	0	0	0	12.5224
											21.8	1.0142	0	0.0001	0.0001	15.1626			5					21.8	0.9317	0	0	0	13.9292								21.8	0.8373	0	0	0	12.5179
											21.9	1.0141	0	0.0001	0.0001	15.1611			5					21.9	0.9315	0	0	0	13.9262								21.9	0.837	0	0	0	12.5134
											22	1.014	0	0.0001	0.0001	15.1596			5					22	0.9313	0	0	0	13.9232								22	0.8366	0	0	0	12.5074
											22.1	1.0139	0	0.0001	0.0001	15.1581			5					22.1	0.931	0	0	0	13.9187								22.1	0.8363	0	0	0	12.5029
											22.2	1.0138	0	0.0001	0.0001	15.1566			5					22.2	0.9308	0	0	0	13.9157								22.2	0.8359	0	0	0	12.497
											22.3	1.0137	0	0.0001	0.0001	15.1551			5					22.3	0.9306	0	0	0	13.9127								22.3	0.8356	0	0	0	12.4925
											22.4	1.0135	0	0.0001	0.0001	15.1521			5					22.4	0.9304	0	0	0	13.9098								22.4	0.8353	0	0	0	12.488
											22.5	1.0134	0	0.0001	0.0001	15.1506			5					22.5	0.9302	0	0	0	13.9068								22.5	0.8349	0	0	0	12.482
											22.6	1.0133	0	0.0001	0.0001	15.1491			5					22.6	0.93	0	0	0	13.9038								22.6	0.8346	0	0	0	12.4775
											22.7	1.0131	0	0.0001	0.0001	15.1461			5					22.7	0.9298	0	0	0	13.9008								22.7	0.8343	0	0	0	12.473
											22.8	1.013	0	0.0001	0.0001	15.1447			5					22.8	0.9296	0	0	0	13.8978								22.8	0.834	0	0	0	12.4686
											22.9	1.0128	0	0.0001	0.0001	15.1417			5					22.9	0.9295	0	0	0	13.8963								22.9	0.8336	0	0	0	12.4626
											23	1.0127	0	0.0001	0.0001	15.1402			5					23	0.9293	0	0	0	13.8933								23	0.8333	0	0	0	12.4581
											23.1	1.0126	0	0.0001	0.0001	15.1387			5					23.1	0.9291	0	0	0	13.8903								23.1	0.8329	0	0	0	12.4521
											23.2	1.0125	0	0.0001	0.0001	15.1372			5					23.2	0.929	0	0	0	13.8888								23.2	0.8326	0	0	0	12.4476
											23.3	1.0124	0	0.0001	0.0001	15.1357			5					23.3	0.9288	0	0	0	13.8858								23.3	0.8323	0	0	0	12.4431
											23.4	1.0122	0	0.0001	0.0001	15.1327			5					23.4	0.9287	0	0	0	13.8843								23.4	0.8319	0	0	0	12.4372
											23.5	1.0121	0	0.0001	0.0001	15.1312			5					23.5	0.9286	0	0	0	13.8828								23.5	0.8316	0	0	0	12.4327
											23.6	1.012	0	0.0001	0.0001	15.1297			5					23.6	0.9284	0	0	0	13.8799								23.6	0.8313	0	0	0	12.4282
											23.7	1.012	0	0.0001	0.0001	15.1297			5					23.7	0.9283	0	0	0	13.8784								23.7	0.831	0	0	0	12.4237
											23.8	1.0119	0	0.0001	0.0001	15.1282			5					23.8	0.9282	0	0	0	13.8769								23.8	0.8306	0	0	0	12.4177
											23.9	1.0118	0	0.0001	0.0001	15.1267			5					23.9	0.9281	0	0	0	13.8754								23.9	0.8303	0	0	0	12.4132
											24	1.0117	0	0.0001	0.0001	15.1252			5					24	0.928	0	0	0	13.8739								24	0.83	0	0	0	12.4087
											24.1	1.0116	0	0.0001	0.0001	15.1237			5					24.1	0.9278	0	0	0	13.8709								24.1	0.8296	0	0	0	12.4028
											24.2	1.0116	0	0.0001	0.0001	15.1237			5					24.2	0.9277	0	0	0	13.8694								24.2	0.8293	0	0	0	12.3983
											24.3	1.0115	0	0.0001	0.0001	15.1222			5					24.3	0.9276	0	0	0	13.8679								24.3	0.829	0	0	0	12.3938
											24.4	1.0114	0	0.0001	0.0001	15.1207			5					24.4	0.9275	0	0	0	13.8664								24.4	0.8287	0	0	0	12.3893
											24.5	1.0113	0	0.0001	0.0001	15.1192			5					24.5	0.9273	0	0	0	13.8634								24.5	0.8283	0	0	0	12.3833
											24.6	1.0112	0	0.0001	0.0001	15.1177			5					24.6	0.9272	0	0	0	13.8619								24.6	0.828	0	0	0	12.3788
											24.7	1.0112	0	0.0001	0.0001	15.1177			5					24.7	0.9271	0	0	0	13.8604								24.7	0.8277	0	0	0	12.3744
											24.8	1.0111	0	0.0001	0.0001	15.1162			5					24.8	0.927	0	0	0	13.8589								24.8	0.8274	0	0	0	12.3699
											24.9	1.011	0	0.0001	0.0001	15.1148			5					24.9	0.9268	0	0	0	13.8559								24.9	0.8271	0	0	0	12.3654
											25	1.0109	0	0.0001	0.0001	15.1133			5					25	0.9267	0	0	0	13.8544								25	0.8267	0	0	0	12.3594
											25.1	1.0108	0	0.0001	0.0001	15.1118			5					25.1	0.9265	0	0	0	13.8515								25.1	0.8264	0	0	0	12.3549
											25.2	1.0107	0	0.0001	0.0001	15.1103			5					25.2	0.9264	0	0	0	13.85								25.2	0.8261	0	0	0	12.3504
											25.3	1.0106	0	0.0001	0.0001	15.1088			5					25.3	0.9262	0	0	0	13.847								25.3	0.8257	0	0	0	12.3445
											25.4	1.0105	0	0.0001	0.0001	15.1073			5					25.4	0.9261	0	0	0	13.8455								25.4	0.8254	0	0	0	12.34
											25.5	1.0105	0	0.0001	0.0001	15.1073			5					25.5	0.9259	0	0	0	13.8425								25.5	0.8251	0	0	0	12.3355
											25.6	1.0104	0	0.0001	0.0001	15.1058			5					25.6	0.9257	0	0	0	13.8395								25.6	0.8248	0	0	0	12.331
											25.7	1.0103	0	0.0001	0.0001	15.1043			5					25.7	0.9256	0	0	0	13.838								25.7	0.8245	0	0	0	12.3265
											25.8	1.0103	0	0.0001	0.0001	15.1043			5					25.8	0.9254	0	0	0	13.835								25.8	0.8241	0	0	0	12.3205
											25.9	1.0103	0	0.0001	0.0001	15.1043			5					25.9	0.9252	0	0	0	13.832								25.9	0.8238	0	0	0	12.3161
											26	1.0102	0	0.0001	0.0001	15.1028			5					26	0.925	0	0	0	13.829								26	0.8235	0	0	0	12.3116
											26.1	1.0102	0	0.0001	0.0001	15.1028			5					26.1	0.9248	0	0	0	13.826								26.1	0.8232	0	0	0	12.3071
											26.2	1.0103	0	0.0001	0.0001	15.1043			5					26.2	0.9247	0	0	0	13.8245								26.2	0.8229	0	0	0	12.3026
											26.3	1.0103	0	0.0001	0.0001	15.1043			5					26.3	0.9245	0	0	0	13.8216								26.3	0.8227	0	0	0	12.2996
											26.4	1.0103	0	0.0001	0.0001	15.1043			5					26.4	0.9243	0	0	0	13.8186								26.4	0.8224	0	0	0	12.2951
											26.5	1.0104	0	0.0001	0.0001	15.1058			5					26.5	0.9241	0	0	0	13.8156								26.5	0.8221	0	0	0	12.2906
											26.6	1.0105	0	0.0001	0.0001	15.1073			5					26.6	0.9239	0	0	0	13.8126								26.6	0.8218	0	0	0	12.2862
											26.7	1.0106	0	0.0001	0.0001	15.1088			5					26.7	0.9237	0	0	0	13.8096								26.7	0.8215	0	0	0	12.2817
											26.8	1.0108	0	0.0001	0.0001	15.1118			5					26.8	0.9236	0	0	0	13.8081								26.8	0.8213	0	0	0	12.2787
											26.9	1.0109	0	0.0001	0.0001	15.1133			5					26.9	0.9234	0	0	0	13.8051								26.9	0.821	0	0	0	12.2742
											27	1.0111	0	0.0001	0.0001	15.1162			5					27	0.9232	0	0	0	13.8021								27	0.8207	0	0	0	12.2697
											27.1	1.0113	0	0.0001	0.0001	15.1192			5					27.1	0.923	0	0	0	13.7991								27.1	0.8205	0	0	0	12.2667
											27.2	1.0115	0	0.0001	0.0001	15.1222			5					27.2	0.9229	0	0	0	13.7976								27.2	0.8202	0	0	0	12.2622
											27.3	1.0117	0	0.0001	0.0001	15.1252			5					27.3	0.9227	0	0	0	13.7946								27.3	0.82	0	0	0	12.2592
											27.4	1.0119	0	0.0001	0.0001	15.1282			5					27.4	0.9225	0	0	0	13.7917								27.4	0.8197	0	0	0	12.2548
											27.5	1.0121	0	0.0001	0.0001	15.1312			5					27.5	0.9224	0	0	0	13.7902								27.5	0.8195	0	0	0	12.2518
											27.6	1.0123	0	0.0001	0.0001	15.1342			5					27.6	0.9222	0	0	0	13.7872								27.6	0.8192	0	0	0	12.2473
											27.7	1.0126	0	0.0001	0.0001	15.1387			5					27.7	0.9221	0	0	0	13.7857								27.7	0.819	0	0	0	12.2443
											27.8	1.0128	0	0.0001	0.0001	15.1417			5					27.8	0.9219	0	0	0	13.7827								27.8	0.8188	0	0	0	12.2413
											27.9	1.013	0	0.0001	0.0001	15.1447			5					27.9	0.9218	0	0	0	13.7812								27.9	0.8185	0	0	0	12.2368
											28	1.0133	0	0.0001	0.0001	15.1491			5					28	0.9216	0	0	0	13.7782								28	0.8183	0	0	0	12.2338
											28.1	1.0135	0	0.0001	0.0001	15.1521			5					28.1	0.9215	0	0	0	13.7767								28.1	0.8181	0	0	0	12.2308
											28.2	1.0137	0	0.0001	0.0001	15.1551			5					28.2	0.9214	0	0	0	13.7752								28.2	0.8178	0	0	0	12.2264
											28.3	1.0139	0	0.0001	0.0001	15.1581			5					28.3	0.9212	0	0	0	13.7722								28.3	0.8176	0	0	0	12.2234
											28.4	1.014	0	0.0001	0.0001	15.1596			5					28.4	0.9211	0	0	0	13.7707								28.4	0.8174	0	0	0	12.2204
											28.5	1.0142	0	0.0001	0.0001	15.1626			5					28.5	0.921	0	0	0	13.7692								28.5	0.8171	0	0	0	12.2159
											28.6	1.0143	0	0.0001	0.0001	15.1641			5					28.6	0.9209	0	0	0	13.7677								28.6	0.8169	0	0	0	12.2129
											28.7	1.0144	0	0.0001	0.0001	15.1656			5					28.7	0.9208	0	0	0	13.7662								28.7	0.8167	0	0	0	12.2099
											28.8	1.0144	0	0.0001	0.0001	15.1656			5					28.8	0.9207	0	0	0	13.7647								28.8	0.8164	0	0	0	12.2054
											28.9	1.0145	0	0.0001	0.0001	15.1671			5					28.9	0.9206	0	0	0	13.7632								28.9	0.8162	0	0	0	12.2024
											29	1.0145	0	0.0001	0.0001	15.1671			5					29	0.9205	0	0	0	13.7618								29	0.816	0	0	0	12.1994
											29.1	1.0145	0	0.0001	0.0001	15.1671			5					29.1	0.9204	0	0	0	13.7603								29.1	0.8157	0	0	0	12.195
											29.2	1.0145	0	0.0001	0.0001	15.1671			5					29.2	0.9203	0	0	0	13.7588								29.2	0.8155	0	0	0	12.192
											29.3	1.0144	0	0.0001	0.0001	15.1656			5					29.3	0.9202	0	0	0	13.7573								29.3	0.8152	0	0	0	12.1875
											29.4	1.0144	0	0.0001	0.0001	15.1656			5					29.4	0.9202	0	0	0	13.7573								29.4	0.815	0	0	0	12.1845
											29.5	1.0143	0	0.0001	0.0001	15.1641			5					29.5	0.9201	0	0	0	13.7558								29.5	0.8148	0	0	0	12.1815
											29.6	1.0142	0	0.0001	0.0001	15.1626			5					29.6	0.92	0	0	0	13.7543								29.6	0.8145	0	0	0	12.177
											29.7	1.0141	0	0.0001	0.0001	15.1611			5					29.7	0.9199	0	0	0	13.7528								29.7	0.8143	0	0	0	12.174
											29.8	1.014	0	0.0001	0.0001	15.1596			5					29.8	0.9199	0	0	0	13.7528								29.8	0.8141	0	0	0	12.171
											29.9	1.0139	0	0.0001	0.0001	15.1581			5					29.9	0.9198	0	0	0	13.7513								29.9	0.8138	0	0	0	12.1666
											30	1.0138	0	0.0001	0.0001	15.1566			5					30	0.9198	0	0	0	13.7513								30	0.8136	0	0	0	12.1636
											30.1	1.0137	0	0.0001	0.0001	15.1551			5					30.1	0.9197	0	0	0	13.7498								30.1	0.8133	0	0	0	12.1591
											30.2	1.0135	0	0.0001	0.0001	15.1521			5					30.2	0.9197	0	0	0	13.7498								30.2	0.8131	0	0	0	12.1561
											30.3	1.0134	0	0.0001	0.0001	15.1506			5					30.3	0.9196	0	0	0	13.7483								30.3	0.8129	0	0	0	12.1531
											30.4	1.0133	0	0.0001	0.0001	15.1491			5					30.4	0.9196	0	0	0	13.7483								30.4	0.8126	0	0	0	12.1486
											30.5	1.0132	0	0.0001	0.0001	15.1476			5					30.5	0.9195	0	0	0	13.7468								30.5	0.8124	0	0	0	12.1456
											30.6	1.013	0	0.0001	0.0001	15.1447			5					30.6	0.9195	0	0	0	13.7468								30.6	0.8122	0	0	0	12.1426
											30.7	1.0129	0	0.0001	0.0001	15.1432			5					30.7	0.9194	0	0	0	13.7453								30.7	0.8119	0	0	0	12.1381
											30.8	1.0128	0	0.0001	0.0001	15.1417			5					30.8	0.9194	0	0	0	13.7453								30.8	0.8117	0	0	0	12.1352
											30.9	1.0127	0	0.0001	0.0001	15.1402			5					30.9	0.9194	0	0	0	13.7453								30.9	0.8114	0	0	0	12.1307
											31	1.0126	0	0.0001	0.0001	15.1387			5					31	0.9194	0	0	0	13.7453								31	0.8112	0	0	0	12.1277
											31.1	1.0125	0	0.0001	0.0001	15.1372			5					31.1	0.9193	0	0	0	13.7438								31.1	0.8109	0	0	0	12.1232
											31.2	1.0124	0	0.0001	0.0001	15.1357			5					31.2	0.9193	0	0	0	13.7438								31.2	0.8107	0	0	0	12.1202
											31.3	1.0123	0	0.0001	0.0001	15.1342			5					31.3	0.9193	0	0	0	13.7438								31.3	0.8104	0	0	0	12.1157
											31.4	1.0122	0	0.0001	0.0001	15.1327			5					31.4	0.9193	0	0	0	13.7438								31.4	0.8102	0	0	0	12.1127
											31.5	1.0122	0	0.0001	0.0001	15.1327			5					31.5	0.9193	0	0	0	13.7438								31.5	0.8099	0	0	0	12.1082
											31.6	1.0121	0	0.0001	0.0001	15.1312			5					31.6	0.9193	0	0	0	13.7438								31.6	0.8097	0	0	0	12.1053
											31.7	1.012	0	0.0001	0.0001	15.1297			5					31.7	0.9193	0	0	0	13.7438								31.7	0.8095	0	0	0	12.1023
											31.8	1.012	0	0.0001	0.0001	15.1297			5					31.8	0.9193	0	0	0	13.7438								31.8	0.8092	0	0	0	12.0978
											31.9	1.0119	0	0.0001	0.0001	15.1282			5					31.9	0.9192	0	0	0	13.7423								31.9	0.809	0	0	0	12.0948
											32	1.0119	0	0.0001	0.0001	15.1282			5					32	0.9192	0	0	0	13.7423								32	0.8087	0	0	0	12.0903
											32.1	1.0118	0	0.0001	0.0001	15.1267			5					32.1	0.9192	0	0	0	13.7423								32.1	0.8085	0	0	0	12.0873
											32.2	1.0118	0	0.0001	0.0001	15.1267			5					32.2	0.9192	0	0	0	13.7423								32.2	0.8083	0	0	0	12.0843
											32.3	1.0117	0	0.0001	0.0001	15.1252			5					32.3	0.9192	0	0	0	13.7423								32.3	0.808	0	0	0	12.0798
											32.4	1.0116	0	0.0001	0.0001	15.1237			5					32.4	0.9192	0	0	0	13.7423								32.4	0.8078	0	0	0	12.0769
											32.5	1.0115	0	0.0001	0.0001	15.1222			5					32.5	0.9191	0	0	0	13.7408								32.5	0.8076	0	0	0	12.0739
											32.6	1.0115	0	0.0001	0.0001	15.1222			5					32.6	0.9191	0	0	0	13.7408								32.6	0.8073	0	0	0	12.0694
											32.7	1.0114	0	0.0001	0.0001	15.1207			5					32.7	0.9191	0	0	0	13.7408								32.7	0.8071	0	0	0	12.0664
											32.8	1.0113	0	0.0001	0.0001	15.1192			5					32.8	0.919	0	0	0	13.7393								32.8	0.8068	0	0	0	12.0619
											32.9	1.0112	0	0.0001	0.0001	15.1177			5					32.9	0.919	0	0	0	13.7393								32.9	0.8066	0	0	0	12.0589
											33	1.0111	0	0.0001	0.0001	15.1162			5					33	0.9189	0	0	0	13.7378								33	0.8064	0	0	0	12.0559
											33.1	1.0109	0	0.0001	0.0001	15.1133			5					33.1	0.9189	0	0	0	13.7378								33.1	0.8061	0	0	0	12.0514
											33.2	1.0108	0	0.0001	0.0001	15.1118			5					33.2	0.9188	0	0	0	13.7363								33.2	0.8059	0	0	0	12.0484
											33.3	1.0107	0	0.0001	0.0001	15.1103			5					33.3	0.9187	0	0	0	13.7348								33.3	0.8056	0	0	0	12.044
											33.4	1.0105	0	0.0001	0.0001	15.1073			5					33.4	0.9187	0	0	0	13.7348								33.4	0.8054	0	0	0	12.041
											33.5	1.0104	0	0.0001	0.0001	15.1058			5					33.5	0.9186	0	0	0	13.7333								33.5	0.8051	0	0	0	12.0365
											33.6	1.0102	0	0.0001	0.0001	15.1028			5					33.6	0.9185	0	0	0	13.7319								33.6	0.8048	0	0	0	12.032
											33.7	1.0101	0	0.0001	0.0001	15.1013			5					33.7	0.9184	0	0	0	13.7304								33.7	0.8046	0	0	0	12.029
											33.8	1.0099	0	0.0001	0.0001	15.0983			5					33.8	0.9182	0	0	0	13.7274								33.8	0.8043	0	0	0	12.0245
											33.9	1.0098	0	0.0001	0.0001	15.0968			5					33.9	0.9181	0	0	0	13.7259								33.9	0.804	0	0	0	12.02
											34	1.0096	0	0.0001	0.0001	15.0938			5					34	0.918	0	0	0	13.7244								34	0.8038	0	0	0	12.0171
											34.1	1.0095	0	0.0001	0.0001	15.0923			5					34.1	0.9179	0	0	0	13.7229								34.1	0.8035	0	0	0	12.0126
											34.2	1.0093	0	0.0001	0.0001	15.0893			5					34.2	0.9177	0	0	0	13.7199								34.2	0.8032	0	0	0	12.0081
											34.3	1.0091	0	0.0001	0.0001	15.0863			5					34.3	0.9176	0	0	0	13.7184								34.3	0.8029	0	0	0	12.0036
											34.4	1.009	0	0.0001	0.0001	15.0849			5					34.4	0.9174	0	0	0	13.7154								34.4	0.8026	0	0	0	11.9991
											34.5	1.0088	0	0.0001	0.0001	15.0819			5					34.5	0.9172	0	0	0	13.7124								34.5	0.8023	0	0	0	11.9946
											34.6	1.0087	0	0.0001	0.0001	15.0804			5					34.6	0.9171	0	0	0	13.7109								34.6	0.802	0	0	0	11.9901
											34.7	1.0086	0	0.0001	0.0001	15.0789			5					34.7	0.9169	0	0	0	13.7079								34.7	0.8017	0	0	0	11.9857
											34.8	1.0084	0	0.0001	0.0001	15.0759			5					34.8	0.9167	0	0	0	13.7049								34.8	0.8014	0	0	0	11.9812
											34.9	1.0083	0	0.0001	0.0001	15.0744			5					34.9	0.9165	0	0	0	13.7019								34.9	0.8011	0	0	0	11.9767
											35	1.0082	0	0.0001	0.0001	15.0729			5					35	0.9163	0	0	0	13.699								35	0.8008	0	0	0	11.9722
											35.1	1.0081	0	0.0001	0.0001	15.0714			5					35.1	0.9161	0	0	0	13.696								35.1	0.8005	0	0	0	11.9677
											35.2	1.008	0	0.0001	0.0001	15.0699			5					35.2	0.9159	0	0	0	13.693								35.2	0.8003	0	0	0	11.9647
											35.3	1.0079	0	0.0001	0.0001	15.0684			5					35.3	0.9157	0	0	0	13.69								35.3	0.8	0	0	0	11.9602
											35.4	1.0078	0	0.0001	0.0001	15.0669			5					35.4	0.9155	0	0	0	13.687								35.4	0.7997	0	0	0	11.9558
											35.5	1.0077	0	0.0001	0.0001	15.0654			5					35.5	0.9153	0	0	0	13.684								35.5	0.7995	0	0	0	11.9528
											35.6	1.0076	0	0.0001	0.0001	15.0639			5					35.6	0.9151	0	0	0	13.681								35.6	0.7992	0	0	0	11.9483
											35.7	1.0074	0	0.0001	0.0001	15.0609			5					35.7	0.9149	0	0	0	13.678								35.7	0.799	0	0	0	11.9453
											35.8	1.0073	0	0.0001	0.0001	15.0594			5					35.8	0.9147	0	0	0	13.675								35.8	0.7987	0	0	0	11.9408
											35.9	1.0071	0	0.0001	0.0001	15.0564			5					35.9	0.9144	0	0	0	13.6706								35.9	0.7985	0	0	0	11.9378
											36	1.0069	0	0.0001	0.0001	15.0535			5					36	0.9142	0	0	0	13.6676								36	0.7982	0	0	0	11.9333
											36.1	1.0067	0	0.0001	0.0001	15.0505			5					36.1	0.914	0	0	0	13.6646								36.1	0.798	0	0	0	11.9303
											36.2	1.0065	0	0.0001	0.0001	15.0475			5					36.2	0.9137	0	0	0	13.6601								36.2	0.7977	0	0	0	11.9259
											36.3	1.0062	0	0.0001	0.0001	15.043			5					36.3	0.9135	0	0	0	13.6571								36.3	0.7975	0	0	0	11.9229
											36.4	1.0059	0	0.0001	0.0001	15.0385			5					36.4	0.9133	0	0	0	13.6541								36.4	0.7973	0	0	0	11.9199
											36.5	1.0056	0	0.0001	0.0001	15.034			5					36.5	0.913	0	0	0	13.6496								36.5	0.7971	0	0	0	11.9169
											36.6	1.0053	0	0.0001	0.0001	15.0295			5					36.6	0.9128	0	0	0	13.6466								36.6	0.7968	0	0	0	11.9124
											36.7	1.005	0	0.0001	0.0001	15.0251			5					36.7	0.9126	0	0	0	13.6436								36.7	0.7966	0	0	0	11.9094
											36.8	1.0046	0	0.0001	0.0001	15.0191			5					36.8	0.9123	0	0	0	13.6392								36.8	0.7964	0	0	0	11.9064
											36.9	1.0042	0	0.0001	0.0001	15.0131			5					36.9	0.9121	0	0	0	13.6362								36.9	0.7961	0	0	0	11.9019
											37	1.0038	0	0.0001	0.0001	15.0071			5					37	0.9118	0	0	0	13.6317								37	0.7959	0	0	0	11.8989
											37.1	1.0034	0	0.0001	0.0001	15.0011			5					37.1	0.9116	0	0	0	13.6287								37.1	0.7957	0	0	0	11.896
											37.2	1.003	0	0.0001	0.0001	14.9952			5					37.2	0.9113	0	0	0	13.6242								37.2	0.7954	0	0	0	11.8915
											37.3	1.0026	0	0.0001	0.0001	14.9892			5					37.3	0.9111	0	0	0	13.6212								37.3	0.7952	0	0	0	11.8885
											37.4	1.0022	0	0.0001	0.0001	14.9832			5					37.4	0.9108	0	0	0	13.6167								37.4	0.7949	0	0	0	11.884
											37.5	1.0018	0	0.0001	0.0001	14.9772			5					37.5	0.9106	0	0	0	13.6137								37.5	0.7947	0	0	0	11.881
											37.6	1.0014	0	0.0001	0.0001	14.9712			5					37.6	0.9103	0	0	0	13.6093								37.6	0.7944	0	0	0	11.8765
											37.7	1.001	0	0.0001	0.0001	14.9653			5					37.7	0.9101	0	0	0	13.6063								37.7	0.7941	0	0	0	11.872
											37.8	1.0007	0	0.0001	0.0001	14.9608			5					37.8	0.9098	0	0	0	13.6018								37.8	0.7939	0	0	0	11.869
											37.9	1.0003	0	0.0001	0.0001	14.9548			5					37.9	0.9096	0	0	0	13.5988								37.9	0.7936	0	0	0	11.8646
											38	1	0	0.0001	0.0001	14.9503			5					38	0.9093	0	0	0	13.5943								38	0.7933	0	0	0	11.8601
											38.1	0.9996	0	0.0001	0.0001	14.9443			5					38.1	0.9091	0	0	0	13.5913								38.1	0.7931	0	0	0	11.8571
											38.2	0.9994	0	0.0001	0.0001	14.9413			5					38.2	0.9088	0	0	0	13.5868								38.2	0.7928	0	0	0	11.8526
											38.3	0.9991	0	0.0001	0.0001	14.9368			5					38.3	0.9086	0	0	0	13.5838								38.3	0.7925	0	0	0	11.8481
											38.4	0.9988	0	0.0001	0.0001	14.9324			5					38.4	0.9083	0	0	0	13.5794								38.4	0.7922	0	0	0	11.8436
											38.5	0.9986	0	0.0001	0.0001	14.9294			5					38.5	0.9081	0	0	0	13.5764								38.5	0.7919	0	0	0	11.8391
											38.6	0.9984	0	0.0001	0.0001	14.9264			5					38.6	0.9078	0	0	0	13.5719								38.6	0.7916	0	0	0	11.8347
											38.7	0.9982	0	0.0001	0.0001	14.9234			5					38.7	0.9076	0	0	0	13.5689								38.7	0.7913	0	0	0	11.8302
											38.8	0.9981	0	0.0001	0.0001	14.9219			5					38.8	0.9073	0	0	0	13.5644								38.8	0.791	0	0	0	11.8257
											38.9	0.9979	0	0.0001	0.0001	14.9189			5					38.9	0.9071	0	0	0	13.5614								38.9	0.7907	0	0	0	11.8212
											39	0.9978	0	0.0001	0.0001	14.9174			5					39	0.9068	0	0	0	13.5569								39	0.7904	0	0	0	11.8167
											39.1	0.9977	0	0.0001	0.0001	14.9159			5					39.1	0.9065	0	0	0	13.5524								39.1	0.7901	0	0	0	11.8122
											39.2	0.9977	0	0.0001	0.0001	14.9159			5					39.2	0.9063	0	0	0	13.5495								39.2	0.7898	0	0	0	11.8077
											39.3	0.9976	0	0.0001	0.0001	14.9144			5					39.3	0.906	0	0	0	13.545								39.3	0.7895	0	0	0	11.8033
											39.4	0.9975	0	0.0001	0.0001	14.9129			5					39.4	0.9058	0	0	0	13.542								39.4	0.7892	0	0	0	11.7988
											39.5	0.9974	0	0.0001	0.0001	14.9114			5					39.5	0.9055	0	0	0	13.5375								39.5	0.7889	0	0	0	11.7943
											39.6	0.9973	0	0.0001	0.0001	14.9099			5					39.6	0.9053	0	0	0	13.5345								39.6	0.7886	0	0	0	11.7898
											39.7	0.9972	0	0.0001	0.0001	14.9084			5					39.7	0.905	0	0	0	13.53								39.7	0.7883	0	0	0	11.7853
											39.8	0.997	0	0.0001	0.0001	14.9054			5					39.8	0.9048	0	0	0	13.527								39.8	0.788	0	0	0	11.7808
											39.9	0.9969	0	0.0001	0.0001	14.904			5					39.9	0.9045	0	0	0	13.5225								39.9	0.7876	0	0	0	11.7749
											40	0.9967	0	0.0001	0.0001	14.901			5					40	0.9043	0	0	0	13.5196								40	0.7873	0	0	0	11.7704
											40.1	0.9965	0	0.0001	0.0001	14.898			5					40.1	0.904	0	0	0	13.5151								40.1	0.787	0	0	0	11.7659
											40.2	0.9963	0	0.0001	0.0001	14.895			5					40.2	0.9037	0	0	0	13.5106								40.2	0.7867	0	0	0	11.7614
											40.3	0.9961	0	0.0001	0.0001	14.892			5					40.3	0.9035	0	0	0	13.5076								40.3	0.7864	0	0	0	11.7569
											40.4	0.9959	0	0.0001	0.0001	14.889			5					40.4	0.9032	0	0	0	13.5031								40.4	0.7861	0	0	0	11.7524
											40.5	0.9956	0	0.0001	0.0001	14.8845			5					40.5	0.903	0	0	0	13.5001								40.5	0.7858	0	0	0	11.7479
											40.6	0.9954	0	0.0001	0.0001	14.8815			5					40.6	0.9027	0	0	0	13.4956								40.6	0.7855	0	0	0	11.7435
											40.7	0.9952	0	0.0001	0.0001	14.8785			5					40.7	0.9025	0	0	0	13.4926								40.7	0.7852	0	0	0	11.739
											40.8	0.9951	0	0.0001	0.0001	14.877			5					40.8	0.9022	0	0	0	13.4882								40.8	0.7849	0	0	0	11.7345
											40.9	0.9949	0	0.0001	0.0001	14.8741			5					40.9	0.902	0	0	0	13.4852								40.9	0.7845	0	0	0	11.7285
											41	0.9948	0	0.0001	0.0001	14.8726			5					41	0.9018	0	0	0	13.4822								41	0.7842	0	0	0	11.724
											41.1	0.9947	0	0.0001	0.0001	14.8711			5					41.1	0.9015	0	0	0	13.4777								41.1	0.7839	0	0	0	11.7195
											41.2	0.9946	0	0.0001	0.0001	14.8696			5					41.2	0.9013	0	0	0	13.4747								41.2	0.7836	0	0	0	11.7151
											41.3	0.9946	0	0.0001	0.0001	14.8696			5					41.3	0.9011	0	0	0	13.4717								41.3	0.7833	0	0	0	11.7106
											41.4	0.9946	0	0.0001	0.0001	14.8696			5					41.4	0.9009	0	0	0	13.4687								41.4	0.783	0	0	0	11.7061
											41.5	0.9947	0	0.0001	0.0001	14.8711			5					41.5	0.9006	0	0	0	13.4642								41.5	0.7827	0	0	0	11.7016
											41.6	0.9948	0	0.0001	0.0001	14.8726			5					41.6	0.9004	0	0	0	13.4613								41.6	0.7823	0	0	0	11.6956
											41.7	0.995	0	0.0001	0.0001	14.8755			5					41.7	0.9002	0	0	0	13.4583								41.7	0.782	0	0	0	11.6911
											41.8	0.9952	0	0.0001	0.0001	14.8785			5					41.8	0.9	0	0	0	13.4553								41.8	0.7817	0	0	0	11.6866
											41.9	0.9954	0	0.0001	0.0001	14.8815			5					41.9	0.8999	0	0	0	13.4538								41.9	0.7814	0	0	0	11.6822
											42	0.9957	0	0.0001	0.0001	14.886			5					42	0.8997	0	0	0	13.4508								42	0.781	0	0	0	11.6762
											42.1	0.9961	0	0.0001	0.0001	14.892			5					42.1	0.8995	0	0	0	13.4478								42.1	0.7807	0	0	0	11.6717
											42.2	0.9965	0	0.0001	0.0001	14.898			5					42.2	0.8994	0	0	0	13.4463								42.2	0.7804	0	0	0	11.6672
											42.3	0.997	0	0.0001	0.0001	14.9054			5					42.3	0.8992	0	0	0	13.4433								42.3	0.7801	0	0	0	11.6627
											42.4	0.9974	0	0.0001	0.0001	14.9114			5					42.4	0.8991	0	0	0	13.4418								42.4	0.7797	0	0	0	11.6567
											42.5	0.998	0	0.0001	0.0001	14.9204			5					42.5	0.899	0	0	0	13.4403								42.5	0.7794	0	0	0	11.6523
											42.6	0.9985	0	0.0001	0.0001	14.9279			5					42.6	0.8989	0	0	0	13.4388								42.6	0.7791	0	0	0	11.6478
											42.7	0.9991	0	0.0001	0.0001	14.9368			5					42.7	0.8988	0	0	0	13.4373								42.7	0.7788	0	0	0	11.6433
											42.8	0.9997	0	0.0001	0.0001	14.9458			5					42.8	0.8987	0	0	0	13.4358								42.8	0.7784	0	0	0	11.6373
											42.9	1.0003	0	0.0001	0.0001	14.9548			5					42.9	0.8986	0	0	0	13.4343								42.9	0.7781	0	0	0	11.6328
											43	1.0009	0	0.0001	0.0001	14.9638			5					43	0.8985	0	0	0	13.4328								43	0.7778	0	0	0	11.6283
											43.1	1.0015	0	0.0001	0.0001	14.9727			5					43.1	0.8985	0	0	0	13.4328								43.1	0.7775	0	0	0	11.6239
											43.2	1.0021	0	0.0001	0.0001	14.9817			5					43.2	0.8984	0	0	0	13.4313								43.2	0.7771	0	0	0	11.6179
											43.3	1.0027	0	0.0001	0.0001	14.9907			5					43.3	0.8984	0	0	0	13.4313								43.3	0.7768	0	0	0	11.6134
											43.4	1.0033	0	0.0001	0.0001	14.9996			5					43.4	0.8983	0	0	0	13.4299								43.4	0.7765	0	0	0	11.6089
											43.5	1.0039	0	0.0001	0.0001	15.0086			5					43.5	0.8983	0	0	0	13.4299								43.5	0.7762	0	0	0	11.6044
											43.6	1.0044	0	0.0001	0.0001	15.0161			5					43.6	0.8983	0	0	0	13.4299								43.6	0.7759	0	0	0	11.5999
											43.7	1.0049	0	0.0001	0.0001	15.0236			5					43.7	0.8982	0	0	0	13.4284								43.7	0.7756	0	0	0	11.5955
											43.8	1.0054	0	0.0001	0.0001	15.031			5					43.8	0.8982	0	0	0	13.4284								43.8	0.7753	0	0	0	11.591
											43.9	1.0058	0	0.0001	0.0001	15.037			5					43.9	0.8982	0	0	0	13.4284								43.9	0.775	0	0	0	11.5865
											44	1.0063	0	0.0001	0.0001	15.0445			5					44	0.8982	0	0	0	13.4284								44	0.7747	0	0	0	11.582
											44.1	1.0066	0	0.0001	0.0001	15.049			5					44.1	0.8982	0	0	0	13.4284								44.1	0.7744	0	0	0	11.5775
											44.2	1.007	0	0.0001	0.0001	15.055			5					44.2	0.8982	0	0	0	13.4284								44.2	0.7741	0	0	0	11.573
											44.3	1.0073	0	0.0001	0.0001	15.0594			5					44.3	0.8982	0	0	0	13.4284								44.3	0.7738	0	0	0	11.5685
											44.4	1.0076	0	0.0001	0.0001	15.0639			5					44.4	0.8982	0	0	0	13.4284								44.4	0.7735	0	0	0	11.5641
											44.5	1.0079	0	0.0001	0.0001	15.0684			5					44.5	0.8982	0	0	0	13.4284								44.5	0.7732	0	0	0	11.5596
											44.6	1.0081	0	0.0001	0.0001	15.0714			5					44.6	0.8982	0	0	0	13.4284								44.6	0.7729	0	0	0	11.5551
											44.7	1.0083	0	0.0001	0.0001	15.0744			5					44.7	0.8982	0	0	0	13.4284								44.7	0.7726	0	0	0	11.5506
											44.8	1.0085	0	0.0001	0.0001	15.0774			5					44.8	0.8983	0	0	0	13.4299								44.8	0.7723	0	0	0	11.5461
											44.9	1.0086	0	0.0001	0.0001	15.0789			5					44.9	0.8983	0	0	0	13.4299								44.9	0.772	0	0	0	11.5416
											45	1.0088	0	0.0001	0.0001	15.0819			5					45	0.8983	0	0	0	13.4299								45	0.7718	0	0	0	11.5386
											45.1	1.0089	0	0.0001	0.0001	15.0834			5					45.1	0.8983	0	0	0	13.4299								45.1	0.7715	0	0	0	11.5342
											45.2	1.009	0	0.0001	0.0001	15.0849			5					45.2	0.8983	0	0	0	13.4299								45.2	0.7712	0	0	0	11.5297
											45.3	1.009	0	0.0001	0.0001	15.0849			5					45.3	0.8983	0	0	0	13.4299								45.3	0.7709	0	0	0	11.5252
											45.4	1.009	0	0.0001	0.0001	15.0849			5					45.4	0.8983	0	0	0	13.4299								45.4	0.7706	0	0	0	11.5207
											45.5	1.0091	0	0.0001	0.0001	15.0863			5					45.5	0.8983	0	0	0	13.4299								45.5	0.7704	0	0	0	11.5177
											45.6	1.0091	0	0.0001	0.0001	15.0863			5					45.6	0.8984	0	0	0	13.4313								45.6	0.7701	0	0	0	11.5132
											45.7	1.009	0	0.0001	0.0001	15.0849			5					45.7	0.8984	0	0	0	13.4313								45.7	0.7698	0	0	0	11.5087
											45.8	1.009	0	0.0001	0.0001	15.0849			5					45.8	0.8984	0	0	0	13.4313								45.8	0.7696	0	0	0	11.5058
											45.9	1.0089	0	0.0001	0.0001	15.0834			5					45.9	0.8984	0	0	0	13.4313								45.9	0.7693	0	0	0	11.5013
											46	1.0088	0	0.0001	0.0001	15.0819			5					46	0.8984	0	0	0	13.4313								46	0.7691	0	0	0	11.4983
											46.1	1.0086	0	0.0001	0.0001	15.0789			5					46.1	0.8984	0	0	0	13.4313								46.1	0.7688	0	0	0	11.4938
											46.2	1.0085	0	0.0001	0.0001	15.0774			5					46.2	0.8984	0	0	0	13.4313								46.2	0.7686	0	0	0	11.4908
											46.3	1.0083	0	0.0001	0.0001	15.0744			5					46.3	0.8984	0	0	0	13.4313								46.3	0.7684	0	0	0	11.4878
											46.4	1.0081	0	0.0001	0.0001	15.0714			5					46.4	0.8984	0	0	0	13.4313								46.4	0.7682	0	0	0	11.4848
											46.5	1.0078	0	0.0001	0.0001	15.0669			5					46.5	0.8984	0	0	0	13.4313								46.5	0.7679	0	0	0	11.4803
											46.6	1.0076	0	0.0001	0.0001	15.0639			5					46.6	0.8984	0	0	0	13.4313								46.6	0.7677	0	0	0	11.4773
											46.7	1.0073	0	0.0001	0.0001	15.0594			5					46.7	0.8984	0	0	0	13.4313								46.7	0.7675	0	0	0	11.4744
											46.8	1.0069	0	0.0001	0.0001	15.0535			5					46.8	0.8984	0	0	0	13.4313								46.8	0.7673	0	0	0	11.4714
											46.9	1.0066	0	0.0001	0.0001	15.049			5					46.9	0.8984	0	0	0	13.4313								46.9	0.767	0	0	0	11.4669
											47	1.0062	0	0.0001	0.0001	15.043			5					47	0.8984	0	0	0	13.4313								47	0.7668	0	0	0	11.4639
											47.1	1.0058	0	0.0001	0.0001	15.037			5					47.1	0.8984	0	0	0	13.4313								47.1	0.7666	0	0	0	11.4609
											47.2	1.0054	0	0.0001	0.0001	15.031			5					47.2	0.8983	0	0	0	13.4299								47.2	0.7664	0	0	0	11.4579
											47.3	1.0049	0	0.0001	0.0001	15.0236			5					47.3	0.8983	0	0	0	13.4299								47.3	0.7661	0	0	0	11.4534
											47.4	1.0045	0	0.0001	0.0001	15.0176			5					47.4	0.8983	0	0	0	13.4299								47.4	0.7659	0	0	0	11.4504
											47.5	1.004	0	0.0001	0.0001	15.0101			5					47.5	0.8983	0	0	0	13.4299								47.5	0.7657	0	0	0	11.4474
											47.6	1.0035	0	0.0001	0.0001	15.0026			5					47.6	0.8983	0	0	0	13.4299								47.6	0.7655	0	0	0	11.4445
											47.7	1.003	0	0.0001	0.0001	14.9952			5					47.7	0.8983	0	0	0	13.4299								47.7	0.7652	0	0	0	11.44
											47.8	1.0025	0	0.0001	0.0001	14.9877			5					47.8	0.8983	0	0	0	13.4299								47.8	0.765	0	0	0	11.437
											47.9	1.002	0	0.0001	0.0001	14.9802			5					47.9	0.8983	0	0	0	13.4299								47.9	0.7648	0	0	0	11.434
											48	1.0016	0	0.0001	0.0001	14.9742			5					48	0.8983	0	0	0	13.4299								48	0.7646	0	0	0	11.431
											48.1	1.0011	0	0.0001	0.0001	14.9667			5					48.1	0.8983	0	0	0	13.4299								48.1	0.7644	0	0	0	11.428
											48.2	1.0006	0	0.0001	0.0001	14.9593			5					48.2	0.8983	0	0	0	13.4299								48.2	0.7642	0	0	0	11.425
											48.3	1.0001	0	0.0001	0.0001	14.9518			5					48.3	0.8983	0	0	0	13.4299								48.3	0.764	0	0	0	11.422
											48.4	0.9997	0	0.0001	0.0001	14.9458			5					48.4	0.8983	0	0	0	13.4299								48.4	0.7638	0	0	0	11.419
											48.5	0.9992	0	0.0001	0.0001	14.9383			5					48.5	0.8983	0	0	0	13.4299								48.5	0.7635	0	0	0	11.4146
											48.6	0.9987	0	0.0001	0.0001	14.9309			5					48.6	0.8983	0	0	0	13.4299								48.6	0.7633	0	0	0	11.4116
											48.7	0.9983	0	0.0001	0.0001	14.9249			5					48.7	0.8983	0	0	0	13.4299								48.7	0.7631	0	0	0	11.4086
											48.8	0.9979	0	0.0001	0.0001	14.9189			5					48.8	0.8983	0	0	0	13.4299								48.8	0.7629	0	0	0	11.4056
											48.9	0.9974	0	0.0001	0.0001	14.9114			5					48.9	0.8983	0	0	0	13.4299								48.9	0.7627	0	0	0	11.4026
											49	0.997	0	0.0001	0.0001	14.9054			5					49	0.8983	0	0	0	13.4299								49	0.7624	0	0	0	11.3981
											49.1	0.9966	0	0.0001	0.0001	14.8995			5					49.1	0.8983	0	0	0	13.4299								49.1	0.7622	0	0	0	11.3951
											49.2	0.9962	0	0.0001	0.0001	14.8935			5					49.2	0.8982	0	0	0	13.4284								49.2	0.762	0	0	0	11.3921
											49.3	0.9958	0	0.0001	0.0001	14.8875			5					49.3	0.8982	0	0	0	13.4284								49.3	0.7618	0	0	0	11.3891
											49.4	0.9954	0	0.0001	0.0001	14.8815			5					49.4	0.8982	0	0	0	13.4284								49.4	0.7616	0	0	0	11.3861
											49.5	0.995	0	0.0001	0.0001	14.8755			5					49.5	0.8982	0	0	0	13.4284								49.5	0.7614	0	0	0	11.3832
											49.6	0.9946	0	0.0001	0.0001	14.8696			5					49.6	0.8981	0	0	0	13.4269								49.6	0.7611	0	0	0	11.3787
											49.7	0.9942	0	0.0001	0.0001	14.8636			5					49.7	0.8981	0	0	0	13.4269								49.7	0.7609	0	0	0	11.3757
											49.8	0.9938	0	0.0001	0.0001	14.8576			5					49.8	0.898	0	0	0	13.4254								49.8	0.7607	0	0	0	11.3727
											49.9	0.9934	0	0.0001	0.0001	14.8516			5					49.9	0.898	0	0	0	13.4254								49.9	0.7605	0	0	0	11.3697
											50	0.9931	0	0.0001	0.0001	14.8471			5					50	0.8979	0	0	0	13.4239								50	0.7603	0	0	0	11.3667
											50.1	0.9927	0	0.0001	0.0001	14.8412			5					50.1	0.8978	0	0	0	13.4224								50.1	0.76	0	0	0	11.3622
											50.2	0.9924	0	0.0001	0.0001	14.8367			5					50.2	0.8978	0	0	0	13.4224								50.2	0.7598	0	0	0	11.3592
											50.3	0.992	0	0.0001	0.0001	14.8307			5					50.3	0.8977	0	0	0	13.4209								50.3	0.7596	0	0	0	11.3562
											50.4	0.9918	0	0.0001	0.0001	14.8277			5					50.4	0.8976	0	0	0	13.4194								50.4	0.7593	0	0	0	11.3518
											50.5	0.9915	0	0.0001	0.0001	14.8232			5					50.5	0.8975	0	0	0	13.4179								50.5	0.7591	0	0	0	11.3488
											50.6	0.9912	0	0.0001	0.0001	14.8187			5					50.6	0.8975	0	0	0	13.4179								50.6	0.7589	0	0	0	11.3458
											50.7	0.991	0	0.0001	0.0001	14.8157			5					50.7	0.8974	0	0	0	13.4164								50.7	0.7587	0	0	0	11.3428
											50.8	0.9907	0	0.0001	0.0001	14.8113			5					50.8	0.8973	0	0	0	13.4149								50.8	0.7584	0	0	0	11.3383
											50.9	0.9905	0	0.0001	0.0001	14.8083			5					50.9	0.8972	0	0	0	13.4134								50.9	0.7582	0	0	0	11.3353
											51	0.9903	0	0.0001	0.0001	14.8053			5					51	0.8971	0	0	0	13.4119								51	0.758	0	0	0	11.3323
											51.1	0.9902	0	0.0001	0.0001	14.8038			5					51.1	0.897	0	0	0	13.4104								51.1	0.7578	0	0	0	11.3293
											51.2	0.99	0	0.0001	0.0001	14.8008			5					51.2	0.8969	0	0	0	13.4089								51.2	0.7575	0	0	0	11.3249
											51.3	0.9899	0	0.0001	0.0001	14.7993			5					51.3	0.8967	0	0	0	13.4059								51.3	0.7573	0	0	0	11.3219
											51.4	0.9898	0	0.0001	0.0001	14.7978			5					51.4	0.8966	0	0	0	13.4044								51.4	0.7571	0	0	0	11.3189
											51.5	0.9898	0	0.0001	0.0001	14.7978			5					51.5	0.8965	0	0	0	13.4029								51.5	0.7569	0	0	0	11.3159
											51.6	0.9897	0	0.0001	0.0001	14.7963			5					51.6	0.8964	0	0	0	13.4014								51.6	0.7567	0	0	0	11.3129
											51.7	0.9897	0	0.0001	0.0001	14.7963			5					51.7	0.8963	0	0	0	13.4								51.7	0.7564	0	0	0	11.3084
											51.8	0.9897	0	0.0001	0.0001	14.7963			5					51.8	0.8962	0	0	0	13.3985								51.8	0.7562	0	0	0	11.3054
											51.9	0.9898	0	0.0001	0.0001	14.7978			5					51.9	0.896	0	0	0	13.3955								51.9	0.756	0	0	0	11.3024
											52	0.9898	0	0.0001	0.0001	14.7978			5					52	0.8959	0	0	0	13.394								52	0.7558	0	0	0	11.2994
											52.1	0.9899	0	0.0001	0.0001	14.7993			5					52.1	0.8958	0	0	0	13.3925								52.1	0.7556	0	0	0	11.2964
											52.2	0.99	0	0.0001	0.0001	14.8008			5					52.2	0.8956	0	0	0	13.3895								52.2	0.7554	0	0	0	11.2935
											52.3	0.9901	0	0.0001	0.0001	14.8023			5					52.3	0.8955	0	0	0	13.388								52.3	0.7553	0	0	0	11.292
											52.4	0.9902	0	0.0001	0.0001	14.8038			5					52.4	0.8954	0	0	0	13.3865								52.4	0.7551	0	0	0	11.289
											52.5	0.9904	0	0.0001	0.0001	14.8068			5					52.5	0.8952	0	0	0	13.3835								52.5	0.7549	0	0	0	11.286
											52.6	0.9905	0	0.0001	0.0001	14.8083			5					52.6	0.8951	0	0	0	13.382								52.6	0.7547	0	0	0	11.283
											52.7	0.9907	0	0.0001	0.0001	14.8113			5					52.7	0.895	0	0	0	13.3805								52.7	0.7545	0	0	0	11.28
											52.8	0.9908	0	0.0001	0.0001	14.8128			5					52.8	0.8948	0	0	0	13.3775								52.8	0.7543	0	0	0	11.277
											52.9	0.991	0	0.0001	0.0001	14.8157			5					52.9	0.8947	0	0	0	13.376								52.9	0.7542	0	0	0	11.2755
											53	0.9911	0	0.0001	0.0001	14.8172			5					53	0.8945	0	0	0	13.373								53	0.754	0	0	0	11.2725
											53.1	0.9913	0	0.0001	0.0001	14.8202			5					53.1	0.8944	0	0	0	13.3715								53.1	0.7538	0	0	0	11.2695
											53.2	0.9914	0	0.0001	0.0001	14.8217			5					53.2	0.8943	0	0	0	13.3701								53.2	0.7536	0	0	0	11.2665
											53.3	0.9916	0	0.0001	0.0001	14.8247			5					53.3	0.8941	0	0	0	13.3671								53.3	0.7535	0	0	0	11.2651
											53.4	0.9917	0	0.0001	0.0001	14.8262			5					53.4	0.894	0	0	0	13.3656								53.4	0.7533	0	0	0	11.2621
											53.5	0.9918	0	0.0001	0.0001	14.8277			5					53.5	0.8938	0	0	0	13.3626								53.5	0.7531	0	0	0	11.2591
											53.6	0.9919	0	0.0001	0.0001	14.8292			5					53.6	0.8937	0	0	0	13.3611								53.6	0.753	0	0	0	11.2576
											53.7	0.992	0	0.0001	0.0001	14.8307			5					53.7	0.8935	0	0	0	13.3581								53.7	0.7528	0	0	0	11.2546
											53.8	0.9922	0	0.0001	0.0001	14.8337			5					53.8	0.8934	0	0	0	13.3566								53.8	0.7527	0	0	0	11.2531
											53.9	0.9923	0	0.0001	0.0001	14.8352			5					53.9	0.8932	0	0	0	13.3536								53.9	0.7525	0	0	0	11.2501
											54	0.9924	0	0.0001	0.0001	14.8367			5					54	0.8931	0	0	0	13.3521								54	0.7524	0	0	0	11.2486
											54.1	0.9925	0	0.0001	0.0001	14.8382			5					54.1	0.893	0	0	0	13.3506								54.1	0.7522	0	0	0	11.2456
											54.2	0.9926	0	0.0001	0.0001	14.8397			5					54.2	0.8928	0	0	0	13.3476								54.2	0.7521	0	0	0	11.2441
											54.3	0.9927	0	0.0001	0.0001	14.8412			5					54.3	0.8927	0	0	0	13.3461								54.3	0.7519	0	0	0	11.2411
											54.4	0.9928	0	0.0001	0.0001	14.8427			5					54.4	0.8925	0	0	0	13.3431								54.4	0.7518	0	0	0	11.2396
											54.5	0.993	0	0.0001	0.0001	14.8456			5					54.5	0.8924	0	0	0	13.3416								54.5	0.7516	0	0	0	11.2366
											54.6	0.9931	0	0.0001	0.0001	14.8471			5					54.6	0.8922	0	0	0	13.3387								54.6	0.7515	0	0	0	11.2352
											54.7	0.9934	0	0.0001	0.0001	14.8516			5					54.7	0.892	0	0	0	13.3357								54.7	0.7513	0	0	0	11.2322
											54.8	0.9936	0	0.0001	0.0001	14.8546			5					54.8	0.8919	0	0	0	13.3342								54.8	0.7512	0	0	0	11.2307
											54.9	0.9939	0	0.0001	0.0001	14.8591			5					54.9	0.8917	0	0	0	13.3312								54.9	0.751	0	0	0	11.2277
											55	0.9942	0	0.0001	0.0001	14.8636			5					55	0.8916	0	0	0	13.3297								55	0.7509	0	0	0	11.2262
											55.1	0.9946	0	0.0001	0.0001	14.8696			5					55.1	0.8914	0	0	0	13.3267								55.1	0.7508	0	0	0	11.2247
											55.2	0.995	0	0.0001	0.0001	14.8755			5					55.2	0.8912	0	0	0	13.3237								55.2	0.7506	0	0	0	11.2217
											55.3	0.9954	0	0.0001	0.0001	14.8815			5					55.3	0.8911	0	0	0	13.3222								55.3	0.7505	0	0	0	11.2202
											55.4	0.9959	0	0.0001	0.0001	14.889			5					55.4	0.8909	0	0	0	13.3192								55.4	0.7503	0	0	0	11.2172
											55.5	0.9965	0	0.0001	0.0001	14.898			5					55.5	0.8907	0	0	0	13.3162								55.5	0.7502	0	0	0	11.2157
											55.6	0.997	0	0.0001	0.0001	14.9054			5					55.6	0.8906	0	0	0	13.3147								55.6	0.75	0	0	0	11.2127
											55.7	0.9976	0	0.0001	0.0001	14.9144			5					55.7	0.8904	0	0	0	13.3117								55.7	0.7499	0	0	0	11.2112
											55.8	0.9983	0	0.0001	0.0001	14.9249			5					55.8	0.8903	0	0	0	13.3103								55.8	0.7497	0	0	0	11.2082
											55.9	0.9989	0	0.0001	0.0001	14.9339			5					55.9	0.8901	0	0	0	13.3073								55.9	0.7496	0	0	0	11.2067
											56	0.9996	0	0.0001	0.0001	14.9443			5					56	0.8899	0	0	0	13.3043								56	0.7494	0	0	0	11.2038
											56.1	1.0003	0	0.0001	0.0001	14.9548			5					56.1	0.8898	0	0	0	13.3028								56.1	0.7492	0	0	0	11.2008
											56.2	1.001	0	0.0001	0.0001	14.9653			5					56.2	0.8896	0	0	0	13.2998								56.2	0.749	0	0	0	11.1978
											56.3	1.0017	0	0.0001	0.0001	14.9757			5					56.3	0.8895	0	0	0	13.2983								56.3	0.7489	0	0	0	11.1963
											56.4	1.0024	0	0.0001	0.0001	14.9862			5					56.4	0.8893	0	0	0	13.2953								56.4	0.7487	0	0	0	11.1933
											56.5	1.0031	0	0.0001	0.0001	14.9966			5					56.5	0.8892	0	0	0	13.2938								56.5	0.7485	0	0	0	11.1903
											56.6	1.0038	0	0.0001	0.0001	15.0071			5					56.6	0.8891	0	0	0	13.2923								56.6	0.7483	0	0	0	11.1873
											56.7	1.0044	0	0.0001	0.0001	15.0161			5					56.7	0.8889	0	0	0	13.2893								56.7	0.7481	0	0	0	11.1843
											56.8	1.0049	0	0.0001	0.0001	15.0236			5					56.8	0.8888	0	0	0	13.2878								56.8	0.7478	0	0	0	11.1798
											56.9	1.0054	0	0.0001	0.0001	15.031			5					56.9	0.8887	0	0	0	13.2863								56.9	0.7476	0	0	0	11.1768
											57	1.0059	0	0.0001	0.0001	15.0385			5					57	0.8886	0	0	0	13.2848								57	0.7474	0	0	0	11.1739
											57.1	1.0063	0	0.0001	0.0001	15.0445			5					57.1	0.8885	0	0	0	13.2833								57.1	0.7471	0	0	0	11.1694
											57.2	1.0066	0	0.0001	0.0001	15.049			5					57.2	0.8884	0	0	0	13.2818								57.2	0.7468	0	0	0	11.1649
											57.3	1.0068	0	0.0001	0.0001	15.052			5					57.3	0.8883	0	0	0	13.2804								57.3	0.7466	0	0	0	11.1619
											57.4	1.007	0	0.0001	0.0001	15.055			5					57.4	0.8882	0	0	0	13.2789								57.4	0.7463	0	0	0	11.1574
											57.5	1.0071	0	0.0001	0.0001	15.0564			5					57.5	0.8881	0	0	0	13.2774								57.5	0.746	0	0	0	11.1529
											57.6	1.0071	0	0.0001	0.0001	15.0564			5					57.6	0.8881	0	0	0	13.2774								57.6	0.7457	0	0	0	11.1484
											57.7	1.0071	0	0.0001	0.0001	15.0564			5					57.7	0.888	0	0	0	13.2759								57.7	0.7454	0	0	0	11.144
											57.8	1.0069	0	0.0001	0.0001	15.0535			5					57.8	0.8879	0	0	0	13.2744								57.8	0.7452	0	0	0	11.141
											57.9	1.0067	0	0.0001	0.0001	15.0505			5					57.9	0.8879	0	0	0	13.2744								57.9	0.7449	0	0	0	11.1365
											58	1.0064	0	0.0001	0.0001	15.046			5					58	0.8878	0	0	0	13.2729								58	0.7445	0	0	0	11.1305
											58.1	1.006	0	0.0001	0.0001	15.04			5					58.1	0.8878	0	0	0	13.2729								58.1	0.7442	0	0	0	11.126
											58.2	1.0055	0	0.0001	0.0001	15.0325			5					58.2	0.8877	0	0	0	13.2714								58.2	0.7439	0	0	0	11.1215
											58.3	1.005	0	0.0001	0.0001	15.0251			5					58.3	0.8877	0	0	0	13.2714								58.3	0.7436	0	0	0	11.117
											58.4	1.0045	0	0.0001	0.0001	15.0176			5					58.4	0.8877	0	0	0	13.2714								58.4	0.7433	0	0	0	11.1126
											58.5	1.0039	0	0.0001	0.0001	15.0086			5					58.5	0.8877	0	0	0	13.2714								58.5	0.7429	0	0	0	11.1066
											58.6	1.0032	0	0.0001	0.0001	14.9981			5					58.6	0.8877	0	0	0	13.2714								58.6	0.7426	0	0	0	11.1021
											58.7	1.0025	0	0.0001	0.0001	14.9877			5					58.7	0.8877	0	0	0	13.2714								58.7	0.7423	0	0	0	11.0976
											58.8	1.0018	0	0.0001	0.0001	14.9772			5					58.8	0.8877	0	0	0	13.2714								58.8	0.742	0	0	0	11.0931
											58.9	1.0011	0	0.0001	0.0001	14.9667			5					58.9	0.8877	0	0	0	13.2714								58.9	0.7417	0	0	0	11.0886
											59	1.0003	0	0.0001	0.0001	14.9548			5					59	0.8878	0	0	0	13.2729								59	0.7413	0	0	0	11.0827
											59.1	0.9996	0	0.0001	0.0001	14.9443			5					59.1	0.8878	0	0	0	13.2729								59.1	0.741	0	0	0	11.0782
											59.2	0.9989	0	0.0001	0.0001	14.9339			5					59.2	0.8878	0	0	0	13.2729								59.2	0.7407	0	0	0	11.0737
											59.3	0.9981	0	0.0001	0.0001	14.9219			5					59.3	0.8879	0	0	0	13.2744								59.3	0.7404	0	0	0	11.0692
											59.4	0.9974	0	0.0001	0.0001	14.9114			5					59.4	0.8879	0	0	0	13.2744								59.4	0.7401	0	0	0	11.0647
											59.5	0.9967	0	0.0001	0.0001	14.901			5					59.5	0.888	0	0	0	13.2759								59.5	0.7397	0	0	0	11.0587
											59.6	0.9961	0	0.0001	0.0001	14.892			5					59.6	0.8881	0	0	0	13.2774								59.6	0.7394	0	0	0	11.0543
											59.7	0.9954	0	0.0001	0.0001	14.8815			5					59.7	0.8882	0	0	0	13.2789								59.7	0.7391	0	0	0	11.0498
											59.8	0.9948	0	0.0001	0.0001	14.8726			5					59.8	0.8883	0	0	0	13.2804								59.8	0.7388	0	0	0	11.0453
											59.9	0.9943	0	0.0001	0.0001	14.8651			5					59.9	0.8884	0	0	0	13.2818								59.9	0.7385	0	0	0	11.0408
											60	0.9937	0	0.0001	0.0001	14.8561			5					60	0.8885	0	0	0	13.2833								60	0.7381	0	0	0	11.0348
											60.1	0.9933	0	0.0001	0.0001	14.8501			5					60.1	0.8886	0	0	0	13.2848								60.1	0.7378	0	0	0	11.0303
											60.2	0.9928	0	0.0001	0.0001	14.8427			5					60.2	0.8887	0	0	0	13.2863								60.2	0.7375	0	0	0	11.0258
											60.3	0.9925	0	0.0001	0.0001	14.8382			5					60.3	0.8888	0	0	0	13.2878								60.3	0.7372	0	0	0	11.0214
											60.4	0.9921	0	0.0001	0.0001	14.8322			5					60.4	0.889	0	0	0	13.2908								60.4	0.7369	0	0	0	11.0169
											60.5	0.9918	0	0.0001	0.0001	14.8277			5					60.5	0.8891	0	0	0	13.2923								60.5	0.7366	0	0	0	11.0124
											60.6	0.9916	0	0.0001	0.0001	14.8247			5					60.6	0.8892	0	0	0	13.2938								60.6	0.7363	0	0	0	11.0079
											60.7	0.9914	0	0.0001	0.0001	14.8217			5					60.7	0.8894	0	0	0	13.2968								60.7	0.736	0	0	0	11.0034
											60.8	0.9912	0	0.0001	0.0001	14.8187			5					60.8	0.8896	0	0	0	13.2998								60.8	0.7357	0	0	0	10.9989
											60.9	0.9911	0	0.0001	0.0001	14.8172			5					60.9	0.8897	0	0	0	13.3013								60.9	0.7355	0	0	0	10.9959
											61	0.9911	0	0.0001	0.0001	14.8172			5					61	0.8899	0	0	0	13.3043								61	0.7352	0	0	0	10.9915
											61.1	0.991	0	0.0001	0.0001	14.8157			5					61.1	0.89	0	0	0	13.3058								61.1	0.7349	0	0	0	10.987
											61.2	0.9911	0	0.0001	0.0001	14.8172			5					61.2	0.8902	0	0	0	13.3088								61.2	0.7346	0	0	0	10.9825
											61.3	0.9911	0	0.0001	0.0001	14.8172			5					61.3	0.8904	0	0	0	13.3117								61.3	0.7344	0	0	0	10.9795
											61.4	0.9912	0	0.0001	0.0001	14.8187			5					61.4	0.8906	0	0	0	13.3147								61.4	0.7341	0	0	0	10.975
											61.5	0.9913	0	0.0001	0.0001	14.8202			5					61.5	0.8907	0	0	0	13.3162								61.5	0.7338	0	0	0	10.9705
											61.6	0.9915	0	0.0001	0.0001	14.8232			5					61.6	0.8909	0	0	0	13.3192								61.6	0.7336	0	0	0	10.9675
											61.7	0.9916	0	0.0001	0.0001	14.8247			5					61.7	0.8911	0	0	0	13.3222								61.7	0.7334	0	0	0	10.9646
											61.8	0.9919	0	0.0001	0.0001	14.8292			5					61.8	0.8912	0	0	0	13.3237								61.8	0.7331	0	0	0	10.9601
											61.9	0.9921	0	0.0001	0.0001	14.8322			5					61.9	0.8914	0	0	0	13.3267								61.9	0.7329	0	0	0	10.9571
											62	0.9923	0	0.0001	0.0001	14.8352			5					62	0.8916	0	0	0	13.3297								62	0.7327	0	0	0	10.9541
											62.1	0.9926	0	0.0001	0.0001	14.8397			5					62.1	0.8917	0	0	0	13.3312								62.1	0.7324	0	0	0	10.9496
											62.2	0.9928	0	0.0001	0.0001	14.8427			5					62.2	0.8919	0	0	0	13.3342								62.2	0.7322	0	0	0	10.9466
											62.3	0.9931	0	0.0001	0.0001	14.8471			5					62.3	0.892	0	0	0	13.3357								62.3	0.732	0	0	0	10.9436
											62.4	0.9933	0	0.0001	0.0001	14.8501			5					62.4	0.8922	0	0	0	13.3387								62.4	0.7318	0	0	0	10.9406
											62.5	0.9936	0	0.0001	0.0001	14.8546			5					62.5	0.8923	0	0	0	13.3402								62.5	0.7316	0	0	0	10.9376
											62.6	0.9937	0	0.0001	0.0001	14.8561			5					62.6	0.8924	0	0	0	13.3416								62.6	0.7313	0	0	0	10.9332
											62.7	0.9939	0	0.0001	0.0001	14.8591			5					62.7	0.8926	0	0	0	13.3446								62.7	0.7311	0	0	0	10.9302
											62.8	0.994	0	0.0001	0.0001	14.8606			5					62.8	0.8927	0	0	0	13.3461								62.8	0.7309	0	0	0	10.9272
											62.9	0.9941	0	0.0001	0.0001	14.8621			5					62.9	0.8928	0	0	0	13.3476								62.9	0.7307	0	0	0	10.9242
											63	0.9941	0	0.0001	0.0001	14.8621			5					63	0.8929	0	0	0	13.3491								63	0.7305	0	0	0	10.9212
											63.1	0.9941	0	0.0001	0.0001	14.8621			5					63.1	0.8929	0	0	0	13.3491								63.1	0.7303	0	0	0	10.9182
											63.2	0.994	0	0.0001	0.0001	14.8606			5					63.2	0.893	0	0	0	13.3506								63.2	0.7301	0	0	0	10.9152
											63.3	0.9939	0	0.0001	0.0001	14.8591			5					63.3	0.893	0	0	0	13.3506								63.3	0.7299	0	0	0	10.9122
											63.4	0.9938	0	0.0001	0.0001	14.8576			5					63.4	0.8931	0	0	0	13.3521								63.4	0.7297	0	0	0	10.9092
											63.5	0.9935	0	0.0001	0.0001	14.8531			5					63.5	0.8931	0	0	0	13.3521								63.5	0.7295	0	0	0	10.9062
											63.6	0.9933	0	0.0001	0.0001	14.8501			5					63.6	0.8931	0	0	0	13.3521								63.6	0.7293	0	0	0	10.9033
											63.7	0.993	0	0.0001	0.0001	14.8456			5					63.7	0.8931	0	0	0	13.3521								63.7	0.7292	0	0	0	10.9018
											63.8	0.9927	0	0.0001	0.0001	14.8412			5					63.8	0.8931	0	0	0	13.3521								63.8	0.729	0	0	0	10.8988
											63.9	0.9923	0	0.0001	0.0001	14.8352			5					63.9	0.8931	0	0	0	13.3521								63.9	0.7288	0	0	0	10.8958
											64	0.992	0	0.0001	0.0001	14.8307			5					64	0.8931	0	0	0	13.3521								64	0.7286	0	0	0	10.8928
											64.1	0.9916	0	0.0001	0.0001	14.8247			5					64.1	0.893	0	0	0	13.3506								64.1	0.7284	0	0	0	10.8898
											64.2	0.9911	0	0.0001	0.0001	14.8172			5					64.2	0.893	0	0	0	13.3506								64.2	0.7283	0	0	0	10.8883
											64.3	0.9907	0	0.0001	0.0001	14.8113			5					64.3	0.8929	0	0	0	13.3491								64.3	0.7281	0	0	0	10.8853
											64.4	0.9902	0	0.0001	0.0001	14.8038			5					64.4	0.8928	0	0	0	13.3476								64.4	0.7279	0	0	0	10.8823
											64.5	0.9898	0	0.0001	0.0001	14.7978			5					64.5	0.8928	0	0	0	13.3476								64.5	0.7277	0	0	0	10.8793
											64.6	0.9893	0	0.0001	0.0001	14.7903			5					64.6	0.8927	0	0	0	13.3461								64.6	0.7275	0	0	0	10.8763
											64.7	0.9888	0	0.0001	0.0001	14.7829			5					64.7	0.8926	0	0	0	13.3446								64.7	0.7274	0	0	0	10.8748
											64.8	0.9883	0	0.0001	0.0001	14.7754			5					64.8	0.8924	0	0	0	13.3416								64.8	0.7272	0	0	0	10.8719
											64.9	0.9878	0	0.0001	0.0001	14.7679			5					64.9	0.8923	0	0	0	13.3402								64.9	0.727	0	0	0	10.8689
											65	0.9874	0	0.0001	0.0001	14.7619			5					65	0.8922	0	0	0	13.3387								65	0.7268	0	0	0	10.8659
											65.1	0.9869	0	0.0001	0.0001	14.7545			5					65.1	0.8921	0	0	0	13.3372								65.1	0.7266	0	0	0	10.8629
											65.2	0.9865	0	0.0001	0.0001	14.7485			5					65.2	0.892	0	0	0	13.3357								65.2	0.7264	0	0	0	10.8599
											65.3	0.9861	0	0.0001	0.0001	14.7425			5					65.3	0.8918	0	0	0	13.3327								65.3	0.7262	0	0	0	10.8569
											65.4	0.9856	0	0.0001	0.0001	14.735			5					65.4	0.8917	0	0	0	13.3312								65.4	0.726	0	0	0	10.8539
											65.5	0.9852	0	0.0001	0.0001	14.729			5					65.5	0.8915	0	0	0	13.3282								65.5	0.7259	0	0	0	10.8524
											65.6	0.9849	0	0.0001	0.0001	14.7246			5					65.6	0.8914	0	0	0	13.3267								65.6	0.7257	0	0	0	10.8494
											65.7	0.9845	0	0.0001	0.0001	14.7186			5					65.7	0.8913	0	0	0	13.3252								65.7	0.7255	0	0	0	10.8464
											65.8	0.9842	0	0.0002	0.0001	14.7141			5					65.8	0.8911	0	0	0	13.3222								65.8	0.7253	0	0	0	10.8435
											65.9	0.9839	0	0.0002	0.0001	14.7096			5					65.9	0.891	0	0	0	13.3207								65.9	0.7251	0	0	0	10.8405
											66	0.9836	0	0.0002	0.0001	14.7051			5					66	0.8908	0	0	0	13.3177								66	0.7249	0	0	0	10.8375
											66.1	0.9834	0	0.0002	0.0002	14.7021			5					66.1	0.8907	0	0	0	13.3162								66.1	0.7248	0	0	0	10.836
											66.2	0.9832	0	0.0002	0.0002	14.6991			5					66.2	0.8905	0	0	0	13.3132								66.2	0.7246	0	0	0	10.833
											66.3	0.9831	0	0.0002	0.0002	14.6976			5					66.3	0.8904	0	0	0	13.3117								66.3	0.7244	0	0	0	10.83
											66.4	0.9829	0	0.0002	0.0002	14.6946			5					66.4	0.8902	0	0	0	13.3088								66.4	0.7242	0	0	0	10.827
											66.5	0.9828	0	0.0002	0.0002	14.6932			5					66.5	0.89	0	0	0	13.3058								66.5	0.724	0	0	0	10.824
											66.6	0.9827	0	0.0002	0.0002	14.6917			5					66.6	0.8899	0	0	0	13.3043								66.6	0.7238	0	0	0	10.821
											66.7	0.9826	0	0.0002	0.0002	14.6902			5					66.7	0.8897	0	0	0	13.3013								66.7	0.7236	0	0	0	10.818
											66.8	0.9826	0	0.0002	0.0002	14.6902			5					66.8	0.8896	0	0	0	13.2998								66.8	0.7234	0	0	0	10.815
											66.9	0.9825	0	0.0002	0.0002	14.6887			5					66.9	0.8894	0	0	0	13.2968								66.9	0.7232	0	0	0	10.8121
											67	0.9824	0	0.0002	0.0002	14.6872			5					67	0.8892	0	0	0	13.2938								67	0.723	0	0	0	10.8091
											67.1	0.9824	0	0.0002	0.0002	14.6872			5					67.1	0.8891	0	0	0	13.2923								67.1	0.7228	0	0	0	10.8061
											67.2	0.9823	0	0.0002	0.0002	14.6857			5					67.2	0.8889	0	0	0	13.2893								67.2	0.7226	0	0	0	10.8031
											67.3	0.9824	0	0.0002	0.0002	14.6872			5					67.3	0.8888	0	0	0	13.2878								67.3	0.7224	0	0	0	10.8001
											67.4	0.9824	0	0.0002	0.0002	14.6872			5					67.4	0.8886	0	0	0	13.2848								67.4	0.7222	0	0	0	10.7971
											67.5	0.9824	0	0.0002	0.0002	14.6872			5					67.5	0.8885	0	0	0	13.2833								67.5	0.722	0	0	0	10.7941
											67.6	0.9825	0	0.0002	0.0002	14.6887			5					67.6	0.8883	0	0	0	13.2804								67.6	0.7218	0	0	0	10.7911
											67.7	0.9825	0	0.0002	0.0002	14.6887			5					67.7	0.8881	0	0	0	13.2774								67.7	0.7216	0	0	0	10.7881
											67.8	0.9826	0	0.0002	0.0002	14.6902			5					67.8	0.888	0	0	0	13.2759								67.8	0.7214	0	0	0	10.7851
											67.9	0.9827	0	0.0002	0.0002	14.6917			5					67.9	0.8878	0	0	0	13.2729								67.9	0.7212	0	0	0	10.7822
											68	0.9828	0	0.0002	0.0002	14.6932			5					68	0.8877	0	0	0	13.2714								68	0.721	0	0	0	10.7792
											68.1	0.9829	0	0.0002	0.0002	14.6946			5					68.1	0.8875	0	0	0	13.2684								68.1	0.7208	0	0	0	10.7762
											68.2	0.9831	0	0.0002	0.0002	14.6976			5					68.2	0.8873	0	0	0	13.2654								68.2	0.7206	0	0	0	10.7732
											68.3	0.9832	0	0.0002	0.0002	14.6991			5					68.3	0.8872	0	0	0	13.2639								68.3	0.7203	0	0	0	10.7687
											68.4	0.9834	0	0.0002	0.0002	14.7021			5					68.4	0.887	0	0	0	13.2609								68.4	0.7201	0	0	0	10.7657
											68.5	0.9836	0	0.0002	0.0002	14.7051			5					68.5	0.8869	0	0	0	13.2594								68.5	0.7199	0	0	0	10.7627
											68.6	0.9838	0	0.0002	0.0002	14.7081			5					68.6	0.8867	0	0	0	13.2564								68.6	0.7197	0	0	0	10.7597
											68.7	0.984	0	0.0002	0.0002	14.7111			5					68.7	0.8866	0	0	0	13.2549								68.7	0.7195	0	0	0	10.7567
											68.8	0.9843	0	0.0002	0.0002	14.7156			5					68.8	0.8864	0	0	0	13.2519								68.8	0.7192	0	0	0	10.7523
											68.9	0.9847	0	0.0002	0.0002	14.7216			5					68.9	0.8863	0	0	0	13.2505								68.9	0.719	0	0	0	10.7493
											69	0.9851	0	0.0002	0.0002	14.7275			5					69	0.8861	0	0	0	13.2475								69	0.7188	0	0	0	10.7463
											69.1	0.9855	0	0.0002	0.0002	14.7335			5					69.1	0.886	0	0	0	13.246								69.1	0.7185	0	0	0	10.7418
											69.2	0.9859	0	0.0002	0.0002	14.7395			5					69.2	0.8859	0	0	0	13.2445								69.2	0.7183	0	0	0	10.7388
											69.3	0.9864	0	0.0002	0.0002	14.747			5					69.3	0.8857	0	0	0	13.2415								69.3	0.7181	0	0	0	10.7358
											69.4	0.9868	0	0.0002	0.0002	14.753			5					69.4	0.8856	0	0	0	13.24								69.4	0.7178	0	0	0	10.7313
											69.5	0.9873	0	0.0002	0.0002	14.7604			5					69.5	0.8855	0	0	0	13.2385								69.5	0.7176	0	0	0	10.7283
											69.6	0.9878	0	0.0002	0.0002	14.7679			5					69.6	0.8854	0	0	0	13.237								69.6	0.7174	0	0	0	10.7253
											69.7	0.9883	0	0.0002	0.0002	14.7754			5					69.7	0.8853	0	0	0	13.2355								69.7	0.7171	0	0	0	10.7209
											69.8	0.9888	0	0.0002	0.0002	14.7829			5					69.8	0.8852	0	0	0	13.234								69.8	0.7169	0	0	0	10.7179
											69.9	0.9893	0	0.0002	0.0002	14.7903			5					69.9	0.8851	0	0	0	13.2325								69.9	0.7167	0	0	0	10.7149
											70	0.9898	0	0.0002	0.0002	14.7978			5					70	0.885	0	0	0	13.231								70	0.7165	0	0	0	10.7119
											70.1	0.9903	0	0.0002	0.0002	14.8053			5					70.1	0.8849	0	0	0	13.2295								70.1	0.7162	0	0	0	10.7074
											70.2	0.9908	0	0.0002	0.0002	14.8128			5					70.2	0.8849	0	0	0	13.2295								70.2	0.716	0	0	0	10.7044
											70.3	0.9913	0	0.0002	0.0002	14.8202			5					70.3	0.8848	0	0	0	13.228								70.3	0.7158	0	0	0	10.7014
											70.4	0.9918	0	0.0002	0.0002	14.8277			5					70.4	0.8848	0	0	0	13.228								70.4	0.7156	0	0	0	10.6984
											70.5	0.9923	0	0.0002	0.0002	14.8352			5					70.5	0.8847	0	0	0	13.2265								70.5	0.7153	0	0	0	10.6939
											70.6	0.9928	0	0.0002	0.0002	14.8427			5					70.6	0.8847	0	0	0	13.2265								70.6	0.7151	0	0	0	10.691
											70.7	0.9933	0	0.0002	0.0002	14.8501			5					70.7	0.8846	0	0	0	13.225								70.7	0.7149	0	0	0	10.688
											70.8	0.9937	0	0.0002	0.0002	14.8561			5					70.8	0.8846	0	0	0	13.225								70.8	0.7147	0	0	0	10.685
											70.9	0.9942	0	0.0002	0.0002	14.8636			5					70.9	0.8846	0	0	0	13.225								70.9	0.7145	0	0	0	10.682
											71	0.9947	0	0.0002	0.0002	14.8711			5					71	0.8845	0	0	0	13.2235								71	0.7143	0	0	0	10.679
											71.1	0.9951	0	0.0002	0.0002	14.877			5					71.1	0.8845	0	0	0	13.2235								71.1	0.7141	0	0	0	10.676
											71.2	0.9956	0	0.0002	0.0002	14.8845			5					71.2	0.8845	0	0	0	13.2235								71.2	0.7139	0	0	0	10.673
											71.3	0.996	0	0.0002	0.0002	14.8905			5					71.3	0.8845	0	0	0	13.2235								71.3	0.7137	0	0	0	10.67
											71.4	0.9965	0	0.0002	0.0002	14.898			5					71.4	0.8845	0	0	0	13.2235								71.4	0.7136	0	0	0	10.6685
											71.5	0.9969	0	0.0002	0.0002	14.904			5					71.5	0.8845	0	0	0	13.2235								71.5	0.7134	0	0	0	10.6655
											71.6	0.9974	0	0.0002	0.0002	14.9114			5					71.6	0.8845	0	0	0	13.2235								71.6	0.7132	0	0	0	10.6626
											71.7	0.9978	0	0.0002	0.0002	14.9174			5					71.7	0.8845	0	0	0	13.2235								71.7	0.713	0	0	0	10.6596
											71.8	0.9982	0	0.0002	0.0002	14.9234			5					71.8	0.8845	0	0	0	13.2235								71.8	0.7128	0	0	0	10.6566
											71.9	0.9987	0	0.0002	0.0002	14.9309			5					71.9	0.8845	0	0	0	13.2235								71.9	0.7127	0	0	0	10.6551
											72	0.9991	0	0.0002	0.0002	14.9368			5					72	0.8845	0	0	0	13.2235								72	0.7125	0	0	0	10.6521
											72.1	0.9995	0	0.0002	0.0002	14.9428			5					72.1	0.8845	0	0	0	13.2235								72.1	0.7123	0	0	0	10.6491
											72.2	0.9998	0	0.0002	0.0002	14.9473			5					72.2	0.8845	0	0	0	13.2235								72.2	0.7122	0	0	0	10.6476
											72.3	1.0002	0	0.0002	0.0002	14.9533			5					72.3	0.8845	0	0	0	13.2235								72.3	0.712	0	0	0	10.6446
											72.4	1.0005	0	0.0002	0.0002	14.9578			5					72.4	0.8844	0	0	0	13.222								72.4	0.7118	0	0	0	10.6416
											72.5	1.0008	0	0.0002	0.0002	14.9623			5					72.5	0.8844	0	0	0	13.222								72.5	0.7117	0	0	0	10.6401
											72.6	1.0011	0	0.0002	0.0002	14.9667			5					72.6	0.8844	0	0	0	13.222								72.6	0.7115	0	0	0	10.6371
											72.7	1.0014	0	0.0002	0.0002	14.9712			5					72.7	0.8844	0	0	0	13.222								72.7	0.7113	0	0	0	10.6341
											72.8	1.0017	0	0.0002	0.0002	14.9757			5					72.8	0.8844	0	0	0	13.222								72.8	0.7111	0	0	0	10.6312
											72.9	1.0019	0	0.0002	0.0002	14.9787			5					72.9	0.8844	0	0	0	13.222								72.9	0.711	0	0	0	10.6297
											73	1.0021	0	0.0002	0.0002	14.9817			5					73	0.8843	0	0	0	13.2206								73	0.7108	0	0	0	10.6267
											73.1	1.0023	0	0.0002	0.0002	14.9847			5					73.1	0.8843	0	0	0	13.2206								73.1	0.7106	0	0	0	10.6237
											73.2	1.0024	0	0.0002	0.0002	14.9862			5					73.2	0.8843	0	0	0	13.2206								73.2	0.7104	0	0	0	10.6207
											73.3	1.0025	0	0.0002	0.0002	14.9877			5					73.3	0.8842	0	0	0	13.2191								73.3	0.7103	0	0	0	10.6192
											73.4	1.0026	0	0.0002	0.0002	14.9892			5					73.4	0.8842	0	0	0	13.2191								73.4	0.7101	0	0	0	10.6162
											73.5	1.0027	0	0.0002	0.0002	14.9907			5					73.5	0.8842	0	0	0	13.2191								73.5	0.7099	0	0	0	10.6132
											73.6	1.0028	0	0.0002	0.0002	14.9922			5					73.6	0.8841	0	0	0	13.2176								73.6	0.7097	0	0	0	10.6102
											73.7	1.0029	0	0.0002	0.0002	14.9937			5					73.7	0.8841	0	0	0	13.2176								73.7	0.7095	0	0	0	10.6072
											73.8	1.0029	0	0.0002	0.0002	14.9937			5					73.8	0.884	0	0	0	13.2161								73.8	0.7093	0	0	0	10.6042
											73.9	1.003	0	0.0002	0.0002	14.9952			5					73.9	0.884	0	0	0	13.2161								73.9	0.7092	0	0	0	10.6028
											74	1.003	0	0.0002	0.0002	14.9952			5					74	0.884	0	0	0	13.2161								74	0.709	0	0	0	10.5998
											74.1	1.003	0	0.0002	0.0002	14.9952			5					74.1	0.8839	0	0	0	13.2146								74.1	0.7088	0	0	0	10.5968
											74.2	1.0031	0	0.0002	0.0002	14.9966			5					74.2	0.8839	0	0	0	13.2146								74.2	0.7086	0	0	0	10.5938
											74.3	1.0031	0	0.0002	0.0002	14.9966			5					74.3	0.8838	0	0	0	13.2131								74.3	0.7084	0	0	0	10.5908
											74.4	1.0032	0	0.0002	0.0002	14.9981			5					74.4	0.8837	0	0	0	13.2116								74.4	0.7082	0	0	0	10.5878
											74.5	1.0032	0	0.0002	0.0002	14.9981			5					74.5	0.8837	0	0	0	13.2116								74.5	0.7081	0	0	0	10.5863
											74.6	1.0033	0	0.0002	0.0002	14.9996			5					74.6	0.8836	0	0	0	13.2101								74.6	0.7079	0	0	0	10.5833
											74.7	1.0034	0	0.0002	0.0002	15.0011			5					74.7	0.8835	0	0	0	13.2086								74.7	0.7077	0	0	0	10.5803
											74.8	1.0036	0	0.0002	0.0002	15.0041			5					74.8	0.8835	0	0	0	13.2086								74.8	0.7075	0	0	0	10.5773
											74.9	1.0037	0	0.0002	0.0002	15.0056			5					74.9	0.8834	0	0	0	13.2071								74.9	0.7074	0	0	0	10.5758
											75	1.0039	0	0.0002	0.0002	15.0086			5					75	0.8833	0	0	0	13.2056								75	0.7072	0	0	0	10.5729
											75.1	1.0041	0	0.0002	0.0002	15.0116			5					75.1	0.8832	0	0	0	13.2041								75.1	0.7071	0	0	0	10.5714
											75.2	1.0044	0	0.0002	0.0002	15.0161			5					75.2	0.8831	0	0	0	13.2026								75.2	0.7069	0	0	0	10.5684
											75.3	1.0047	0	0.0002	0.0002	15.0206			5					75.3	0.883	0	0	0	13.2011								75.3	0.7068	0	0	0	10.5669
											75.4	1.005	0	0.0002	0.0002	15.0251			5					75.4	0.883	0	0	0	13.2011								75.4	0.7066	0	0	0	10.5639
											75.5	1.0053	0	0.0002	0.0002	15.0295			5					75.5	0.8829	0	0	0	13.1996								75.5	0.7065	0	0	0	10.5624
											75.6	1.0057	0	0.0002	0.0002	15.0355			5					75.6	0.8828	0	0	0	13.1981								75.6	0.7063	0	0	0	10.5594
											75.7	1.0061	0	0.0002	0.0002	15.0415			5					75.7	0.8827	0	0	0	13.1966								75.7	0.7062	0	0	0	10.5579
											75.8	1.0065	0	0.0002	0.0002	15.0475			5					75.8	0.8826	0	0	0	13.1951								75.8	0.706	0	0	0	10.5549
											75.9	1.007	0	0.0002	0.0002	15.055			5					75.9	0.8825	0	0	0	13.1936								75.9	0.7059	0	0	0	10.5534
											76	1.0074	0	0.0002	0.0002	15.0609			5					76	0.8824	0	0	0	13.1921								76	0.7057	0	0	0	10.5504
											76.1	1.0078	0	0.0002	0.0002	15.0669			5					76.1	0.8823	0	0	0	13.1906								76.1	0.7056	0	0	0	10.5489
											76.2	1.0083	0	0.0002	0.0002	15.0744			5					76.2	0.8822	0	0	0	13.1892								76.2	0.7054	0	0	0	10.5459
											76.3	1.0087	0	0.0002	0.0002	15.0804			5					76.3	0.8821	0	0	0	13.1877								76.3	0.7053	0	0	0	10.5444
											76.4	1.0091	0	0.0002	0.0002	15.0863			5					76.4	0.882	0	0	0	13.1862								76.4	0.7051	0	0	0	10.5415
											76.5	1.0095	0	0.0002	0.0002	15.0923			5					76.5	0.8819	0	0	0	13.1847								76.5	0.705	0	0	0	10.54
											76.6	1.01	0	0.0002	0.0002	15.0998			5					76.6	0.8818	0	0	0	13.1832								76.6	0.7049	0	0	0	10.5385
											76.7	1.0104	0	0.0002	0.0002	15.1058			5					76.7	0.8817	0	0	0	13.1817								76.7	0.7047	0	0	0	10.5355
											76.8	1.0107	0	0.0002	0.0002	15.1103			5					76.8	0.8816	0	0	0	13.1802								76.8	0.7046	0	0	0	10.534
											76.9	1.0111	0	0.0002	0.0002	15.1162			5					76.9	0.8815	0	0	0	13.1787								76.9	0.7044	0	0	0	10.531
											77	1.0115	0	0.0002	0.0002	15.1222			5					77	0.8814	0	0	0	13.1772								77	0.7042	0	0	0	10.528
											77.1	1.0118	0	0.0002	0.0002	15.1267			5					77.1	0.8813	0	0	0	13.1757								77.1	0.7041	0	0	0	10.5265
											77.2	1.0122	0	0.0002	0.0002	15.1327			5					77.2	0.8812	0	0	0	13.1742								77.2	0.7039	0	0	0	10.5235
											77.3	1.0125	0	0.0002	0.0002	15.1372			5					77.3	0.8811	0	0	0	13.1727								77.3	0.7037	0	0	0	10.5205
											77.4	1.0128	0	0.0002	0.0002	15.1417			5					77.4	0.881	0	0	0	13.1712								77.4	0.7036	0	0	0	10.519
											77.5	1.0131	0	0.0002	0.0002	15.1461			5					77.5	0.8809	0	0	0	13.1697								77.5	0.7034	0	0	0	10.516
											77.6	1.0133	0	0.0002	0.0002	15.1491			5					77.6	0.8808	0	0	0	13.1682								77.6	0.7032	0	0	0	10.5131
											77.7	1.0136	0	0.0002	0.0002	15.1536			5					77.7	0.8807	0	0	0	13.1667								77.7	0.703	0	0	0	10.5101
											77.8	1.0139	0	0.0002	0.0002	15.1581			5					77.8	0.8806	0	0	0	13.1652								77.8	0.7029	0	0	0	10.5086
											77.9	1.0141	0	0.0002	0.0002	15.1611			5					77.9	0.8806	0	0	0	13.1652								77.9	0.7027	0	0	0	10.5056
											78	1.0143	0	0.0002	0.0002	15.1641			5					78	0.8805	0	0	0	13.1637								78	0.7026	0	0	0	10.5041
											78.1	1.0145	0	0.0002	0.0002	15.1671			5					78.1	0.8804	0	0	0	13.1622								78.1	0.7024	0	0	0	10.5011
											78.2	1.0147	0	0.0002	0.0002	15.1701			5					78.2	0.8803	0	0	0	13.1607								78.2	0.7023	0	0	0	10.4996
											78.3	1.0149	0	0.0002	0.0002	15.1731			5					78.3	0.8802	0	0	0	13.1593								78.3	0.7021	0	0	0	10.4966
											78.4	1.0151	0	0.0002	0.0002	15.176			5					78.4	0.8801	0	0	0	13.1578								78.4	0.702	0	0	0	10.4951
											78.5	1.0152	0	0.0002	0.0002	15.1775			5					78.5	0.8801	0	0	0	13.1578								78.5	0.7018	0	0	0	10.4921
											78.6	1.0153	0	0.0002	0.0002	15.179			5					78.6	0.88	0	0	0	13.1563								78.6	0.7016	0	0	0	10.4891
											78.7	1.0155	0	0.0002	0.0002	15.182			5					78.7	0.8799	0	0	0	13.1548								78.7	0.7014	0	0	0	10.4861
											78.8	1.0155	0	0.0002	0.0002	15.182			5					78.8	0.8798	0	0	0	13.1533								78.8	0.7013	0	0	0	10.4846
											78.9	1.0156	0	0.0002	0.0002	15.1835			5					78.9	0.8798	0	0	0	13.1533								78.9	0.7011	0	0	0	10.4817
											79	1.0156	0	0.0002	0.0002	15.1835			5					79	0.8797	0	0	0	13.1518								79	0.7009	0	0	0	10.4787
											79.1	1.0156	0	0.0002	0.0002	15.1835			5					79.1	0.8797	0	0	0	13.1518								79.1	0.7007	0	0	0	10.4757
											79.2	1.0156	0	0.0002	0.0002	15.1835			5					79.2	0.8796	0	0	0	13.1503								79.2	0.7006	0	0	0	10.4742
											79.3	1.0155	0	0.0002	0.0002	15.182			5					79.3	0.8795	0	0	0	13.1488								79.3	0.7004	0	0	0	10.4712
											79.4	1.0155	0	0.0002	0.0002	15.182			5					79.4	0.8795	0	0	0	13.1488								79.4	0.7002	0	0	0	10.4682
											79.5	1.0153	0	0.0002	0.0002	15.179			5					79.5	0.8794	0	0	0	13.1473								79.5	0.7	0	0	0	10.4652
											79.6	1.0152	0	0.0002	0.0002	15.1775			5					79.6	0.8794	0	0	0	13.1473								79.6	0.6998	0	0	0	10.4622
											79.7	1.015	0	0.0002	0.0002	15.1746			5					79.7	0.8793	0	0	0	13.1458								79.7	0.6997	0	0	0	10.4607
											79.8	1.0149	0	0.0002	0.0002	15.1731			5					79.8	0.8793	0	0	0	13.1458								79.8	0.6995	0	0	0	10.4577
											79.9	1.0147	0	0.0002	0.0002	15.1701			5					79.9	0.8792	0	0	0	13.1443								79.9	0.6993	0	0	0	10.4547
											80	1.0145	0	0.0002	0.0002	15.1671			5					80	0.8792	0	0	0	13.1443								80	0.6992	0	0	0	10.4532
											80.1	1.0142	0	0.0002	0.0002	15.1626			5					80.1	0.8792	0	0	0	13.1443								80.1	0.699	0	0	0	10.4503
											80.2	1.014	0	0.0002	0.0002	15.1596			5					80.2	0.8791	0	0	0	13.1428								80.2	0.6988	0	0	0	10.4473
											80.3	1.0138	0	0.0002	0.0002	15.1566			5					80.3	0.8791	0	0	0	13.1428								80.3	0.6987	0	0	0	10.4458
											80.4	1.0135	0	0.0002	0.0002	15.1521			5					80.4	0.8791	0	0	0	13.1428								80.4	0.6985	0	0	0	10.4428
											80.5	1.0133	0	0.0002	0.0002	15.1491			5					80.5	0.8791	0	0	0	13.1428								80.5	0.6983	0	0	0	10.4398
											80.6	1.0131	0	0.0002	0.0002	15.1461			5					80.6	0.879	0	0	0	13.1413								80.6	0.6982	0	0	0	10.4383
											80.7	1.0128	0	0.0002	0.0002	15.1417			5					80.7	0.879	0	0	0	13.1413								80.7	0.698	0	0	0	10.4353
											80.8	1.0126	0	0.0002	0.0002	15.1387			5					80.8	0.879	0	0	0	13.1413								80.8	0.6979	0	0	0	10.4338
											80.9	1.0124	0	0.0002	0.0002	15.1357			5					80.9	0.879	0	0	0	13.1413								80.9	0.6977	0	0	0	10.4308
											81	1.0123	0	0.0002	0.0002	15.1342			5					81	0.879	0	0	0	13.1413								81	0.6975	0	0	0	10.4278
											81.1	1.0121	0	0.0002	0.0002	15.1312			5					81.1	0.879	0	0	0	13.1413								81.1	0.6974	0	0	0	10.4263
											81.2	1.012	0	0.0002	0.0002	15.1297			5					81.2	0.8789	0	0	0	13.1398								81.2	0.6972	0	0	0	10.4233
											81.3	1.0118	0	0.0002	0.0002	15.1267			5					81.3	0.8789	0	0	0	13.1398								81.3	0.6971	0	0	0	10.4219
											81.4	1.0117	0	0.0002	0.0002	15.1252			5					81.4	0.8789	0	0	0	13.1398								81.4	0.6969	0	0	0	10.4189
											81.5	1.0117	0	0.0002	0.0002	15.1252			5					81.5	0.8789	0	0	0	13.1398								81.5	0.6968	0	0	0	10.4174
											81.6	1.0116	0	0.0002	0.0002	15.1237			5					81.6	0.8789	0	0	0	13.1398								81.6	0.6966	0	0	0	10.4144
											81.7	1.0116	0	0.0002	0.0002	15.1237			5					81.7	0.8789	0	0	0	13.1398								81.7	0.6965	0	0	0	10.4129
											81.8	1.0116	0	0.0002	0.0002	15.1237			5					81.8	0.8789	0	0	0	13.1398								81.8	0.6964	0	0	0	10.4114
											81.9	1.0116	0	0.0002	0.0002	15.1237			5					81.9	0.8789	0	0	0	13.1398								81.9	0.6962	0	0	0	10.4084
											82	1.0116	0	0.0002	0.0002	15.1237			5					82	0.8789	0	0	0	13.1398								82	0.6961	0	0	0	10.4069
											82.1	1.0116	0	0.0002	0.0002	15.1237			5					82.1	0.8789	0	0	0	13.1398								82.1	0.696	0	0	0	10.4054
											82.2	1.0117	0	0.0002	0.0002	15.1252			5					82.2	0.8789	0	0	0	13.1398								82.2	0.6958	0	0	0	10.4024
											82.3	1.0117	0	0.0002	0.0002	15.1252			5					82.3	0.8789	0	0	0	13.1398								82.3	0.6957	0	0	0	10.4009
											82.4	1.0118	0	0.0002	0.0002	15.1267			5					82.4	0.8789	0	0	0	13.1398								82.4	0.6956	0	0	0	10.3994
											82.5	1.0118	0	0.0002	0.0002	15.1267			5					82.5	0.8789	0	0	0	13.1398								82.5	0.6954	0	0	0	10.3964
											82.6	1.0118	0	0.0002	0.0002	15.1267			5					82.6	0.8789	0	0	0	13.1398								82.6	0.6953	0	0	0	10.3949
											82.7	1.0119	0	0.0002	0.0002	15.1282			5					82.7	0.8789	0	0	0	13.1398								82.7	0.6952	0	0	0	10.3934
											82.8	1.0119	0	0.0002	0.0002	15.1282			5					82.8	0.8788	0	0	0	13.1383								82.8	0.695	0	0	0	10.3905
											82.9	1.0119	0	0.0002	0.0002	15.1282			5					82.9	0.8788	0	0	0	13.1383								82.9	0.6949	0	0	0	10.389
											83	1.0119	0	0.0002	0.0002	15.1282			5					83	0.8788	0	0	0	13.1383								83	0.6947	0	0	0	10.386
											83.1	1.0119	0	0.0002	0.0002	15.1282			5					83.1	0.8788	0	0	0	13.1383								83.1	0.6946	0	0	0	10.3845
											83.2	1.0119	0	0.0002	0.0002	15.1282			5					83.2	0.8787	0	0	0	13.1368								83.2	0.6944	0	0	0	10.3815
											83.3	1.0118	0	0.0002	0.0002	15.1267			5					83.3	0.8787	0	0	0	13.1368								83.3	0.6943	0	0	0	10.38
											83.4	1.0117	0	0.0002	0.0002	15.1252			5					83.4	0.8787	0	0	0	13.1368								83.4	0.6942	0	0	0	10.3785
											83.5	1.0116	0	0.0002	0.0002	15.1237			5					83.5	0.8786	0	0	0	13.1353								83.5	0.694	0	0	0	10.3755
											83.6	1.0115	0	0.0002	0.0002	15.1222			5					83.6	0.8786	0	0	0	13.1353								83.6	0.6939	0	0	0	10.374
											83.7	1.0114	0	0.0002	0.0002	15.1207			5					83.7	0.8785	0	0	0	13.1338								83.7	0.6937	0	0	0	10.371
											83.8	1.0112	0	0.0002	0.0002	15.1177			5					83.8	0.8785	0	0	0	13.1338								83.8	0.6936	0	0	0	10.3695
											83.9	1.011	0	0.0002	0.0002	15.1148			5					83.9	0.8784	0	0	0	13.1323								83.9	0.6934	0	0	0	10.3665
											84	1.0108	0	0.0002	0.0002	15.1118			5					84	0.8783	0	0	0	13.1308								84	0.6933	0	0	0	10.365
											84.1	1.0106	0	0.0002	0.0002	15.1088			5					84.1	0.8782	0	0	0	13.1294								84.1	0.6931	0	0	0	10.3621
											84.2	1.0104	0	0.0002	0.0002	15.1058			5					84.2	0.8782	0	0	0	13.1294								84.2	0.693	0	0	0	10.3606
											84.3	1.0101	0	0.0002	0.0002	15.1013			5					84.3	0.8781	0	0	0	13.1279								84.3	0.6928	0	0	0	10.3576
											84.4	1.0099	0	0.0002	0.0002	15.0983			5					84.4	0.878	0	0	0	13.1264								84.4	0.6927	0	0	0	10.3561
											84.5	1.0097	0	0.0002	0.0002	15.0953			5					84.5	0.8779	0	0	0	13.1249								84.5	0.6925	0	0	0	10.3531
											84.6	1.0095	0	0.0002	0.0002	15.0923			5					84.6	0.8778	0	0	0	13.1234								84.6	0.6924	0	0	0	10.3516
											84.7	1.0093	0	0.0002	0.0002	15.0893			5					84.7	0.8777	0	0	0	13.1219								84.7	0.6922	0	0	0	10.3486
											84.8	1.0091	0	0.0002	0.0002	15.0863			5					84.8	0.8776	0	0	0	13.1204								84.8	0.6921	0	0	0	10.3471
											84.9	1.0089	0	0.0002	0.0002	15.0834			5					84.9	0.8775	0	0	0	13.1189								84.9	0.6919	0	0	0	10.3441
											85	1.0087	0	0.0002	0.0002	15.0804			5					85	0.8774	0	0	0	13.1174								85	0.6918	0	0	0	10.3426
											85.1	1.0086	0	0.0002	0.0002	15.0789			5					85.1	0.8773	0	0	0	13.1159								85.1	0.6916	0	0	0	10.3396
											85.2	1.0085	0	0.0002	0.0002	15.0774			5					85.2	0.8772	0	0	0	13.1144								85.2	0.6915	0	0	0	10.3381
											85.3	1.0084	0	0.0002	0.0002	15.0759			5					85.3	0.877	0	0	0	13.1114								85.3	0.6913	0	0	0	10.3351
											85.4	1.0084	0	0.0002	0.0002	15.0759			5					85.4	0.8769	0	0	0	13.1099								85.4	0.6912	0	0	0	10.3336
											85.5	1.0083	0	0.0002	0.0002	15.0744			5					85.5	0.8768	0	0	0	13.1084								85.5	0.691	0	0	0	10.3307
											85.6	1.0084	0	0.0002	0.0002	15.0759			5					85.6	0.8767	0	0	0	13.1069								85.6	0.6909	0	0	0	10.3292
											85.7	1.0084	0	0.0002	0.0002	15.0759			5					85.7	0.8766	0	0	0	13.1054								85.7	0.6907	0	0	0	10.3262
											85.8	1.0084	0	0.0002	0.0002	15.0759			5					85.8	0.8764	0	0	0	13.1024								85.8	0.6906	0	0	0	10.3247
											85.9	1.0085	0	0.0002	0.0002	15.0774			5					85.9	0.8763	0	0	0	13.1009								85.9	0.6905	0	0	0	10.3232
											86	1.0086	0	0.0002	0.0002	15.0789			5					86	0.8762	0	0	0	13.0995								86	0.6903	0	0	0	10.3202
											86.1	1.0087	0	0.0002	0.0002	15.0804			5					86.1	0.8761	0	0	0	13.098								86.1	0.6902	0	0	0	10.3187
											86.2	1.0088	0	0.0002	0.0002	15.0819			5					86.2	0.8759	0	0	0	13.095								86.2	0.69	0	0	0	10.3157
											86.3	1.009	0	0.0002	0.0002	15.0849			5					86.3	0.8758	0	0	0	13.0935								86.3	0.6899	0	0	0	10.3142
											86.4	1.0091	0	0.0002	0.0002	15.0863			5					86.4	0.8757	0	0	0	13.092								86.4	0.6897	0	0	0	10.3112
											86.5	1.0092	0	0.0002	0.0002	15.0878			5					86.5	0.8756	0	0	0	13.0905								86.5	0.6895	0	0	0	10.3082
											86.6	1.0093	0	0.0002	0.0002	15.0893			5					86.6	0.8755	0	0	0	13.089								86.6	0.6893	0	0	0	10.3052
											86.7	1.0094	0	0.0002	0.0002	15.0908			5					86.7	0.8754	0	0	0	13.0875								86.7	0.6892	0	0	0	10.3037
											86.8	1.0095	0	0.0002	0.0002	15.0923			5					86.8	0.8753	0	0	0	13.086								86.8	0.689	0	0	0	10.3008
											86.9	1.0096	0	0.0002	0.0002	15.0938			5					86.9	0.8752	0	0	0	13.0845								86.9	0.6888	0	0	0	10.2978
											87	1.0097	0	0.0002	0.0002	15.0953			5					87	0.8751	0	0	0	13.083								87	0.6886	0	0	0	10.2948
											87.1	1.0098	0	0.0002	0.0002	15.0968			5					87.1	0.875	0	0	0	13.0815								87.1	0.6884	0	0	0	10.2918
											87.2	1.0098	0	0.0002	0.0002	15.0968			5					87.2	0.8749	0	0	0	13.08								87.2	0.6882	0	0	0	10.2888
											87.3	1.0098	0	0.0002	0.0002	15.0968			5					87.3	0.8749	0	0	0	13.08								87.3	0.6881	0	0	0	10.2873
											87.4	1.0099	0	0.0002	0.0002	15.0983			5					87.4	0.8748	0	0	0	13.0785								87.4	0.6879	0	0	0	10.2843
											87.5	1.0099	0	0.0002	0.0002	15.0983			5					87.5	0.8747	0	0	0	13.077								87.5	0.6876	0	0	0	10.2798
											87.6	1.0099	0	0.0002	0.0002	15.0983			5					87.6	0.8747	0	0	0	13.077								87.6	0.6874	0	0	0	10.2768
											87.7	1.0099	0	0.0002	0.0002	15.0983			5					87.7	0.8746	0	0	0	13.0755								87.7	0.6872	0	0	0	10.2738
											87.8	1.0099	0	0.0002	0.0002	15.0983			5					87.8	0.8746	0	0	0	13.0755								87.8	0.687	0	0	0	10.2709
											87.9	1.0098	0	0.0002	0.0002	15.0968			5					87.9	0.8745	0	0	0	13.074								87.9	0.6868	0	0	0	10.2679
											88	1.0098	0	0.0002	0.0002	15.0968			5					88	0.8745	0	0	0	13.074								88	0.6866	0	0	0	10.2649
											88.1	1.0098	0	0.0002	0.0002	15.0968			5					88.1	0.8744	0	0	0	13.0725								88.1	0.6864	0	0	0	10.2619
											88.2	1.0098	0	0.0002	0.0002	15.0968			5					88.2	0.8744	0	0	0	13.0725								88.2	0.6861	0	0	0	10.2574
											88.3	1.0097	0	0.0002	0.0002	15.0953			5					88.3	0.8743	0	0	0	13.071								88.3	0.6859	0	0	0	10.2544
											88.4	1.0097	0	0.0002	0.0002	15.0953			5					88.4	0.8743	0	0	0	13.071								88.4	0.6857	0	0	0	10.2514
											88.5	1.0097	0	0.0002	0.0002	15.0953			5					88.5	0.8742	0	0	0	13.0696								88.5	0.6854	0	0	0	10.2469
											88.6	1.0097	0	0.0002	0.0002	15.0953			5					88.6	0.8742	0	0	0	13.0696								88.6	0.6852	0	0	0	10.2439
											88.7	1.0097	0	0.0002	0.0002	15.0953			5					88.7	0.8741	0	0	0	13.0681								88.7	0.6849	0	0	0	10.2395
											88.8	1.0097	0	0.0002	0.0002	15.0953			5					88.8	0.8741	0	0	0	13.0681								88.8	0.6847	0	0	0	10.2365
											88.9	1.0097	0	0.0002	0.0002	15.0953			5					88.9	0.8741	0	0	0	13.0681								88.9	0.6844	0	0	0	10.232
											89	1.0097	0	0.0002	0.0002	15.0953			5					89	0.874	0	0	0	13.0666								89	0.6842	0	0	0	10.229
											89.1	1.0097	0	0.0002	0.0002	15.0953			5					89.1	0.874	0	0	0	13.0666								89.1	0.6839	0	0	0	10.2245
											89.2	1.0097	0	0.0002	0.0002	15.0953			5					89.2	0.8739	0	0	0	13.0651								89.2	0.6836	0	0	0	10.22
											89.3	1.0097	0	0.0002	0.0002	15.0953			5					89.3	0.8739	0	0	0	13.0651								89.3	0.6833	0	0	0	10.2155
											89.4	1.0098	0	0.0002	0.0002	15.0968			5					89.4	0.8738	0	0	0	13.0636								89.4	0.6831	0	0	0	10.2125
											89.5	1.0098	0	0.0002	0.0002	15.0968			5					89.5	0.8738	0	0	0	13.0636								89.5	0.6828	0	0	0	10.2081
											89.6	1.0098	0	0.0002	0.0002	15.0968			5					89.6	0.8737	0	0	0	13.0621								89.6	0.6825	0	0	0	10.2036
											89.7	1.0098	0	0.0002	0.0002	15.0968			5					89.7	0.8737	0	0	0	13.0621								89.7	0.6822	0	0	0	10.1991
											89.8	1.0098	0	0.0002	0.0002	15.0968			5					89.8	0.8736	0	0	0	13.0606								89.8	0.6819	0	0	0	10.1946
											89.9	1.0097	0	0.0002	0.0002	15.0953			5					89.9	0.8736	0	0	0	13.0606								89.9	0.6815	0	0	0	10.1886
											90	1.0097	0	0.0002	0.0002	15.0953			5					90	0.8735	0	0	0	13.0591								90	0.6812	0	0	0	10.1841
											90.1	1.0097	0	0.0002	0.0002	15.0953			5					90.1	0.8734	0	0	0	13.0576								90.1	0.6809	0	0	0	10.1797
											90.2	1.0096	0	0.0002	0.0002	15.0938			5					90.2	0.8734	0	0	0	13.0576								90.2	0.6806	0	0	0	10.1752
											90.3	1.0096	0	0.0002	0.0002	15.0938			5					90.3	0.8733	0	0	0	13.0561								90.3	0.6803	0	0	0	10.1707
											90.4	1.0095	0	0.0002	0.0002	15.0923			5					90.4	0.8732	0	0	0	13.0546								90.4	0.68	0	0	0	10.1662
											90.5	1.0094	0	0.0002	0.0002	15.0908			5					90.5	0.8732	0	0	0	13.0546								90.5	0.6797	0	0	0	10.1617
											90.6	1.0094	0	0.0002	0.0002	15.0908			5					90.6	0.8731	0	0	0	13.0531								90.6	0.6794	0	0	0	10.1572
											90.7	1.0093	0	0.0002	0.0002	15.0893			5					90.7	0.873	0	0	0	13.0516								90.7	0.6791	0	0	0	10.1527
											90.8	1.0093	0	0.0002	0.0002	15.0893			5					90.8	0.873	0	0	0	13.0516								90.8	0.6787	0	0	0	10.1468
											90.9	1.0092	0	0.0002	0.0002	15.0878			5					90.9	0.8729	0	0	0	13.0501								90.9	0.6784	0	0	0	10.1423
											91	1.0091	0	0.0002	0.0002	15.0863			5					91	0.8729	0	0	0	13.0501								91	0.6781	0	0	0	10.1378
											91.1	1.009	0	0.0002	0.0002	15.0849			5					91.1	0.8728	0	0	0	13.0486								91.1	0.6778	0	0	0	10.1333
											91.2	1.0089	0	0.0002	0.0002	15.0834			5					91.2	0.8728	0	0	0	13.0486								91.2	0.6774	0	0	0	10.1273
											91.3	1.0088	0	0.0002	0.0002	15.0819			5					91.3	0.8727	0	0	0	13.0471								91.3	0.6771	0	0	0	10.1228
											91.4	1.0087	0	0.0002	0.0002	15.0804			5					91.4	0.8727	0	0	0	13.0471								91.4	0.6768	0	0	0	10.1184
											91.5	1.0086	0	0.0002	0.0002	15.0789			5					91.5	0.8726	0	0	0	13.0456								91.5	0.6765	0	0	0	10.1139
											91.6	1.0085	0	0.0002	0.0002	15.0774			5					91.6	0.8726	0	0	0	13.0456								91.6	0.6762	0	0	0	10.1094
											91.7	1.0084	0	0.0002	0.0002	15.0759			5					91.7	0.8725	0	0	0	13.0441								91.7	0.6758	0	0	0	10.1034
											91.8	1.0084	0	0.0002	0.0002	15.0759			5					91.8	0.8725	0	0	0	13.0441								91.8	0.6755	0	0	0	10.0989
											91.9	1.0083	0	0.0002	0.0002	15.0744			5					91.9	0.8724	0	0	0	13.0426								91.9	0.6752	0	0	0	10.0944
											92	1.0083	0	0.0002	0.0002	15.0744			5					92	0.8724	0	0	0	13.0426								92	0.6749	0	0	0	10.09
											92.1	1.0082	0	0.0002	0.0002	15.0729			5					92.1	0.8724	0	0	0	13.0426								92.1	0.6746	0	0	0	10.0855
											92.2	1.0082	0	0.0002	0.0002	15.0729			5					92.2	0.8723	0	0	0	13.0411								92.2	0.6743	0	0	0	10.081
											92.3	1.0082	0	0.0002	0.0002	15.0729			5					92.3	0.8723	0	0	0	13.0411								92.3	0.674	0	0	0	10.0765
											92.4	1.0083	0	0.0002	0.0002	15.0744			5					92.4	0.8723	0	0	0	13.0411								92.4	0.6736	0	0	0	10.0705
											92.5	1.0084	0	0.0002	0.0002	15.0759			5					92.5	0.8722	0	0	0	13.0397								92.5	0.6733	0	0	0	10.066
											92.6	1.0084	0	0.0002	0.0002	15.0759			5					92.6	0.8722	0	0	0	13.0397								92.6	0.673	0	0	0	10.0616
											92.7	1.0086	0	0.0002	0.0002	15.0789			5					92.7	0.8722	0	0	0	13.0397								92.7	0.6727	0	0	0	10.0571
											92.8	1.0087	0	0.0002	0.0002	15.0804			5					92.8	0.8721	0	0	0	13.0382								92.8	0.6724	0	0	0	10.0526
											92.9	1.0089	0	0.0002	0.0002	15.0834			5					92.9	0.8721	0	0	0	13.0382								92.9	0.6721	0	0	0	10.0481
											93	1.0091	0	0.0002	0.0002	15.0863			5					93	0.872	0	0	0	13.0367								93	0.6718	0	0	0	10.0436
											93.1	1.0093	0	0.0002	0.0002	15.0893			5					93.1	0.872	0	0	0	13.0367								93.1	0.6715	0	0	0	10.0391
											93.2	1.0095	0	0.0002	0.0002	15.0923			5					93.2	0.872	0	0	0	13.0367								93.2	0.6712	0	0	0	10.0346
											93.3	1.0097	0	0.0002	0.0002	15.0953			5					93.3	0.8719	0	0	0	13.0352								93.3	0.6709	0	0	0	10.0302
											93.4	1.0099	0	0.0002	0.0002	15.0983			5					93.4	0.8719	0	0	0	13.0352								93.4	0.6706	0	0	0	10.0257
											93.5	1.0101	0	0.0002	0.0002	15.1013			5					93.5	0.8718	0	0	0	13.0337								93.5	0.6703	0	0	0	10.0212
											93.6	1.0103	0	0.0002	0.0002	15.1043			5					93.6	0.8718	0	0	0	13.0337								93.6	0.67	0	0	0	10.0167
											93.7	1.0105	0	0.0002	0.0002	15.1073			5					93.7	0.8717	0	0	0	13.0322								93.7	0.6697	0	0	0	10.0122
											93.8	1.0107	0	0.0002	0.0002	15.1103			5					93.8	0.8717	0	0	0	13.0322								93.8	0.6695	0	0	0	10.0092
											93.9	1.0109	0	0.0002	0.0002	15.1133			5					93.9	0.8716	0	0	0	13.0307								93.9	0.6692	0	0	0	10.0047
											94	1.011	0	0.0002	0.0002	15.1148			5					94	0.8715	0	0	0	13.0292								94	0.6689	0	0	0	10.0003
											94.1	1.0111	0	0.0002	0.0002	15.1162			5					94.1	0.8715	0	0	0	13.0292								94.1	0.6686	0	0	0	9.99577
											94.2	1.0113	0	0.0002	0.0002	15.1192			5					94.2	0.8714	0	0	0	13.0277								94.2	0.6683	0	0	0	9.99129
											94.3	1.0113	0	0.0002	0.0002	15.1192			5					94.3	0.8713	0	0	0	13.0262								94.3	0.668	0	0	0	9.9868
											94.4	1.0114	0	0.0002	0.0002	15.1207			5					94.4	0.8713	0	0	0	13.0262								94.4	0.6678	0	0	0	9.98381
											94.5	1.0115	0	0.0002	0.0002	15.1222			5					94.5	0.8712	0	0	0	13.0247								94.5	0.6675	0	0	0	9.97933
											94.6	1.0115	0	0.0002	0.0002	15.1222			5					94.6	0.8711	0	0	0	13.0232								94.6	0.6672	0	0	0	9.97484
											94.7	1.0115	0	0.0002	0.0002	15.1222			5					94.7	0.871	0	0	0	13.0217								94.7	0.667	0	0	0	9.97185
											94.8	1.0115	0	0.0002	0.0002	15.1222			5					94.8	0.8709	0	0	0	13.0202								94.8	0.6667	0	0	0	9.96737
											94.9	1.0115	0	0.0002	0.0002	15.1222			5					94.9	0.8708	0	0	0	13.0187								94.9	0.6664	0	0	0	9.96288
											95	1.0115	0	0.0002	0.0002	15.1222			5					95	0.8707	0	0	0	13.0172								95	0.6662	0	0	0	9.95989
											95.1	1.0114	0	0.0002	0.0002	15.1207			5					95.1	0.8706	0	0	0	13.0157								95.1	0.6659	0	0	0	9.9554
											95.2	1.0114	0	0.0002	0.0002	15.1207			5					95.2	0.8705	0	0	0	13.0142								95.2	0.6657	0	0	0	9.95241
											95.3	1.0113	0	0.0002	0.0002	15.1192			5					95.3	0.8704	0	0	0	13.0127								95.3	0.6654	0	0	0	9.94793
											95.4	1.0113	0	0.0002	0.0002	15.1192			5					95.4	0.8703	0	0	0	13.0112								95.4	0.6652	0	0	0	9.94494
											95.5	1.0112	0	0.0002	0.0002	15.1177			5					95.5	0.8702	0	0	0	13.0098								95.5	0.6649	0	0	0	9.94045
											95.6	1.0112	0	0.0002	0.0002	15.1177			5					95.6	0.8701	0	0	0	13.0083								95.6	0.6647	0	0	0	9.93746
											95.7	1.0112	0	0.0002	0.0002	15.1177			5					95.7	0.87	0	0	0	13.0068								95.7	0.6644	0	0	0	9.93298
											95.8	1.0111	0	0.0002	0.0002	15.1162			5					95.8	0.87	0	0	0	13.0068								95.8	0.6642	0	0	0	9.92999
											95.9	1.0111	0	0.0002	0.0002	15.1162			5					95.9	0.8699	0	0	0	13.0053								95.9	0.6639	0	0	0	9.9255
											96	1.0111	0	0.0002	0.0002	15.1162			5					96	0.8698	0	0	0	13.0038								96	0.6637	0	0	0	9.92251
											96.1	1.0112	0	0.0002	0.0002	15.1177			5					96.1	0.8697	0	0	0	13.0023								96.1	0.6634	0	0	0	9.91803
											96.2	1.0112	0	0.0002	0.0002	15.1177			5					96.2	0.8696	0	0	0	13.0008								96.2	0.6632	0	0	0	9.91504
											96.3	1.0113	0	0.0002	0.0002	15.1192			5					96.3	0.8695	0	0	0	12.9993								96.3	0.663	0	0	0	9.91205
											96.4	1.0114	0	0.0002	0.0002	15.1207			5					96.4	0.8694	0	0	0	12.9978								96.4	0.6627	0	0	0	9.90756
											96.5	1.0115	0	0.0002	0.0002	15.1222			5					96.5	0.8693	0	0	0	12.9963								96.5	0.6625	0	0	0	9.90457
											96.6	1.0117	0	0.0002	0.0002	15.1252			5					96.6	0.8693	0	0	0	12.9963								96.6	0.6623	0	0	0	9.90158
											96.7	1.0119	0	0.0002	0.0002	15.1282			5					96.7	0.8692	0	0	0	12.9948								96.7	0.662	0	0	0	9.8971
											96.8	1.0121	0	0.0002	0.0002	15.1312			5					96.8	0.8691	0	0	0	12.9933								96.8	0.6618	0	0	0	9.89411
											96.9	1.0124	0	0.0002	0.0002	15.1357			5					96.9	0.8691	0	0	0	12.9933								96.9	0.6616	0	0	0	9.89112
											97	1.0126	0	0.0002	0.0002	15.1387			5					97	0.869	0	0	0	12.9918								97	0.6614	0	0	0	9.88813
											97.1	1.0129	0	0.0002	0.0002	15.1432			5					97.1	0.8689	0	0	0	12.9903								97.1	0.6611	0	0	0	9.88364
											97.2	1.0132	0	0.0002	0.0002	15.1476			5					97.2	0.8689	0	0	0	12.9903								97.2	0.6609	0	0	0	9.88065
											97.3	1.0135	0	0.0002	0.0002	15.1521			5					97.3	0.8688	0	0	0	12.9888								97.3	0.6607	0	0	0	9.87766
											97.4	1.0139	0	0.0002	0.0002	15.1581			5					97.4	0.8688	0	0	0	12.9888								97.4	0.6605	0	0	0	9.87467
											97.5	1.0142	0	0.0002	0.0002	15.1626			5					97.5	0.8687	0	0	0	12.9873								97.5	0.6603	0	0	0	9.87168
											97.6	1.0145	0	0.0002	0.0002	15.1671			5					97.6	0.8687	0	0	0	12.9873								97.6	0.6601	0	0	0	9.86869
											97.7	1.0148	0	0.0002	0.0002	15.1716			5					97.7	0.8686	0	0	0	12.9858								97.7	0.6598	0	0	0	9.86421
											97.8	1.0152	0	0.0002	0.0002	15.1775			5					97.8	0.8686	0	0	0	12.9858								97.8	0.6596	0	0	0	9.86122
											97.9	1.0155	0	0.0002	0.0002	15.182			5					97.9	0.8686	0	0	0	12.9858								97.9	0.6594	0	0	0	9.85823
											98	1.0158	0	0.0002	0.0002	15.1865			5					98	0.8685	0	0	0	12.9843								98	0.6592	0	0	0	9.85524
											98.1	1.016	0	0.0002	0.0002	15.1895			5					98.1	0.8685	0	0	0	12.9843								98.1	0.659	0	0	0	9.85225
											98.2	1.0163	0	0.0002	0.0002	15.194			5					98.2	0.8685	0	0	0	12.9843								98.2	0.6588	0	0	0	9.84926
											98.3	1.0165	0	0.0002	0.0002	15.197			5					98.3	0.8684	0	0	0	12.9828								98.3	0.6586	0	0	0	9.84627
											98.4	1.0167	0	0.0002	0.0002	15.2			5					98.4	0.8684	0	0	0	12.9828								98.4	0.6584	0	0	0	9.84328
											98.5	1.0168	0	0.0002	0.0002	15.2015			5					98.5	0.8684	0	0	0	12.9828								98.5	0.6583	0	0	0	9.84178
											98.6	1.0169	0	0.0002	0.0002	15.203			5					98.6	0.8684	0	0	0	12.9828								98.6	0.6581	0	0	0	9.83879
											98.7	1.0169	0	0.0002	0.0002	15.203			5					98.7	0.8683	0	0	0	12.9813								98.7	0.6579	0	0	0	9.8358
											98.8	1.0169	0	0.0002	0.0002	15.203			5					98.8	0.8683	0	0	0	12.9813								98.8	0.6577	0	0	0	9.83281
											98.9	1.0168	0	0.0002	0.0002	15.2015			5					98.9	0.8683	0	0	0	12.9813								98.9	0.6575	0	0	0	9.82982
											99	1.0167	0	0.0002	0.0002	15.2			5					99	0.8682	0	0	0	12.9799								99	0.6573	0	0	0	9.82683
											99.1	1.0165	0	0.0002	0.0002	15.197			5					99.1	0.8682	0	0	0	12.9799								99.1	0.6571	0	0	0	9.82384
											99.2	1.0163	0	0.0002	0.0002	15.194			5					99.2	0.8682	0	0	0	12.9799								99.2	0.6569	0	0	0	9.82085
											99.3	1.016	0	0.0002	0.0002	15.1895			5					99.3	0.8681	0	0	0	12.9784								99.3	0.6567	0	0	0	9.81786
											99.4	1.0156	0	0.0002	0.0002	15.1835			5					99.4	0.8681	0	0	0	12.9784								99.4	0.6566	0	0	0	9.81637
											99.5	1.0152	0	0.0002	0.0002	15.1775			5					99.5	0.8681	0	0	0	12.9784								99.5	0.6564	0	0	0	9.81338
											99.6	1.0148	0	0.0002	0.0002	15.1716			5					99.6	0.868	0	0	0	12.9769								99.6	0.6562	0	0	0	9.81039
											99.7	1.0143	0	0.0002	0.0002	15.1641			5					99.7	0.868	0	0	0	12.9769								99.7	0.656	0	0	0	9.8074
											99.8	1.0137	0	0.0002	0.0002	15.1551			5					99.8	0.8679	0	0	0	12.9754								99.8	0.6558	0	0	0	9.80441
											99.9	1.0131	0	0.0002	0.0002	15.1461			5					99.9	0.8679	0	0	0	12.9754								99.9	0.6557	0	0	0	9.80291
											100	1.0125	0	0.0002	0.0002	15.1372			5					100	0.8678	0	0	0	12.9739								100	0.6555	0	0	0	9.79992
											100.1	1.0119	0	0.0002	0.0002	15.1282			5					100.1	0.8678	0	0	0	12.9739								100.1	0.6553	0	0	0	9.79693
											100.2	1.0112	0	0.0002	0.0002	15.1177			5					100.2	0.8677	0	0	0	12.9724								100.2	0.6552	0	0	0	9.79544
											100.3	1.0105	0	0.0002	0.0002	15.1073			5					100.3	0.8677	0	0	0	12.9724								100.3	0.655	0	0	0	9.79245
											100.4	1.0098	0	0.0002	0.0002	15.0968			5					100.4	0.8676	0	0	0	12.9709								100.4	0.6548	0	0	0	9.78946
											100.5	1.009	0	0.0002	0.0002	15.0849			5					100.5	0.8675	0	0	0	12.9694								100.5	0.6547	0	0	0	9.78796
											100.6	1.0083	0	0.0002	0.0002	15.0744			5					100.6	0.8675	0	0	0	12.9694								100.6	0.6545	0	0	0	9.78497
											100.7	1.0075	0	0.0002	0.0002	15.0624			5					100.7	0.8674	0	0	0	12.9679								100.7	0.6543	0	0	0	9.78198
											100.8	1.0068	0	0.0002	0.0002	15.052			5					100.8	0.8673	0	0	0	12.9664								100.8	0.6542	0	0	0	9.78049
											100.9	1.006	0	0.0002	0.0002	15.04			5					100.9	0.8673	0	0	0	12.9664								100.9	0.654	0	0	0	9.7775
											101	1.0053	0	0.0002	0.0002	15.0295			5					101	0.8672	0	0	0	12.9649								101	0.6538	0	0	0	9.77451
											101.1	1.0045	0	0.0002	0.0002	15.0176			5					101.1	0.8671	0	0	0	12.9634								101.1	0.6537	0	0	0	9.77301
											101.2	1.0038	0	0.0002	0.0002	15.0071			5					101.2	0.867	0	0	0	12.9619								101.2	0.6535	0	0	0	9.77002
											101.3	1.0031	0	0.0002	0.0002	14.9966			5					101.3	0.8669	0	0	0	12.9604								101.3	0.6533	0	0	0	9.76703
											101.4	1.0024	0	0.0002	0.0002	14.9862			5					101.4	0.8668	0	0	0	12.9589								101.4	0.6532	0	0	0	9.76554
											101.5	1.0017	0	0.0002	0.0002	14.9757			5					101.5	0.8667	0	0	0	12.9574								101.5	0.653	0	0	0	9.76255
											101.6	1.001	0	0.0002	0.0002	14.9653			5					101.6	0.8666	0	0	0	12.9559								101.6	0.6528	0	0	0	9.75956
											101.7	1.0003	0	0.0002	0.0002	14.9548			5					101.7	0.8665	0	0	0	12.9544								101.7	0.6527	0	0	0	9.75806
											101.8	0.9997	0	0.0002	0.0002	14.9458			5					101.8	0.8664	0	0	0	12.9529								101.8	0.6525	0	0	0	9.75507
											101.9	0.999	0	0.0002	0.0002	14.9353			5					101.9	0.8663	0	0	0	12.9514								101.9	0.6524	0	0	0	9.75358
											102	0.9984	0	0.0002	0.0002	14.9264			5					102	0.8662	0	0	0	12.9499								102	0.6522	0	0	0	9.75059
											102.1	0.9978	0	0.0002	0.0002	14.9174			5					102.1	0.8661	0	0	0	12.9485								102.1	0.652	0	0	0	9.7476
											102.2	0.9972	0	0.0002	0.0002	14.9084			5					102.2	0.8659	0	0	0	12.9455								102.2	0.6518	0	0	0	9.74461
											102.3	0.9967	0	0.0002	0.0002	14.901			5					102.3	0.8658	0	0	0	12.944								102.3	0.6517	0	0	0	9.74311
											102.4	0.9962	0	0.0002	0.0002	14.8935			5					102.4	0.8657	0	0	0	12.9425								102.4	0.6515	0	0	0	9.74012
											102.5	0.9956	0	0.0002	0.0002	14.8845			5					102.5	0.8655	0	0	0	12.9395								102.5	0.6513	0	0	0	9.73713
											102.6	0.9952	0	0.0002	0.0002	14.8785			5					102.6	0.8654	0	0	0	12.938								102.6	0.6511	0	0	0	9.73414
											102.7	0.9947	0	0.0002	0.0002	14.8711			5					102.7	0.8653	0	0	0	12.9365								102.7	0.651	0	0	0	9.73265
											102.8	0.9942	0	0.0002	0.0002	14.8636			5					102.8	0.8651	0	0	0	12.9335								102.8	0.6508	0	0	0	9.72966
											102.9	0.9938	0	0.0002	0.0002	14.8576			5					102.9	0.865	0	0	0	12.932								102.9	0.6506	0	0	0	9.72667
											103	0.9934	0	0.0002	0.0002	14.8516			5					103	0.8648	0	0	0	12.929								103	0.6505	0	0	0	9.72517
											103.1	0.993	0	0.0002	0.0002	14.8456			5					103.1	0.8647	0	0	0	12.9275								103.1	0.6503	0	0	0	9.72218
											103.2	0.9926	0	0.0002	0.0002	14.8397			5					103.2	0.8645	0	0	0	12.9245								103.2	0.6501	0	0	0	9.71919
											103.3	0.9922	0	0.0002	0.0002	14.8337			5					103.3	0.8644	0	0	0	12.923								103.3	0.65	0	0	0	9.7177
											103.4	0.9919	0	0.0002	0.0002	14.8292			5					103.4	0.8642	0	0	0	12.92								103.4	0.6498	0	0	0	9.7147
											103.5	0.9915	0	0.0002	0.0002	14.8232			5					103.5	0.864	0	0	0	12.9171								103.5	0.6496	0	0	0	9.71171
											103.6	0.9912	0	0.0002	0.0002	14.8187			5					103.6	0.8639	0	0	0	12.9156								103.6	0.6495	0	0	0	9.71022
											103.7	0.991	0	0.0002	0.0002	14.8157			5					103.7	0.8637	0	0	0	12.9126								103.7	0.6493	0	0	0	9.70723
											103.8	0.9907	0	0.0002	0.0002	14.8113			5					103.8	0.8635	0	0	0	12.9096								103.8	0.6491	0	0	0	9.70424
											103.9	0.9904	0	0.0002	0.0002	14.8068			5					103.9	0.8633	0	0	0	12.9066								103.9	0.649	0	0	0	9.70274
											104	0.9902	0	0.0002	0.0002	14.8038			5					104	0.8632	0	0	0	12.9051								104	0.6488	0	0	0	9.69975
											104.1	0.99	0	0.0002	0.0002	14.8008			5					104.1	0.863	0	0	0	12.9021								104.1	0.6486	0	0	0	9.69676
											104.2	0.9898	0	0.0002	0.0002	14.7978			5					104.2	0.8628	0	0	0	12.8991								104.2	0.6485	0	0	0	9.69527
											104.3	0.9896	0	0.0002	0.0002	14.7948			5					104.3	0.8626	0	0	0	12.8961								104.3	0.6483	0	0	0	9.69228
											104.4	0.9895	0	0.0002	0.0002	14.7933			5					104.4	0.8625	0	0	0	12.8946								104.4	0.6481	0	0	0	9.68929
											104.5	0.9894	0	0.0002	0.0002	14.7918			5					104.5	0.8623	0	0	0	12.8916								104.5	0.648	0	0	0	9.68779
											104.6	0.9892	0	0.0002	0.0002	14.7888			5					104.6	0.8621	0	0	0	12.8887								104.6	0.6478	0	0	0	9.6848
											104.7	0.9892	0	0.0002	0.0002	14.7888			5					104.7	0.8619	0	0	0	12.8857								104.7	0.6477	0	0	0	9.68331
											104.8	0.9891	0	0.0002	0.0002	14.7873			5					104.8	0.8618	0	0	0	12.8842								104.8	0.6475	0	0	0	9.68032
											104.9	0.989	0	0.0002	0.0002	14.7858			5					104.9	0.8616	0	0	0	12.8812								104.9	0.6474	0	0	0	9.67882
											105	0.9889	0	0.0002	0.0002	14.7844			5					105	0.8614	0	0	0	12.8782								105	0.6472	0	0	0	9.67583
											105.1	0.9889	0	0.0002	0.0002	14.7844			5					105.1	0.8613	0	0	0	12.8767								105.1	0.647	0	0	0	9.67284
											105.2	0.9888	0	0.0002	0.0002	14.7829			5					105.2	0.8611	0	0	0	12.8737								105.2	0.6469	0	0	0	9.67135
											105.3	0.9888	0	0.0002	0.0002	14.7829			5					105.3	0.861	0	0	0	12.8722								105.3	0.6467	0	0	0	9.66836
											105.4	0.9887	0	0.0002	0.0002	14.7814			5					105.4	0.8608	0	0	0	12.8692								105.4	0.6465	0	0	0	9.66537
											105.5	0.9887	0	0.0002	0.0002	14.7814			5					105.5	0.8607	0	0	0	12.8677								105.5	0.6464	0	0	0	9.66387
											105.6	0.9887	0	0.0002	0.0002	14.7814			5					105.6	0.8605	0	0	0	12.8647								105.6	0.6462	0	0	0	9.66088
											105.7	0.9887	0	0.0002	0.0002	14.7814			5					105.7	0.8604	0	0	0	12.8632								105.7	0.646	0	0	0	9.65789
											105.8	0.9886	0	0.0002	0.0002	14.7799			5					105.8	0.8602	0	0	0	12.8602								105.8	0.6459	0	0	0	9.6564
											105.9	0.9886	0	0.0002	0.0002	14.7799			5					105.9	0.8601	0	0	0	12.8588								105.9	0.6457	0	0	0	9.65341
											106	0.9886	0	0.0002	0.0002	14.7799			5					106	0.86	0	0	0	12.8573								106	0.6455	0	0	0	9.65042
											106.1	0.9886	0	0.0002	0.0002	14.7799			5					106.1	0.8598	0	0	0	12.8543								106.1	0.6453	0	0	0	9.64743
											106.2	0.9885	0	0.0002	0.0002	14.7784			5					106.2	0.8597	0	0	0	12.8528								106.2	0.6452	0	0	0	9.64593
											106.3	0.9885	0	0.0002	0.0002	14.7784			5					106.3	0.8596	0	0	0	12.8513								106.3	0.645	0	0	0	9.64294
											106.4	0.9885	0	0.0002	0.0002	14.7784			5					106.4	0.8595	0	0	0	12.8498								106.4	0.6448	0	0	0	9.63995
											106.5	0.9885	0	0.0002	0.0002	14.7784			5					106.5	0.8594	0	0	0	12.8483								106.5	0.6446	0	0	0	9.63696
											106.6	0.9884	0	0.0002	0.0002	14.7769			5					106.6	0.8593	0	0	0	12.8468								106.6	0.6444	0	0	0	9.63397
											106.7	0.9884	0	0.0002	0.0002	14.7769			5					106.7	0.8592	0	0	0	12.8453								106.7	0.6442	0	0	0	9.63098
											106.8	0.9883	0	0.0002	0.0002	14.7754			5					106.8	0.8591	0	0	0	12.8438								106.8	0.644	0	0	0	9.62799
											106.9	0.9883	0	0.0002	0.0002	14.7754			5					106.9	0.859	0	0	0	12.8423								106.9	0.6438	0	0	0	9.625
											107	0.9882	0	0.0002	0.0002	14.7739			5					107	0.8589	0	0	0	12.8408								107	0.6436	0	0	0	9.62201
											107.1	0.9882	0	0.0002	0.0002	14.7739			5					107.1	0.8588	0	0	0	12.8393								107.1	0.6434	0	0	0	9.61902
											107.2	0.9882	0	0.0002	0.0002	14.7739			5					107.2	0.8587	0	0	0	12.8378								107.2	0.6432	0	0	0	9.61603
											107.3	0.9882	0	0.0002	0.0002	14.7739			5					107.3	0.8587	0	0	0	12.8378								107.3	0.643	0	0	0	9.61304
											107.4	0.9883	0	0.0002	0.0002	14.7754			5					107.4	0.8586	0	0	0	12.8363								107.4	0.6428	0	0	0	9.61005
											107.5	0.9884	0	0.0002	0.0002	14.7769			5					107.5	0.8585	0	0	0	12.8348								107.5	0.6426	0	0	0	9.60706
											107.6	0.9885	0	0.0002	0.0002	14.7784			5					107.6	0.8585	0	0	0	12.8348								107.6	0.6424	0	0	0	9.60407
											107.7	0.9887	0	0.0002	0.0002	14.7814			5					107.7	0.8584	0	0	0	12.8333								107.7	0.6421	0	0	0	9.59959
											107.8	0.9888	0	0.0002	0.0002	14.7829			5					107.8	0.8584	0	0	0	12.8333								107.8	0.6419	0	0	0	9.5966
											107.9	0.989	0	0.0002	0.0002	14.7858			5					107.9	0.8583	0	0	0	12.8318								107.9	0.6417	0	0	0	9.59361
											108	0.9892	0	0.0002	0.0002	14.7888			5					108	0.8583	0	0	0	12.8318								108	0.6414	0	0	0	9.58912
											108.1	0.9894	0	0.0002	0.0002	14.7918			5					108.1	0.8582	0	0	0	12.8303								108.1	0.6412	0	0	0	9.58613
											108.2	0.9896	0	0.0002	0.0002	14.7948			5					108.2	0.8582	0	0	0	12.8303								108.2	0.6409	0	0	0	9.58165
											108.3	0.9898	0	0.0002	0.0002	14.7978			5					108.3	0.8581	0	0	0	12.8289								108.3	0.6407	0	0	0	9.57866
											108.4	0.9901	0	0.0002	0.0002	14.8023			5					108.4	0.8581	0	0	0	12.8289								108.4	0.6404	0	0	0	9.57417
											108.5	0.9903	0	0.0002	0.0002	14.8053			5					108.5	0.858	0	0	0	12.8274								108.5	0.6401	0	0	0	9.56969
											108.6	0.9905	0	0.0002	0.0002	14.8083			5					108.6	0.858	0	0	0	12.8274								108.6	0.6399	0	0	0	9.5667
											108.7	0.9907	0	0.0002	0.0002	14.8113			5					108.7	0.858	0	0	0	12.8274								108.7	0.6396	0	0	0	9.56221
											108.8	0.9909	0	0.0002	0.0002	14.8143			5					108.8	0.8579	0	0	0	12.8259								108.8	0.6393	0	0	0	9.55773
											108.9	0.9912	0	0.0002	0.0002	14.8187			5					108.9	0.8579	0	0	0	12.8259								108.9	0.639	0	0	0	9.55324
											109	0.9913	0	0.0002	0.0002	14.8202			5					109	0.8578	0	0	0	12.8244								109	0.6387	0	0	0	9.54876
											109.1	0.9915	0	0.0002	0.0002	14.8232			5					109.1	0.8578	0	0	0	12.8244								109.1	0.6385	0	0	0	9.54577
											109.2	0.9917	0	0.0002	0.0002	14.8262			5					109.2	0.8577	0	0	0	12.8229								109.2	0.6382	0	0	0	9.54128
											109.3	0.9919	0	0.0002	0.0002	14.8292			5					109.3	0.8577	0	0	0	12.8229								109.3	0.6379	0	0	0	9.5368
											109.4	0.992	0	0.0002	0.0002	14.8307			5					109.4	0.8577	0	0	0	12.8229								109.4	0.6376	0	0	0	9.53231
											109.5	0.9921	0	0.0002	0.0002	14.8322			5					109.5	0.8576	0	0	0	12.8214								109.5	0.6373	0	0	0	9.52783
											109.6	0.9922	0	0.0002	0.0002	14.8337			5					109.6	0.8576	0	0	0	12.8214								109.6	0.637	0	0	0	9.52334
											109.7	0.9923	0	0.0002	0.0002	14.8352			5					109.7	0.8575	0	0	0	12.8199								109.7	0.6367	0	0	0	9.51886
											109.8	0.9924	0	0.0002	0.0002	14.8367			5					109.8	0.8575	0	0	0	12.8199								109.8	0.6364	0	0	0	9.51437
											109.9	0.9925	0	0.0002	0.0002	14.8382			5					109.9	0.8574	0	0	0	12.8184								109.9	0.6361	0	0	0	9.50989
											110	0.9925	0	0.0002	0.0002	14.8382			5					110	0.8574	0	0	0	12.8184								110	0.6358	0	0	0	9.5054
											110.1	0.9926	0	0.0002	0.0002	14.8397			5					110.1	0.8573	0	0	0	12.8169								110.1	0.6355	0	0	0	9.50092
											110.2	0.9926	0	0.0002	0.0002	14.8397			5					110.2	0.8573	0	0	0	12.8169								110.2	0.6352	0	0	0	9.49643
											110.3	0.9927	0	0.0002	0.0002	14.8412			5					110.3	0.8572	0	0	0	12.8154								110.3	0.635	0	0	0	9.49344
											110.4	0.9927	0	0.0002	0.0002	14.8412			5					110.4	0.8572	0	0	0	12.8154								110.4	0.6347	0	0	0	9.48896
											110.5	0.9927	0	0.0002	0.0002	14.8412			5					110.5	0.8571	0	0	0	12.8139								110.5	0.6344	0	0	0	9.48447
											110.6	0.9928	0	0.0002	0.0002	14.8427			5					110.6	0.8571	0	0	0	12.8139								110.6	0.6341	0	0	0	9.47999
											110.7	0.9928	0	0.0002	0.0002	14.8427			5					110.7	0.857	0	0	0	12.8124								110.7	0.6338	0	0	0	9.4755
											110.8	0.9928	0	0.0002	0.0002	14.8427			5					110.8	0.8569	0	0	0	12.8109								110.8	0.6335	0	0	0	9.47102
											110.9	0.9928	0	0.0002	0.0002	14.8427			5					110.9	0.8569	0	0	0	12.8109								110.9	0.6333	0	0	0	9.46802
											111	0.9928	0	0.0002	0.0002	14.8427			5					111	0.8568	0	0	0	12.8094								111	0.633	0	0	0	9.46354
											111.1	0.9929	0	0.0002	0.0002	14.8442			5					111.1	0.8567	0	0	0	12.8079								111.1	0.6327	0	0	0	9.45905
											111.2	0.993	0	0.0002	0.0002	14.8456			5					111.2	0.8567	0	0	0	12.8079								111.2	0.6325	0	0	0	9.45606
											111.3	0.9931	0	0.0002	0.0002	14.8471			5					111.3	0.8566	0	0	0	12.8064								111.3	0.6322	0	0	0	9.45158
											111.4	0.9933	0	0.0002	0.0002	14.8501			5					111.4	0.8565	0	0	0	12.8049								111.4	0.6319	0	0	0	9.44709
											111.5	0.9934	0	0.0002	0.0002	14.8516			5					111.5	0.8564	0	0	0	12.8034								111.5	0.6317	0	0	0	9.4441
											111.6	0.9936	0	0.0002	0.0002	14.8546			5					111.6	0.8564	0	0	0	12.8034								111.6	0.6314	0	0	0	9.43962
											111.7	0.9939	0	0.0002	0.0002	14.8591			5					111.7	0.8563	0	0	0	12.8019								111.7	0.6311	0	0	0	9.43513
											111.8	0.9941	0	0.0002	0.0002	14.8621			5					111.8	0.8562	0	0	0	12.8004								111.8	0.6309	0	0	0	9.43214
											111.9	0.9944	0	0.0002	0.0002	14.8666			5					111.9	0.8561	0	0	0	12.799								111.9	0.6306	0	0	0	9.42766
											112	0.9947	0	0.0002	0.0002	14.8711			5					112	0.856	0	0	0	12.7975								112	0.6304	0	0	0	9.42467
											112.1	0.9949	0	0.0002	0.0002	14.8741			5					112.1	0.8559	0	0	0	12.796								112.1	0.6301	0	0	0	9.42018
											112.2	0.9952	0	0.0002	0.0002	14.8785			5					112.2	0.8558	0	0	0	12.7945								112.2	0.6299	0	0	0	9.41719
											112.3	0.9955	0	0.0002	0.0002	14.883			5					112.3	0.8557	0	0	0	12.793								112.3	0.6296	0	0	0	9.41271
											112.4	0.9958	0	0.0002	0.0002	14.8875			5					112.4	0.8556	0	0	0	12.7915								112.4	0.6294	0	0	0	9.40972
											112.5	0.9961	0	0.0002	0.0002	14.892			5					112.5	0.8555	0	0	0	12.79								112.5	0.6291	0	0	0	9.40523
											112.6	0.9963	0	0.0002	0.0002	14.895			5					112.6	0.8554	0	0	0	12.7885								112.6	0.6289	0	0	0	9.40224
											112.7	0.9965	0	0.0002	0.0002	14.898			5					112.7	0.8553	0	0	0	12.787								112.7	0.6287	0	0	0	9.39925
											112.8	0.9968	0	0.0002	0.0002	14.9025			5					112.8	0.8553	0	0	0	12.787								112.8	0.6284	0	0	0	9.39477
											112.9	0.9969	0	0.0002	0.0002	14.904			5					112.9	0.8552	0	0	0	12.7855								112.9	0.6282	0	0	0	9.39178
											113	0.9971	0	0.0002	0.0002	14.9069			5					113	0.8551	0	0	0	12.784								113	0.6279	0	0	0	9.38729
											113.1	0.9973	0	0.0002	0.0002	14.9099			5					113.1	0.855	0	0	0	12.7825								113.1	0.6277	0	0	0	9.3843
											113.2	0.9974	0	0.0002	0.0002	14.9114			5					113.2	0.8549	0	0	0	12.781								113.2	0.6274	0	0	0	9.37982
											113.3	0.9975	0	0.0002	0.0002	14.9129			5					113.3	0.8548	0	0	0	12.7795								113.3	0.6272	0	0	0	9.37683
											113.4	0.9975	0	0.0002	0.0002	14.9129			5					113.4	0.8547	0	0	0	12.778								113.4	0.6269	0	0	0	9.37234
											113.5	0.9976	0	0.0002	0.0002	14.9144			5					113.5	0.8546	0	0	0	12.7765								113.5	0.6267	0	0	0	9.36935
											113.6	0.9976	0	0.0002	0.0002	14.9144			5					113.6	0.8545	0	0	0	12.775								113.6	0.6264	0	0	0	9.36487
											113.7	0.9976	0	0.0002	0.0002	14.9144			5					113.7	0.8544	0	0	0	12.7735								113.7	0.6262	0	0	0	9.36188
											113.8	0.9976	0	0.0002	0.0002	14.9144			5					113.8	0.8543	0	0	0	12.772								113.8	0.626	0	0	0	9.35889
											113.9	0.9976	0	0.0002	0.0002	14.9144			5					113.9	0.8542	0	0	0	12.7705								113.9	0.6257	0	0	0	9.3544
											114	0.9976	0	0.0002	0.0002	14.9144			5					114	0.8541	0	0	0	12.7691								114	0.6255	0	0	0	9.35141
											114.1	0.9975	0	0.0002	0.0002	14.9129			5					114.1	0.854	0	0	0	12.7676								114.1	0.6252	0	0	0	9.34693
											114.2	0.9974	0	0.0002	0.0002	14.9114			5					114.2	0.854	0	0	0	12.7676								114.2	0.625	0	0	0	9.34394
											114.3	0.9974	0	0.0002	0.0002	14.9114			5					114.3	0.8539	0	0	0	12.7661								114.3	0.6247	0	0	0	9.33945
											114.4	0.9973	0	0.0002	0.0002	14.9099			5					114.4	0.8538	0	0	0	12.7646								114.4	0.6245	0	0	0	9.33646
											114.5	0.9972	0	0.0002	0.0002	14.9084			5					114.5	0.8537	0	0	0	12.7631								114.5	0.6243	0	0	0	9.33347
											114.6	0.9971	0	0.0002	0.0002	14.9069			5					114.6	0.8536	0	0	0	12.7616								114.6	0.624	0	0	0	9.32899
											114.7	0.997	0	0.0002	0.0002	14.9054			5					114.7	0.8535	0	0	0	12.7601								114.7	0.6238	0	0	0	9.326
											114.8	0.9968	0	0.0002	0.0002	14.9025			5					114.8	0.8534	0	0	0	12.7586								114.8	0.6236	0	0	0	9.32301
											114.9	0.9967	0	0.0002	0.0002	14.901			5					114.9	0.8533	0	0	0	12.7571								114.9	0.6233	0	0	0	9.31852
											115	0.9966	0	0.0002	0.0002	14.8995			5					115	0.8532	0	0	0	12.7556								115	0.6231	0	0	0	9.31553
											115.1	0.9965	0	0.0002	0.0002	14.898			5					115.1	0.8532	0	0	0	12.7556								115.1	0.6228	0	0	0	9.31105
											115.2	0.9964	0	0.0002	0.0002	14.8965			5					115.2	0.8531	0	0	0	12.7541								115.2	0.6226	0	0	0	9.30806
											115.3	0.9962	0	0.0002	0.0002	14.8935			5					115.3	0.853	0	0	0	12.7526								115.3	0.6223	0	0	0	9.30357
											115.4	0.9961	0	0.0002	0.0002	14.892			5					115.4	0.8529	0	0	0	12.7511								115.4	0.6221	0	0	0	9.30058
											115.5	0.996	0	0.0002	0.0002	14.8905			5					115.5	0.8528	0	0	0	12.7496								115.5	0.6218	0	0	0	9.2961
											115.6	0.9959	0	0.0002	0.0002	14.889			5					115.6	0.8527	0	0	0	12.7481								115.6	0.6216	0	0	0	9.29311
											115.7	0.9958	0	0.0002	0.0002	14.8875			5					115.7	0.8526	0	0	0	12.7466								115.7	0.6213	0	0	0	9.28862
											115.8	0.9957	0	0.0002	0.0002	14.886			5					115.8	0.8525	0	0	0	12.7451								115.8	0.6211	0	0	0	9.28563
											115.9	0.9956	0	0.0002	0.0002	14.8845			5					115.9	0.8524	0	0	0	12.7436								115.9	0.6209	0	0	0	9.28264
											116	0.9955	0	0.0002	0.0002	14.883			5					116	0.8524	0	0	0	12.7436								116	0.6206	0	0	0	9.27816
											116.1	0.9954	0	0.0002	0.0002	14.8815			5					116.1	0.8523	0	0	0	12.7421								116.1	0.6204	0	0	0	9.27517
											116.2	0.9954	0	0.0002	0.0002	14.8815			5					116.2	0.8522	0	0	0	12.7406								116.2	0.6201	0	0	0	9.27068
											116.3	0.9953	0	0.0002	0.0002	14.88			5					116.3	0.8521	0	0	0	12.7392								116.3	0.6199	0	0	0	9.26769
											116.4	0.9953	0	0.0002	0.0002	14.88			5					116.4	0.852	0	0	0	12.7377								116.4	0.6196	0	0	0	9.26321
											116.5	0.9954	0	0.0002	0.0002	14.8815			5					116.5	0.8519	0	0	0	12.7362								116.5	0.6194	0	0	0	9.26022
											116.6	0.9954	0	0.0002	0.0002	14.8815			5					116.6	0.8518	0	0	0	12.7347								116.6	0.6191	0	0	0	9.25573
											116.7	0.9955	0	0.0002	0.0002	14.883			5					116.7	0.8517	0	0	0	12.7332								116.7	0.6188	0	0	0	9.25125
											116.8	0.9956	0	0.0002	0.0002	14.8845			5					116.8	0.8516	0	0	0	12.7317								116.8	0.6186	0	0	0	9.24826
											116.9	0.9957	0	0.0002	0.0002	14.886			5					116.9	0.8515	0	0	0	12.7302								116.9	0.6184	0	0	0	9.24527
											117	0.9959	0	0.0002	0.0002	14.889			5					117	0.8514	0	0	0	12.7287								117	0.6181	0	0	0	9.24078
											117.1	0.9961	0	0.0002	0.0002	14.892			5					117.1	0.8513	0	0	0	12.7272								117.1	0.6179	0	0	0	9.23779
											117.2	0.9963	0	0.0002	0.0002	14.895			5					117.2	0.8512	0	0	0	12.7257								117.2	0.6176	0	0	0	9.23331
											117.3	0.9965	0	0.0002	0.0002	14.898			5					117.3	0.8512	0	0	0	12.7257								117.3	0.6174	0	0	0	9.23032
											117.4	0.9968	0	0.0002	0.0002	14.9025			5					117.4	0.8511	0	0	0	12.7242								117.4	0.6172	0	0	0	9.22733
											117.5	0.997	0	0.0002	0.0002	14.9054			5					117.5	0.851	0	0	0	12.7227								117.5	0.6169	0	0	0	9.22284
											117.6	0.9973	0	0.0002	0.0002	14.9099			5					117.6	0.8509	0	0	0	12.7212								117.6	0.6167	0	0	0	9.21985
											117.7	0.9976	0	0.0002	0.0002	14.9144			5					117.7	0.8508	0	0	0	12.7197								117.7	0.6165	0	0	0	9.21686
											117.8	0.9979	0	0.0002	0.0002	14.9189			5					117.8	0.8508	0	0	0	12.7197								117.8	0.6162	0	0	0	9.21237
											117.9	0.9982	0	0.0002	0.0002	14.9234			5					117.9	0.8507	0	0	0	12.7182								117.9	0.616	0	0	0	9.20938
											118	0.9985	0	0.0002	0.0002	14.9279			5					118	0.8506	0	0	0	12.7167								118	0.6158	0	0	0	9.20639
											118.1	0.9988	0	0.0002	0.0002	14.9324			5					118.1	0.8505	0	0	0	12.7152								118.1	0.6155	0	0	0	9.20191
											118.2	0.999	0	0.0002	0.0002	14.9353			5					118.2	0.8505	0	0	0	12.7152								118.2	0.6153	0	0	0	9.19892
											118.3	0.9992	0	0.0002	0.0002	14.9383			5					118.3	0.8504	0	0	0	12.7137								118.3	0.6151	0	0	0	9.19593
											118.4	0.9994	0	0.0002	0.0002	14.9413			5					118.4	0.8504	0	0	0	12.7137								118.4	0.6149	0	0	0	9.19294
											118.5	0.9996	0	0.0002	0.0002	14.9443			5					118.5	0.8503	0	0	0	12.7122								118.5	0.6146	0	0	0	9.18845
											118.6	0.9997	0	0.0002	0.0002	14.9458			5					118.6	0.8502	0	0	0	12.7107								118.6	0.6144	0	0	0	9.18546
											118.7	0.9998	0	0.0002	0.0002	14.9473			5					118.7	0.8502	0	0	0	12.7107								118.7	0.6141	0	0	0	9.18098
											118.8	0.9999	0	0.0002	0.0002	14.9488			5					118.8	0.8501	0	0	0	12.7093								118.8	0.6139	0	0	0	9.17799
											118.9	0.9999	0	0.0002	0.0002	14.9488			5					118.9	0.8501	0	0	0	12.7093								118.9	0.6137	0	0	0	9.175
											119	1	0	0.0002	0.0002	14.9503			5					119	0.8501	0	0	0	12.7093								119	0.6134	0	0	0	9.17051
											119.1	1	0	0.0002	0.0002	14.9503			5					119.1	0.85	0	0	0	12.7078								119.1	0.6132	0	0	0	9.16752
											119.2	1	0	0.0002	0.0002	14.9503			5					119.2	0.85	0	0	0	12.7078								119.2	0.613	0	0	0	9.16453
											119.3	1	0	0.0002	0.0002	14.9503			5					119.3	0.85	0	0	0	12.7078								119.3	0.6127	0	0	0	9.16005
											119.4	1	0	0.0002	0.0002	14.9503			5					119.4	0.8499	0	0	0	12.7063								119.4	0.6125	0	0	0	9.15706
											119.5	0.9999	0	0.0002	0.0002	14.9488			5					119.5	0.8499	0	0	0	12.7063								119.5	0.6123	0	0	0	9.15407
											119.6	0.9999	0	0.0002	0.0002	14.9488			5					119.6	0.8499	0	0	0	12.7063								119.6	0.612	0	0	0	9.14958
											119.7	0.9998	0	0.0002	0.0002	14.9473			5					119.7	0.8498	0	0	0	12.7048								119.7	0.6118	0	0	0	9.14659
											119.8	0.9998	0	0.0002	0.0002	14.9473			5					119.8	0.8498	0	0	0	12.7048								119.8	0.6115	0	0	0	9.14211
											119.9	0.9998	0	0.0002	0.0002	14.9473			5					119.9	0.8498	0	0	0	12.7048								119.9	0.6113	0	0	0	9.13912
											120	0.9997	0	0.0002	0.0002	14.9458			5					120	0.8497	0	0	0	12.7033								120	0.611	0	0	0	9.13463
											120.1	0.9997	0	0.0002	0.0002	14.9458			5					120.1	0.8497	0	0	0	12.7033								120.1	0.6108	0	0	0	9.13164
											120.2	0.9997	0	0.0002	0.0002	14.9458			5					120.2	0.8497	0	0	0	12.7033								120.2	0.6105	0	0	0	9.12716
											120.3	0.9997	0	0.0002	0.0002	14.9458			5					120.3	0.8496	0	0	0	12.7018								120.3	0.6103	0	0	0	9.12417
											120.4	0.9997	0	0.0002	0.0002	14.9458			5					120.4	0.8496	0	0	0	12.7018								120.4	0.61	0	0	0	9.11968
											120.5	0.9997	0	0.0002	0.0002	14.9458			5					120.5	0.8496	0	0	0	12.7018								120.5	0.6097	0	0	0	9.1152
											120.6	0.9997	0	0.0002	0.0002	14.9458			5					120.6	0.8495	0	0	0	12.7003								120.6	0.6095	0	0	0	9.11221
											120.7	0.9998	0	0.0002	0.0002	14.9473			5					120.7	0.8495	0	0	0	12.7003								120.7	0.6092	0	0	0	9.10772
											120.8	0.9999	0	0.0002	0.0002	14.9488			5					120.8	0.8494	0	0	0	12.6988								120.8	0.6089	0	0	0	9.10324
											120.9	1	0	0.0002	0.0002	14.9503			5					120.9	0.8494	0	0	0	12.6988								120.9	0.6086	0	0	0	9.09875
											121	1.0002	0	0.0002	0.0002	14.9533			5					121	0.8493	0	0	0	12.6973								121	0.6083	0	0	0	9.09427
											121.1	1.0003	0	0.0002	0.0002	14.9548			5					121.1	0.8493	0	0	0	12.6973								121.1	0.6081	0	0	0	9.09128
											121.2	1.0005	0	0.0002	0.0002	14.9578			5					121.2	0.8492	0	0	0	12.6958								121.2	0.6078	0	0	0	9.08679
											121.3	1.0008	0	0.0002	0.0002	14.9623			5					121.3	0.8491	0	0	0	12.6943								121.3	0.6075	0	0	0	9.08231
											121.4	1.001	0	0.0002	0.0002	14.9653			5					121.4	0.8491	0	0	0	12.6943								121.4	0.6072	0	0	0	9.07782
											121.5	1.0012	0	0.0002	0.0002	14.9682			5					121.5	0.849	0	0	0	12.6928								121.5	0.6069	0	0	0	9.07334
											121.6	1.0015	0	0.0002	0.0002	14.9727			5					121.6	0.8489	0	0	0	12.6913								121.6	0.6067	0	0	0	9.07035
											121.7	1.0018	0	0.0002	0.0002	14.9772			5					121.7	0.8488	0	0	0	12.6898								121.7	0.6064	0	0	0	9.06586
											121.8	1.0021	0	0.0002	0.0002	14.9817			5					121.8	0.8487	0	0	0	12.6883								121.8	0.6061	0	0	0	9.06138
											121.9	1.0024	0	0.0002	0.0002	14.9862			5					121.9	0.8486	0	0	0	12.6868								121.9	0.6058	0	0	0	9.05689
											122	1.0027	0	0.0002	0.0002	14.9907			5					122	0.8485	0	0	0	12.6853								122	0.6055	0	0	0	9.05241
											122.1	1.003	0	0.0002	0.0002	14.9952			5					122.1	0.8484	0	0	0	12.6838								122.1	0.6052	0	0	0	9.04792
											122.2	1.0033	0	0.0002	0.0002	14.9996			5					122.2	0.8483	0	0	0	12.6823								122.2	0.6049	0	0	0	9.04344
											122.3	1.0036	0	0.0002	0.0002	15.0041			5					122.3	0.8482	0	0	0	12.6808								122.3	0.6046	0	0	0	9.03895
											122.4	1.0039	0	0.0002	0.0002	15.0086			5					122.4	0.8481	0	0	0	12.6793								122.4	0.6043	0	0	0	9.03447
											122.5	1.0042	0	0.0002	0.0002	15.0131			5					122.5	0.848	0	0	0	12.6779								122.5	0.604	0	0	0	9.02998
											122.6	1.0044	0	0.0002	0.0002	15.0161			5					122.6	0.8479	0	0	0	12.6764								122.6	0.6037	0	0	0	9.0255
											122.7	1.0047	0	0.0002	0.0002	15.0206			5					122.7	0.8477	0	0	0	12.6734								122.7	0.6034	0	0	0	9.02101
											122.8	1.0049	0	0.0002	0.0002	15.0236			5					122.8	0.8476	0	0	0	12.6719								122.8	0.6031	0	0	0	9.01653
											122.9	1.005	0	0.0002	0.0002	15.0251			5					122.9	0.8475	0	0	0	12.6704								122.9	0.6028	0	0	0	9.01204
											123	1.0052	0	0.0002	0.0002	15.028			5					123	0.8473	0	0	0	12.6674								123	0.6025	0	0	0	9.00756
											123.1	1.0053	0	0.0002	0.0002	15.0295			5					123.1	0.8472	0	0	0	12.6659								123.1	0.6022	0	0	0	9.00307
											123.2	1.0054	0	0.0002	0.0002	15.031			5					123.2	0.8471	0	0	0	12.6644								123.2	0.6019	0	0	0	8.99859
											123.3	1.0055	0	0.0002	0.0002	15.0325			5					123.3	0.8469	0	0	0	12.6614								123.3	0.6016	0	0	0	8.9941
											123.4	1.0056	0	0.0002	0.0002	15.034			5					123.4	0.8468	0	0	0	12.6599								123.4	0.6013	0	0	0	8.98962
											123.5	1.0056	0	0.0002	0.0002	15.034			5					123.5	0.8466	0	0	0	12.6569								123.5	0.601	0	0	0	8.98513
											123.6	1.0056	0	0.0002	0.0002	15.034			5					123.6	0.8465	0	0	0	12.6554								123.6	0.6007	0	0	0	8.98065
											123.7	1.0056	0	0.0002	0.0002	15.034			5					123.7	0.8464	0	0	0	12.6539								123.7	0.6004	0	0	0	8.97616
											123.8	1.0056	0	0.0002	0.0002	15.034			5					123.8	0.8463	0	0	0	12.6524								123.8	0.6001	0	0	0	8.97168
											123.9	1.0055	0	0.0002	0.0002	15.0325			5					123.9	0.8461	0	0	0	12.6494								123.9	0.5998	0	0	0	8.96719
											124	1.0054	0	0.0002	0.0002	15.031			5					124	0.846	0	0	0	12.648								124	0.5995	0	0	0	8.9627
											124.1	1.0053	0	0.0002	0.0002	15.0295			5					124.1	0.8459	0	0	0	12.6465								124.1	0.5993	0	0	0	8.95971
											124.2	1.0052	0	0.0002	0.0002	15.028			5					124.2	0.8458	0	0	0	12.645								124.2	0.599	0	0	0	8.95523
											124.3	1.0051	0	0.0002	0.0002	15.0265			5					124.3	0.8457	0	0	0	12.6435								124.3	0.5987	0	0	0	8.95074
											124.4	1.0049	0	0.0002	0.0002	15.0236			5					124.4	0.8456	0	0	0	12.642								124.4	0.5984	0	0	0	8.94626
											124.5	1.0047	0	0.0002	0.0002	15.0206			5					124.5	0.8455	0	0	0	12.6405								124.5	0.5981	0	0	0	8.94177
											124.6	1.0045	0	0.0002	0.0002	15.0176			5					124.6	0.8455	0	0	0	12.6405								124.6	0.5978	0	0	0	8.93729
											124.7	1.0043	0	0.0002	0.0002	15.0146			5					124.7	0.8454	0	0	0	12.639								124.7	0.5975	0	0	0	8.9328
											124.8	1.0041	0	0.0002	0.0002	15.0116			5					124.8	0.8453	0	0	0	12.6375								124.8	0.5973	0	0	0	8.92981
											124.9	1.0038	0	0.0002	0.0002	15.0071			5					124.9	0.8453	0	0	0	12.6375								124.9	0.597	0	0	0	8.92533
											125	1.0035	0	0.0002	0.0002	15.0026			5					125	0.8452	0	0	0	12.636								125	0.5967	0	0	0	8.92084
											125.1	1.0033	0	0.0002	0.0002	14.9996			5					125.1	0.8452	0	0	0	12.636								125.1	0.5964	0	0	0	8.91636
											125.2	1.003	0	0.0002	0.0002	14.9952			5					125.2	0.8451	0	0	0	12.6345								125.2	0.5962	0	0	0	8.91337
											125.3	1.0026	0	0.0002	0.0002	14.9892			5					125.3	0.8451	0	0	0	12.6345								125.3	0.5959	0	0	0	8.90888
											125.4	1.0023	0	0.0002	0.0002	14.9847			5					125.4	0.8451	0	0	0	12.6345								125.4	0.5956	0	0	0	8.9044
											125.5	1.002	0	0.0002	0.0002	14.9802			5					125.5	0.8451	0	0	0	12.6345								125.5	0.5953	0	0	0	8.89991
											125.6	1.0017	0	0.0002	0.0002	14.9757			5					125.6	0.8451	0	0	0	12.6345								125.6	0.5951	0	0	0	8.89692
											125.7	1.0014	0	0.0002	0.0002	14.9712			5					125.7	0.8451	0	0	0	12.6345								125.7	0.5948	0	0	0	8.89244
											125.8	1.0011	0	0.0002	0.0002	14.9667			5					125.8	0.8451	0	0	0	12.6345								125.8	0.5945	0	0	0	8.88795
											125.9	1.0008	0	0.0002	0.0002	14.9623			5					125.9	0.8451	0	0	0	12.6345								125.9	0.5943	0	0	0	8.88496
											126	1.0005	0	0.0002	0.0002	14.9578			5					126	0.8451	0	0	0	12.6345								126	0.594	0	0	0	8.88048
											126.1	1.0002	0	0.0002	0.0002	14.9533			5					126.1	0.8451	0	0	0	12.6345								126.1	0.5937	0	0	0	8.87599
											126.2	1	0	0.0002	0.0002	14.9503			5					126.2	0.8451	0	0	0	12.6345								126.2	0.5935	0	0	0	8.873
											126.3	0.9997	0	0.0002	0.0002	14.9458			5					126.3	0.8451	0	0	0	12.6345								126.3	0.5932	0	0	0	8.86852
											126.4	0.9994	0	0.0002	0.0002	14.9413			5					126.4	0.8451	0	0	0	12.6345								126.4	0.5929	0	0	0	8.86403
											126.5	0.9992	0	0.0002	0.0002	14.9383			5					126.5	0.8451	0	0	0	12.6345								126.5	0.5926	0	0	0	8.85955
											126.6	0.999	0	0.0002	0.0002	14.9353			5					126.6	0.8452	0	0	0	12.636								126.6	0.5924	0	0	0	8.85656
											126.7	0.9987	0	0.0002	0.0002	14.9309			5					126.7	0.8452	0	0	0	12.636								126.7	0.5921	0	0	0	8.85207
											126.8	0.9985	0	0.0002	0.0002	14.9279			5					126.8	0.8452	0	0	0	12.636								126.8	0.5918	0	0	0	8.84759
											126.9	0.9984	0	0.0002	0.0002	14.9264			5					126.9	0.8452	0	0	0	12.636								126.9	0.5916	0	0	0	8.8446
											127	0.9982	0	0.0002	0.0002	14.9234			5					127	0.8453	0	0	0	12.6375								127	0.5913	0	0	0	8.84011
											127.1	0.998	0	0.0002	0.0002	14.9204			5					127.1	0.8453	0	0	0	12.6375								127.1	0.591	0	0	0	8.83563
											127.2	0.9979	0	0.0002	0.0002	14.9189			5					127.2	0.8453	0	0	0	12.6375								127.2	0.5908	0	0	0	8.83264
											127.3	0.9978	0	0.0002	0.0002	14.9174			5					127.3	0.8453	0	0	0	12.6375								127.3	0.5905	0	0	0	8.82815
											127.4	0.9976	0	0.0002	0.0002	14.9144			5					127.4	0.8454	0	0	0	12.639								127.4	0.5903	0	0	0	8.82516
											127.5	0.9975	0	0.0002	0.0002	14.9129			5					127.5	0.8454	0	0	0	12.639								127.5	0.59	0	0	0	8.82068
											127.6	0.9975	0	0.0002	0.0002	14.9129			5					127.6	0.8454	0	0	0	12.639								127.6	0.5897	0	0	0	8.81619
											127.7	0.9974	0	0.0002	0.0002	14.9114			5					127.7	0.8454	0	0	0	12.639								127.7	0.5895	0	0	0	8.8132
											127.8	0.9973	0	0.0002	0.0002	14.9099			5					127.8	0.8455	0	0	0	12.6405								127.8	0.5892	0	0	0	8.80872
											127.9	0.9973	0	0.0002	0.0002	14.9099			5					127.9	0.8455	0	0	0	12.6405								127.9	0.589	0	0	0	8.80573
											128	0.9973	0	0.0002	0.0002	14.9099			5					128	0.8455	0	0	0	12.6405								128	0.5887	0	0	0	8.80124
											128.1	0.9972	0	0.0002	0.0002	14.9084			5					128.1	0.8455	0	0	0	12.6405								128.1	0.5884	0	0	0	8.79676
											128.2	0.9972	0	0.0002	0.0002	14.9084			5					128.2	0.8455	0	0	0	12.6405								128.2	0.5882	0	0	0	8.79377
											128.3	0.9972	0	0.0002	0.0002	14.9084			5					128.3	0.8456	0	0	0	12.642								128.3	0.5879	0	0	0	8.78928
											128.4	0.9972	0	0.0002	0.0002	14.9084			5					128.4	0.8456	0	0	0	12.642								128.4	0.5877	0	0	0	8.78629
											128.5	0.9972	0	0.0002	0.0002	14.9084			5					128.5	0.8456	0	0	0	12.642								128.5	0.5874	0	0	0	8.78181
											128.6	0.9972	0	0.0002	0.0002	14.9084			5					128.6	0.8456	0	0	0	12.642								128.6	0.5872	0	0	0	8.77882
											128.7	0.9972	0	0.0002	0.0002	14.9084			5					128.7	0.8456	0	0	0	12.642								128.7	0.5869	0	0	0	8.77433
											128.8	0.9972	0	0.0002	0.0002	14.9084			5					128.8	0.8457	0	0	0	12.6435								128.8	0.5867	0	0	0	8.77134
											128.9	0.9972	0	0.0002	0.0002	14.9084			5					128.9	0.8457	0	0	0	12.6435								128.9	0.5864	0	0	0	8.76686
											129	0.9973	0	0.0002	0.0002	14.9099			5					129	0.8457	0	0	0	12.6435								129	0.5862	0	0	0	8.76387
											129.1	0.9973	0	0.0002	0.0002	14.9099			5					129.1	0.8457	0	0	0	12.6435								129.1	0.5859	0	0	0	8.75938
											129.2	0.9974	0	0.0002	0.0002	14.9114			5					129.2	0.8457	0	0	0	12.6435								129.2	0.5857	0	0	0	8.75639
											129.3	0.9974	0	0.0002	0.0002	14.9114			5					129.3	0.8457	0	0	0	12.6435								129.3	0.5854	0	0	0	8.75191
											129.4	0.9975	0	0.0002	0.0002	14.9129			5					129.4	0.8458	0	0	0	12.645								129.4	0.5851	0	0	0	8.74742
											129.5	0.9976	0	0.0002	0.0002	14.9144			5					129.5	0.8458	0	0	0	12.645								129.5	0.5849	0	0	0	8.74443
											129.6	0.9978	0	0.0002	0.0002	14.9174			5					129.6	0.8458	0	0	0	12.645								129.6	0.5846	0	0	0	8.73995
											129.7	0.9979	0	0.0002	0.0002	14.9189			5					129.7	0.8458	0	0	0	12.645								129.7	0.5844	0	0	0	8.73696
											129.8	0.9981	0	0.0002	0.0002	14.9219			5					129.8	0.8458	0	0	0	12.645								129.8	0.5841	0	0	0	8.73247
											129.9	0.9983	0	0.0002	0.0002	14.9249			5					129.9	0.8457	0	0	0	12.6435								129.9	0.5838	0	0	0	8.72799
											130	0.9986	0	0.0002	0.0002	14.9294			5					130	0.8457	0	0	0	12.6435								130	0.5836	0	0	0	8.725
											130.1	0.9988	0	0.0002	0.0002	14.9324			5					130.1	0.8457	0	0	0	12.6435								130.1	0.5833	0	0	0	8.72051
											130.2	0.9991	0	0.0002	0.0002	14.9368			5					130.2	0.8457	0	0	0	12.6435								130.2	0.5831	0	0	0	8.71752
											130.3	0.9995	0	0.0002	0.0002	14.9428			5					130.3	0.8457	0	0	0	12.6435								130.3	0.5828	0	0	0	8.71303
											130.4	0.9999	0	0.0002	0.0002	14.9488			5					130.4	0.8457	0	0	0	12.6435								130.4	0.5825	0	0	0	8.70855
											130.5	1.0003	0	0.0002	0.0002	14.9548			5					130.5	0.8457	0	0	0	12.6435								130.5	0.5822	0	0	0	8.70406
											130.6	1.0007	0	0.0002	0.0002	14.9608			5					130.6	0.8457	0	0	0	12.6435								130.6	0.582	0	0	0	8.70107
											130.7	1.0012	0	0.0002	0.0002	14.9682			5					130.7	0.8457	0	0	0	12.6435								130.7	0.5817	0	0	0	8.69659
											130.8	1.0017	0	0.0002	0.0002	14.9757			5					130.8	0.8456	0	0	0	12.642								130.8	0.5815	0	0	0	8.6936
											130.9	1.0023	0	0.0002	0.0002	14.9847			5					130.9	0.8456	0	0	0	12.642								130.9	0.5812	0	0	0	8.68911
											131	1.0029	0	0.0002	0.0002	14.9937			5					131	0.8455	0	0	0	12.6405								131	0.5809	0	0	0	8.68463
											131.1	1.0035	0	0.0002	0.0002	15.0026			5					131.1	0.8455	0	0	0	12.6405								131.1	0.5807	0	0	0	8.68164
											131.2	1.0041	0	0.0002	0.0002	15.0116			5					131.2	0.8454	0	0	0	12.639								131.2	0.5804	0	0	0	8.67715
											131.3	1.0048	0	0.0002	0.0002	15.0221			5					131.3	0.8454	0	0	0	12.639								131.3	0.5802	0	0	0	8.67416
											131.4	1.0054	0	0.0002	0.0002	15.031			5					131.4	0.8453	0	0	0	12.6375								131.4	0.58	0	0	0	8.67117
											131.5	1.0061	0	0.0002	0.0002	15.0415			5					131.5	0.8452	0	0	0	12.636								131.5	0.5797	0	0	0	8.66669
											131.6	1.0067	0	0.0002	0.0002	15.0505			5					131.6	0.8451	0	0	0	12.6345								131.6	0.5795	0	0	0	8.6637
											131.7	1.0074	0	0.0002	0.0002	15.0609			5					131.7	0.845	0	0	0	12.633								131.7	0.5792	0	0	0	8.65921
											131.8	1.008	0	0.0002	0.0002	15.0699			5					131.8	0.8449	0	0	0	12.6315								131.8	0.579	0	0	0	8.65622
											131.9	1.0087	0	0.0002	0.0002	15.0804			5					131.9	0.8448	0	0	0	12.63								131.9	0.5788	0	0	0	8.65323
											132	1.0093	0	0.0002	0.0002	15.0893			5					132	0.8447	0	0	0	12.6285								132	0.5786	0	0	0	8.65024
											132.1	1.0099	0	0.0002	0.0002	15.0983			5					132.1	0.8445	0	0	0	12.6255								132.1	0.5784	0	0	0	8.64725
											132.2	1.0105	0	0.0002	0.0002	15.1073			5					132.2	0.8444	0	0	0	12.624								132.2	0.5781	0	0	0	8.64277
											132.3	1.011	0	0.0002	0.0002	15.1148			5					132.3	0.8442	0	0	0	12.621								132.3	0.5779	0	0	0	8.63978
											132.4	1.0115	0	0.0002	0.0002	15.1222			5					132.4	0.8441	0	0	0	12.6195								132.4	0.5777	0	0	0	8.63679
											132.5	1.012	0	0.0002	0.0002	15.1297			5					132.5	0.844	0	0	0	12.6181								132.5	0.5775	0	0	0	8.6338
											132.6	1.0125	0	0.0002	0.0002	15.1372			5					132.6	0.8438	0	0	0	12.6151								132.6	0.5773	0	0	0	8.63081
											132.7	1.0129	0	0.0002	0.0002	15.1432			5					132.7	0.8436	0	0	0	12.6121								132.7	0.5771	0	0	0	8.62782
											132.8	1.0133	0	0.0002	0.0002	15.1491			5					132.8	0.8435	0	0	0	12.6106								132.8	0.5769	0	0	0	8.62483
											132.9	1.0137	0	0.0002	0.0002	15.1551			5					132.9	0.8433	0	0	0	12.6076								132.9	0.5767	0	0	0	8.62184
											133	1.014	0	0.0002	0.0002	15.1596			5					133	0.8431	0	0	0	12.6046								133	0.5765	0	0	0	8.61885
											133.1	1.0143	0	0.0002	0.0002	15.1641			5					133.1	0.8429	0	0	0	12.6016								133.1	0.5763	0	0	0	8.61586
											133.2	1.0145	0	0.0002	0.0002	15.1671			5					133.2	0.8428	0	0	0	12.6001								133.2	0.5761	0	0	0	8.61287
											133.3	1.0148	0	0.0002	0.0002	15.1716			5					133.3	0.8426	0	0	0	12.5971								133.3	0.5759	0	0	0	8.60988
											133.4	1.015	0	0.0002	0.0002	15.1746			5					133.4	0.8424	0	0	0	12.5941								133.4	0.5757	0	0	0	8.60689
											133.5	1.0152	0	0.0002	0.0002	15.1775			5					133.5	0.8422	0	0	0	12.5911								133.5	0.5755	0	0	0	8.6039
											133.6	1.0153	0	0.0002	0.0002	15.179			5					133.6	0.8421	0	0	0	12.5896								133.6	0.5753	0	0	0	8.60091
											133.7	1.0155	0	0.0002	0.0002	15.182			5					133.7	0.8419	0	0	0	12.5867								133.7	0.5751	0	0	0	8.59792
											133.8	1.0156	0	0.0002	0.0002	15.1835			5					133.8	0.8417	0	0	0	12.5837								133.8	0.5749	0	0	0	8.59493
											133.9	1.0157	0	0.0002	0.0002	15.185			5					133.9	0.8415	0	0	0	12.5807								133.9	0.5748	0	0	0	8.59343
											134	1.0158	0	0.0002	0.0002	15.1865			5					134	0.8413	0	0	0	12.5777								134	0.5746	0	0	0	8.59044
											134.1	1.0159	0	0.0002	0.0002	15.188			5					134.1	0.8411	0	0	0	12.5747								134.1	0.5744	0	0	0	8.58745
											134.2	1.016	0	0.0002	0.0002	15.1895			5					134.2	0.841	0	0	0	12.5732								134.2	0.5742	0	0	0	8.58446
											134.3	1.0161	0	0.0002	0.0002	15.191			5					134.3	0.8408	0	0	0	12.5702								134.3	0.574	0	0	0	8.58147
											134.4	1.0161	0	0.0002	0.0002	15.191			5					134.4	0.8406	0	0	0	12.5672								134.4	0.5738	0	0	0	8.57848
											134.5	1.0162	0	0.0002	0.0002	15.1925			5					134.5	0.8404	0	0	0	12.5642								134.5	0.5737	0	0	0	8.57699
											134.6	1.0163	0	0.0002	0.0002	15.194			5					134.6	0.8402	0	0	0	12.5612								134.6	0.5735	0	0	0	8.574
											134.7	1.0163	0	0.0002	0.0002	15.194			5					134.7	0.84	0	0	0	12.5583								134.7	0.5733	0	0	0	8.57101
											134.8	1.0164	0	0.0002	0.0002	15.1955			5					134.8	0.8398	0	0	0	12.5553								134.8	0.5731	0	0	0	8.56802
											134.9	1.0165	0	0.0002	0.0002	15.197			5					134.9	0.8397	0	0	0	12.5538								134.9	0.5729	0	0	0	8.56503
											135	1.0165	0	0.0002	0.0002	15.197			5					135	0.8395	0	0	0	12.5508								135	0.5727	0	0	0	8.56204
											135.1	1.0166	0	0.0002	0.0002	15.1985			5					135.1	0.8393	0	0	0	12.5478								135.1	0.5726	0	0	0	8.56054
											135.2	1.0167	0	0.0002	0.0002	15.2			5					135.2	0.8391	0	0	0	12.5448								135.2	0.5724	0	0	0	8.55755
											135.3	1.0167	0	0.0002	0.0002	15.2			5					135.3	0.8389	0	0	0	12.5418								135.3	0.5722	0	0	0	8.55456
											135.4	1.0168	0	0.0002	0.0002	15.2015			5					135.4	0.8388	0	0	0	12.5403								135.4	0.572	0	0	0	8.55157
											135.5	1.0168	0	0.0002	0.0002	15.2015			5					135.5	0.8386	0	0	0	12.5373								135.5	0.5718	0	0	0	8.54858
											135.6	1.0169	0	0.0002	0.0002	15.203			5					135.6	0.8384	0	0	0	12.5343								135.6	0.5716	0	0	0	8.54559
											135.7	1.0169	0	0.0002	0.0002	15.203			5					135.7	0.8382	0	0	0	12.5313								135.7	0.5714	0	0	0	8.5426
											135.8	1.0169	0	0.0002	0.0002	15.203			5					135.8	0.8381	0	0	0	12.5298								135.8	0.5712	0	0	0	8.53961
											135.9	1.017	0	0.0002	0.0002	15.2045			5					135.9	0.8379	0	0	0	12.5269								135.9	0.571	0	0	0	8.53662
											136	1.017	0	0.0002	0.0002	15.2045			5					136	0.8377	0	0	0	12.5239								136	0.5709	0	0	0	8.53513
											136.1	1.017	0	0.0002	0.0002	15.2045			5					136.1	0.8375	0	0	0	12.5209								136.1	0.5707	0	0	0	8.53214
											136.2	1.017	0	0.0002	0.0002	15.2045			5					136.2	0.8374	0	0	0	12.5194								136.2	0.5705	0	0	0	8.52915
											136.3	1.017	0	0.0002	0.0002	15.2045			5					136.3	0.8372	0	0	0	12.5164								136.3	0.5703	0	0	0	8.52616
											136.4	1.0169	0	0.0002	0.0002	15.203			5					136.4	0.837	0	0	0	12.5134								136.4	0.5701	0	0	0	8.52317
											136.5	1.0168	0	0.0002	0.0002	15.2015			5					136.5	0.8369	0	0	0	12.5119								136.5	0.5699	0	0	0	8.52018
											136.6	1.0167	0	0.0002	0.0002	15.2			5					136.6	0.8367	0	0	0	12.5089								136.6	0.5697	0	0	0	8.51719
											136.7	1.0166	0	0.0002	0.0002	15.1985			5					136.7	0.8365	0	0	0	12.5059								136.7	0.5695	0	0	0	8.5142
											136.8	1.0165	0	0.0002	0.0002	15.197			5					136.8	0.8364	0	0	0	12.5044								136.8	0.5693	0	0	0	8.51121
											136.9	1.0163	0	0.0002	0.0002	15.194			5					136.9	0.8362	0	0	0	12.5014								136.9	0.5691	0	0	0	8.50822
											137	1.0162	0	0.0002	0.0002	15.1925			5					137	0.836	0	0	0	12.4985								137	0.5689	0	0	0	8.50523
											137.1	1.016	0	0.0002	0.0002	15.1895			5					137.1	0.8359	0	0	0	12.497								137.1	0.5687	0	0	0	8.50224
											137.2	1.0158	0	0.0002	0.0002	15.1865			5					137.2	0.8357	0	0	0	12.494								137.2	0.5685	0	0	0	8.49925
											137.3	1.0156	0	0.0002	0.0002	15.1835			5					137.3	0.8355	0	0	0	12.491								137.3	0.5683	0	0	0	8.49626
											137.4	1.0154	0	0.0002	0.0002	15.1805			5					137.4	0.8354	0	0	0	12.4895								137.4	0.5681	0	0	0	8.49327
											137.5	1.0152	0	0.0002	0.0002	15.1775			5					137.5	0.8352	0	0	0	12.4865								137.5	0.5679	0	0	0	8.49028
											137.6	1.015	0	0.0002	0.0002	15.1746			5					137.6	0.835	0	0	0	12.4835								137.6	0.5677	0	0	0	8.48729
											137.7	1.0148	0	0.0002	0.0002	15.1716			5					137.7	0.8349	0	0	0	12.482								137.7	0.5675	0	0	0	8.4843
											137.8	1.0146	0	0.0002	0.0002	15.1686			5					137.8	0.8347	0	0	0	12.479								137.8	0.5674	0	0	0	8.4828
											137.9	1.0145	0	0.0002	0.0002	15.1671			5					137.9	0.8345	0	0	0	12.476								137.9	0.5672	0	0	0	8.47981
											138	1.0143	0	0.0002	0.0002	15.1641			5					138	0.8344	0	0	0	12.4745								138	0.567	0	0	0	8.47682
											138.1	1.0142	0	0.0002	0.0002	15.1626			5					138.1	0.8342	0	0	0	12.4715								138.1	0.5668	0	0	0	8.47383
											138.2	1.0142	0	0.0002	0.0002	15.1626			5					138.2	0.8341	0	0	0	12.47								138.2	0.5666	0	0	0	8.47084
											138.3	1.0141	0	0.0002	0.0002	15.1611			5					138.3	0.8339	0	0	0	12.4671								138.3	0.5664	0	0	0	8.46785
											138.4	1.0141	0	0.0002	0.0002	15.1611			5					138.4	0.8338	0	0	0	12.4656								138.4	0.5662	0	0	0	8.46486
											138.5	1.0141	0	0.0002	0.0002	15.1611			5					138.5	0.8336	0	0	0	12.4626								138.5	0.5661	0	0	0	8.46336
											138.6	1.0141	0	0.0002	0.0002	15.1611			5					138.6	0.8334	0	0	0	12.4596								138.6	0.5659	0	0	0	8.46037
											138.7	1.0141	0	0.0002	0.0002	15.1611			5					138.7	0.8333	0	0	0	12.4581								138.7	0.5657	0	0	0	8.45738
											138.8	1.0142	0	0.0002	0.0002	15.1626			5					138.8	0.8331	0	0	0	12.4551								138.8	0.5655	0	0	0	8.45439
											138.9	1.0142	0	0.0002	0.0002	15.1626			5					138.9	0.833	0	0	0	12.4536								138.9	0.5654	0	0	0	8.4529
											139	1.0143	0	0.0002	0.0002	15.1641			5					139	0.8328	0	0	0	12.4506								139	0.5652	0	0	0	8.44991
											139.1	1.0144	0	0.0002	0.0002	15.1656			5					139.1	0.8327	0	0	0	12.4491								139.1	0.565	0	0	0	8.44692
											139.2	1.0145	0	0.0002	0.0002	15.1671			5					139.2	0.8325	0	0	0	12.4461								139.2	0.5649	0	0	0	8.44542
											139.3	1.0146	0	0.0002	0.0002	15.1686			5					139.3	0.8324	0	0	0	12.4446								139.3	0.5647	0	0	0	8.44243
											139.4	1.0148	0	0.0002	0.0002	15.1716			5					139.4	0.8323	0	0	0	12.4431								139.4	0.5646	0	0	0	8.44094
											139.5	1.0149	0	0.0002	0.0002	15.1731			5					139.5	0.8321	0	0	0	12.4401								139.5	0.5644	0	0	0	8.43795
											139.6	1.015	0	0.0002	0.0002	15.1746			5					139.6	0.832	0	0	0	12.4386								139.6	0.5642	0	0	0	8.43496
											139.7	1.0151	0	0.0002	0.0002	15.176			5					139.7	0.8318	0	0	0	12.4357								139.7	0.5641	0	0	0	8.43346
											139.8	1.0151	0	0.0002	0.0002	15.176			5					139.8	0.8317	0	0	0	12.4342								139.8	0.5639	0	0	0	8.43047
											139.9	1.0152	0	0.0002	0.0002	15.1775			5					139.9	0.8316	0	0	0	12.4327								139.9	0.5638	0	0	0	8.42898
											140	1.0152	0	0.0002	0.0002	15.1775			5					140	0.8314	0	0	0	12.4297								140	0.5636	0	0	0	8.42599
											140.1	1.0151	0	0.0002	0.0002	15.176			5					140.1	0.8313	0	0	0	12.4282								140.1	0.5634	0	0	0	8.423
											140.2	1.0151	0	0.0002	0.0002	15.176			5					140.2	0.8312	0	0	0	12.4267								140.2	0.5633	0	0	0	8.4215
											140.3	1.015	0	0.0002	0.0002	15.1746			5					140.3	0.8311	0	0	0	12.4252								140.3	0.5631	0	0	0	8.41851
											140.4	1.0148	0	0.0002	0.0002	15.1716			5					140.4	0.831	0	0	0	12.4237								140.4	0.5629	0	0	0	8.41552
											140.5	1.0146	0	0.0002	0.0002	15.1686			5					140.5	0.8308	0	0	0	12.4207								140.5	0.5628	0	0	0	8.41403
											140.6	1.0144	0	0.0002	0.0002	15.1656			5					140.6	0.8307	0	0	0	12.4192								140.6	0.5626	0	0	0	8.41104
											140.7	1.014	0	0.0002	0.0002	15.1596			5					140.7	0.8306	0	0	0	12.4177								140.7	0.5624	0	0	0	8.40805
											140.8	1.0137	0	0.0002	0.0002	15.1551			5					140.8	0.8305	0	0	0	12.4162								140.8	0.5623	0	0	0	8.40655
											140.9	1.0133	0	0.0002	0.0002	15.1491			5					140.9	0.8304	0	0	0	12.4147								140.9	0.5621	0	0	0	8.40356
											141	1.0128	0	0.0002	0.0002	15.1417			5					141	0.8303	0	0	0	12.4132								141	0.5619	0	0	0	8.40057
											141.1	1.0123	0	0.0002	0.0002	15.1342			5					141.1	0.8303	0	0	0	12.4132								141.1	0.5618	0	0	0	8.39908
											141.2	1.0118	0	0.0002	0.0002	15.1267			5					141.2	0.8302	0	0	0	12.4117								141.2	0.5616	0	0	0	8.39609
											141.3	1.0112	0	0.0002	0.0002	15.1177			5					141.3	0.8301	0	0	0	12.4102								141.3	0.5614	0	0	0	8.3931
											141.4	1.0105	0	0.0002	0.0002	15.1073			5					141.4	0.83	0	0	0	12.4087								141.4	0.5613	0	0	0	8.3916
											141.5	1.0099	0	0.0002	0.0002	15.0983			5					141.5	0.8299	0	0	0	12.4073								141.5	0.5611	0	0	0	8.38861
											141.6	1.0092	0	0.0002	0.0002	15.0878			5					141.6	0.8298	0	0	0	12.4058								141.6	0.5609	0	0	0	8.38562
											141.7	1.0084	0	0.0002	0.0002	15.0759			5					141.7	0.8297	0	0	0	12.4043								141.7	0.5607	0	0	0	8.38263
											141.8	1.0077	0	0.0002	0.0002	15.0654			5					141.8	0.8297	0	0	0	12.4043								141.8	0.5606	0	0	0	8.38114
											141.9	1.007	0	0.0002	0.0002	15.055			5					141.9	0.8296	0	0	0	12.4028								141.9	0.5604	0	0	0	8.37815
											142	1.0062	0	0.0002	0.0002	15.043			5					142	0.8295	0	0	0	12.4013								142	0.5602	0	0	0	8.37516
											142.1	1.0055	0	0.0002	0.0002	15.0325			5					142.1	0.8294	0	0	0	12.3998								142.1	0.56	0	0	0	8.37217
											142.2	1.0048	0	0.0002	0.0002	15.0221			5					142.2	0.8294	0	0	0	12.3998								142.2	0.5599	0	0	0	8.37067
											142.3	1.0041	0	0.0002	0.0002	15.0116			5					142.3	0.8293	0	0	0	12.3983								142.3	0.5597	0	0	0	8.36768
											142.4	1.0034	0	0.0002	0.0002	15.0011			5					142.4	0.8292	0	0	0	12.3968								142.4	0.5595	0	0	0	8.36469
											142.5	1.0028	0	0.0002	0.0002	14.9922			5					142.5	0.8292	0	0	0	12.3968								142.5	0.5594	0	0	0	8.3632
											142.6	1.0022	0	0.0002	0.0002	14.9832			5					142.6	0.8291	0	0	0	12.3953								142.6	0.5592	0	0	0	8.36021
											142.7	1.0016	0	0.0002	0.0002	14.9742			5					142.7	0.829	0	0	0	12.3938								142.7	0.559	0	0	0	8.35722
											142.8	1.0011	0	0.0002	0.0002	14.9667			5					142.8	0.829	0	0	0	12.3938								142.8	0.5589	0	0	0	8.35572
											142.9	1.0006	0	0.0002	0.0002	14.9593			5					142.9	0.8289	0	0	0	12.3923								142.9	0.5587	0	0	0	8.35273
											143	1.0002	0	0.0002	0.0002	14.9533			5					143	0.8288	0	0	0	12.3908								143	0.5585	0	0	0	8.34974
											143.1	0.9998	0	0.0002	0.0002	14.9473			5					143.1	0.8288	0	0	0	12.3908								143.1	0.5584	0	0	0	8.34825
											143.2	0.9994	0	0.0002	0.0002	14.9413			5					143.2	0.8287	0	0	0	12.3893								143.2	0.5582	0	0	0	8.34526
											143.3	0.9991	0	0.0002	0.0002	14.9368			5					143.3	0.8286	0	0	0	12.3878								143.3	0.558	0	0	0	8.34227
											143.4	0.9989	0	0.0002	0.0002	14.9339			5					143.4	0.8286	0	0	0	12.3878								143.4	0.5579	0	0	0	8.34077
											143.5	0.9986	0	0.0002	0.0002	14.9294			5					143.5	0.8285	0	0	0	12.3863								143.5	0.5577	0	0	0	8.33778
											143.6	0.9985	0	0.0002	0.0002	14.9279			5					143.6	0.8285	0	0	0	12.3863								143.6	0.5575	0	0	0	8.33479
											143.7	0.9983	0	0.0002	0.0002	14.9249			5					143.7	0.8284	0	0	0	12.3848								143.7	0.5574	0	0	0	8.3333
											143.8	0.9982	0	0.0002	0.0002	14.9234			5					143.8	0.8283	0	0	0	12.3833								143.8	0.5572	0	0	0	8.33031
											143.9	0.9982	0	0.0002	0.0002	14.9234			5					143.9	0.8283	0	0	0	12.3833								143.9	0.5571	0	0	0	8.32881
											144	0.9982	0	0.0002	0.0002	14.9234			5					144	0.8282	0	0	0	12.3818								144	0.5569	0	0	0	8.32582
											144.1	0.9982	0	0.0002	0.0002	14.9234			5					144.1	0.8282	0	0	0	12.3818								144.1	0.5567	0	0	0	8.32283
											144.2	0.9983	0	0.0002	0.0002	14.9249			5					144.2	0.8281	0	0	0	12.3803								144.2	0.5566	0	0	0	8.32134
											144.3	0.9984	0	0.0002	0.0002	14.9264			5					144.3	0.828	0	0	0	12.3788								144.3	0.5564	0	0	0	8.31835
											144.4	0.9985	0	0.0002	0.0002	14.9279			5					144.4	0.828	0	0	0	12.3788								144.4	0.5563	0	0	0	8.31685
											144.5	0.9987	0	0.0002	0.0002	14.9309			5					144.5	0.8279	0	0	0	12.3774								144.5	0.5561	0	0	0	8.31386
											144.6	0.999	0	0.0002	0.0002	14.9353			5					144.6	0.8278	0	0	0	12.3759								144.6	0.556	0	0	0	8.31237
											144.7	0.9993	0	0.0002	0.0002	14.9398			5					144.7	0.8278	0	0	0	12.3759								144.7	0.5558	0	0	0	8.30938
											144.8	0.9996	0	0.0002	0.0002	14.9443			5					144.8	0.8277	0	0	0	12.3744								144.8	0.5556	0	0	0	8.30639
											144.9	1	0	0.0002	0.0002	14.9503			5					144.9	0.8276	0	0	0	12.3729								144.9	0.5555	0	0	0	8.30489
											145	1.0004	0	0.0002	0.0002	14.9563			5					145	0.8275	0	0	0	12.3714								145	0.5553	0	0	0	8.3019
											145.1	1.0008	0	0.0002	0.0002	14.9623			5					145.1	0.8274	0	0	0	12.3699								145.1	0.5551	0	0	0	8.29891
											145.2	1.0013	0	0.0002	0.0002	14.9697			5					145.2	0.8274	0	0	0	12.3699								145.2	0.555	0	0	0	8.29742
											145.3	1.0018	0	0.0002	0.0002	14.9772			5					145.3	0.8273	0	0	0	12.3684								145.3	0.5548	0	0	0	8.29443
											145.4	1.0023	0	0.0002	0.0002	14.9847			5					145.4	0.8272	0	0	0	12.3669								145.4	0.5546	0	0	0	8.29144
											145.5	1.0028	0	0.0002	0.0002	14.9922			5					145.5	0.8271	0	0	0	12.3654								145.5	0.5544	0	0	0	8.28845
											145.6	1.0033	0	0.0002	0.0002	14.9996			5					145.6	0.827	0	0	0	12.3639								145.6	0.5543	0	0	0	8.28695
											145.7	1.0038	0	0.0002	0.0002	15.0071			5					145.7	0.827	0	0	0	12.3639								145.7	0.5541	0	0	0	8.28396
											145.8	1.0044	0	0.0002	0.0002	15.0161			5					145.8	0.8269	0	0	0	12.3624								145.8	0.5539	0	0	0	8.28097
											145.9	1.005	0	0.0002	0.0002	15.0251			5					145.9	0.8268	0	0	0	12.3609								145.9	0.5537	0	0	0	8.27798
											146	1.0055	0	0.0002	0.0002	15.0325			5					146	0.8267	0	0	0	12.3594								146	0.5536	0	0	0	8.27649
											146.1	1.0061	0	0.0002	0.0002	15.0415			5					146.1	0.8266	0	0	0	12.3579								146.1	0.5534	0	0	0	8.2735
											146.2	1.0066	0	0.0002	0.0002	15.049			5					146.2	0.8265	0	0	0	12.3564								146.2	0.5532	0	0	0	8.27051
											146.3	1.0072	0	0.0002	0.0002	15.0579			5					146.3	0.8264	0	0	0	12.3549								146.3	0.553	0	0	0	8.26752
											146.4	1.0077	0	0.0002	0.0002	15.0654			5					146.4	0.8263	0	0	0	12.3534								146.4	0.5528	0	0	0	8.26453
											146.5	1.0082	0	0.0002	0.0002	15.0729			5					146.5	0.8262	0	0	0	12.3519								146.5	0.5527	0	0	0	8.26303
											146.6	1.0087	0	0.0002	0.0002	15.0804			5					146.6	0.8261	0	0	0	12.3504								146.6	0.5525	0	0	0	8.26004
											146.7	1.0092	0	0.0002	0.0002	15.0878			5					146.7	0.826	0	0	0	12.3489								146.7	0.5523	0	0	0	8.25705
											146.8	1.0096	0	0.0002	0.0002	15.0938			5					146.8	0.8259	0	0	0	12.3475								146.8	0.5521	0	0	0	8.25406
											146.9	1.0101	0	0.0002	0.0002	15.1013			5					146.9	0.8257	0	0	0	12.3445								146.9	0.5519	0	0	0	8.25107
											147	1.0104	0	0.0002	0.0002	15.1058			5					147	0.8256	0	0	0	12.343								147	0.5517	0	0	0	8.24808
											147.1	1.0108	0	0.0002	0.0002	15.1118			5					147.1	0.8255	0	0	0	12.3415								147.1	0.5515	0	0	0	8.24509
											147.2	1.0111	0	0.0002	0.0002	15.1162			5					147.2	0.8254	0	0	0	12.34								147.2	0.5514	0	0	0	8.2436
											147.3	1.0114	0	0.0002	0.0002	15.1207			5					147.3	0.8253	0	0	0	12.3385								147.3	0.5512	0	0	0	8.24061
											147.4	1.0116	0	0.0002	0.0002	15.1237			5					147.4	0.8252	0	0	0	12.337								147.4	0.551	0	0	0	8.23762
											147.5	1.0118	0	0.0002	0.0002	15.1267			5					147.5	0.825	0	0	0	12.334								147.5	0.5508	0	0	0	8.23463
											147.6	1.0119	0	0.0002	0.0002	15.1282			5					147.6	0.8249	0	0	0	12.3325								147.6	0.5506	0	0	0	8.23164
											147.7	1.012	0	0.0002	0.0002	15.1297			5					147.7	0.8248	0	0	0	12.331								147.7	0.5504	0	0	0	8.22865
											147.8	1.0121	0	0.0002	0.0002	15.1312			5					147.8	0.8247	0	0	0	12.3295								147.8	0.5502	0	0	0	8.22566
											147.9	1.0121	0	0.0002	0.0002	15.1312			5					147.9	0.8246	0	0	0	12.328								147.9	0.55	0	0	0	8.22267
											148	1.0121	0	0.0002	0.0002	15.1312			5					148	0.8244	0	0	0	12.325								148	0.5499	0	0	0	8.22117
											148.1	1.0121	0	0.0002	0.0002	15.1312			5					148.1	0.8243	0	0	0	12.3235								148.1	0.5497	0	0	0	8.21818
											148.2	1.012	0	0.0002	0.0002	15.1297			5					148.2	0.8242	0	0	0	12.322								148.2	0.5495	0	0	0	8.21519
											148.3	1.0119	0	0.0002	0.0002	15.1282			5					148.3	0.8241	0	0	0	12.3205								148.3	0.5493	0	0	0	8.2122
											148.4	1.0118	0	0.0002	0.0002	15.1267			5					148.4	0.824	0	0	0	12.319								148.4	0.5491	0	0	0	8.20921
											148.5	1.0117	0	0.0002	0.0002	15.1252			5					148.5	0.8238	0	0	0	12.3161								148.5	0.5489	0	0	0	8.20622
											148.6	1.0115	0	0.0002	0.0002	15.1222			5					148.6	0.8237	0	0	0	12.3146								148.6	0.5487	0	0	0	8.20323
											148.7	1.0113	0	0.0002	0.0002	15.1192			5					148.7	0.8236	0	0	0	12.3131								148.7	0.5485	0	0	0	8.20024
											148.8	1.0111	0	0.0002	0.0002	15.1162			5					148.8	0.8235	0	0	0	12.3116								148.8	0.5483	0	0	0	8.19725
											148.9	1.0109	0	0.0002	0.0002	15.1133			5					148.9	0.8233	0	0	0	12.3086								148.9	0.5481	0	0	0	8.19426
											149	1.0107	0	0.0002	0.0002	15.1103			5					149	0.8232	0	0	0	12.3071								149	0.5479	0	0	0	8.19127
											149.1	1.0105	0	0.0002	0.0002	15.1073			5					149.1	0.8231	0	0	0	12.3056								149.1	0.5477	0	0	0	8.18828
											149.2	1.0102	0	0.0002	0.0002	15.1028			5					149.2	0.823	0	0	0	12.3041								149.2	0.5475	0	0	0	8.18529
											149.3	1.01	0	0.0002	0.0002	15.0998			5					149.3	0.8229	0	0	0	12.3026								149.3	0.5473	0	0	0	8.1823
											149.4	1.0098	0	0.0002	0.0002	15.0968			5					149.4	0.8227	0	0	0	12.2996								149.4	0.5471	0	0	0	8.17931
											149.5	1.0096	0	0.0002	0.0002	15.0938			5					149.5	0.8226	0	0	0	12.2981								149.5	0.5469	0	0	0	8.17632
											149.6	1.0093	0	0.0002	0.0002	15.0893			5					149.6	0.8225	0	0	0	12.2966								149.6	0.5467	0	0	0	8.17333
											149.7	1.0091	0	0.0002	0.0002	15.0863			5					149.7	0.8224	0	0	0	12.2951								149.7	0.5465	0	0	0	8.17034
											149.8	1.0089	0	0.0002	0.0002	15.0834			5					149.8	0.8222	0	0	0	12.2921								149.8	0.5462	0	0	0	8.16585
											149.9	1.0086	0	0.0002	0.0002	15.0789			5					149.9	0.8221	0	0	0	12.2906								149.9	0.546	0	0	0	8.16286
											150	1.0084	0	0.0002	0.0002	15.0759			5					150	0.822	0	0	0	12.2891								150	0.5458	0	0	0	8.15987
											150.1	1.0082	0	0.0002	0.0002	15.0729			5					150.1	0.8219	0	0	0	12.2877								150.1	0.5456	0	0	0	8.15688
											150.2	1.008	0	0.0002	0.0002	15.0699			5					150.2	0.8218	0	0	0	12.2862								150.2	0.5454	0	0	0	8.15389
											150.3	1.0078	0	0.0002	0.0002	15.0669			5					150.3	0.8217	0	0	0	12.2847								150.3	0.5452	0	0	0	8.1509
											150.4	1.0075	0	0.0002	0.0002	15.0624			5					150.4	0.8216	0	0	0	12.2832								150.4	0.545	0	0	0	8.14791
											150.5	1.0073	0	0.0002	0.0002	15.0594			5					150.5	0.8214	0	0	0	12.2802								150.5	0.5448	0	0	0	8.14492
											150.6	1.0071	0	0.0002	0.0002	15.0564			5					150.6	0.8213	0	0	0	12.2787								150.6	0.5446	0	0	0	8.14193
											150.7	1.007	0	0.0002	0.0002	15.055			5					150.7	0.8212	0	0	0	12.2772								150.7	0.5444	0	0	0	8.13894
											150.8	1.0068	0	0.0002	0.0002	15.052			5					150.8	0.8211	0	0	0	12.2757								150.8	0.5442	0	0	0	8.13595
											150.9	1.0066	0	0.0002	0.0002	15.049			5					150.9	0.821	0	0	0	12.2742								150.9	0.544	0	0	0	8.13296
											151	1.0064	0	0.0002	0.0002	15.046			5					151	0.8209	0	0	0	12.2727								151	0.5438	0	0	0	8.12997
											151.1	1.0062	0	0.0002	0.0002	15.043			5					151.1	0.8208	0	0	0	12.2712								151.1	0.5436	0	0	0	8.12698
											151.2	1.006	0	0.0002	0.0002	15.04			5					151.2	0.8207	0	0	0	12.2697								151.2	0.5434	0	0	0	8.12399
											151.3	1.0058	0	0.0002	0.0002	15.037			5					151.3	0.8206	0	0	0	12.2682								151.3	0.5432	0	0	0	8.121
											151.4	1.0056	0	0.0002	0.0002	15.034			5					151.4	0.8205	0	0	0	12.2667								151.4	0.543	0	0	0	8.11801
											151.5	1.0054	0	0.0002	0.0002	15.031			5					151.5	0.8204	0	0	0	12.2652								151.5	0.5428	0	0	0	8.11502
											151.6	1.0052	0	0.0002	0.0002	15.028			5					151.6	0.8203	0	0	0	12.2637								151.6	0.5426	0	0	0	8.11203
											151.7	1.0049	0	0.0002	0.0002	15.0236			5					151.7	0.8202	0	0	0	12.2622								151.7	0.5424	0	0	0	8.10904
											151.8	1.0047	0	0.0002	0.0002	15.0206			5					151.8	0.8201	0	0	0	12.2607								151.8	0.5422	0	0	0	8.10605
											151.9	1.0044	0	0.0002	0.0002	15.0161			5					151.9	0.82	0	0	0	12.2592								151.9	0.542	0	0	0	8.10306
											152	1.0041	0	0.0002	0.0002	15.0116			5					152	0.8198	0	0	0	12.2563								152	0.5418	0	0	0	8.10007
											152.1	1.0038	0	0.0002	0.0002	15.0071			5					152.1	0.8197	0	0	0	12.2548								152.1	0.5416	0	0	0	8.09708
											152.2	1.0034	0	0.0002	0.0002	15.0011			5					152.2	0.8196	0	0	0	12.2533								152.2	0.5414	0	0	0	8.09409
											152.3	1.0031	0	0.0002	0.0002	14.9966			5					152.3	0.8195	0	0	0	12.2518								152.3	0.5412	0	0	0	8.0911
											152.4	1.0027	0	0.0002	0.0002	14.9907			5					152.4	0.8194	0	0	0	12.2503								152.4	0.541	0	0	0	8.08811
											152.5	1.0024	0	0.0002	0.0002	14.9862			5					152.5	0.8193	0	0	0	12.2488								152.5	0.5408	0	0	0	8.08512
											152.6	1.002	0	0.0002	0.0002	14.9802			5					152.6	0.8192	0	0	0	12.2473								152.6	0.5406	0	0	0	8.08213
											152.7	1.0016	0	0.0002	0.0002	14.9742			5					152.7	0.8191	0	0	0	12.2458								152.7	0.5404	0	0	0	8.07914
											152.8	1.0012	0	0.0002	0.0002	14.9682			5					152.8	0.819	0	0	0	12.2443								152.8	0.5402	0	0	0	8.07615
											152.9	1.0007	0	0.0002	0.0002	14.9608			5					152.9	0.8189	0	0	0	12.2428								152.9	0.54	0	0	0	8.07316
											153	1.0003	0	0.0002	0.0002	14.9548			5					153	0.8188	0	0	0	12.2413								153	0.5398	0	0	0	8.07017
											153.1	0.9999	0	0.0002	0.0002	14.9488			5					153.1	0.8187	0	0	0	12.2398								153.1	0.5396	0	0	0	8.06718
											153.2	0.9995	0	0.0002	0.0002	14.9428			5					153.2	0.8186	0	0	0	12.2383								153.2	0.5394	0	0	0	8.06419
											153.3	0.9991	0	0.0002	0.0002	14.9368			5					153.3	0.8185	0	0	0	12.2368								153.3	0.5392	0	0	0	8.0612
											153.4	0.9988	0	0.0002	0.0002	14.9324			5					153.4	0.8184	0	0	0	12.2353								153.4	0.539	0	0	0	8.05821
											153.5	0.9984	0	0.0002	0.0002	14.9264			5					153.5	0.8183	0	0	0	12.2338								153.5	0.5388	0	0	0	8.05522
											153.6	0.9981	0	0.0002	0.0002	14.9219			5					153.6	0.8182	0	0	0	12.2323								153.6	0.5386	0	0	0	8.05223
											153.7	0.9978	0	0.0002	0.0002	14.9174			5					153.7	0.8181	0	0	0	12.2308								153.7	0.5384	0	0	0	8.04924
											153.8	0.9975	0	0.0002	0.0002	14.9129			5					153.8	0.818	0	0	0	12.2293								153.8	0.5382	0	0	0	8.04625
											153.9	0.9972	0	0.0002	0.0002	14.9084			5					153.9	0.8179	0	0	0	12.2279								153.9	0.538	0	0	0	8.04326
											154	0.997	0	0.0002	0.0002	14.9054			5					154	0.8179	0	0	0	12.2279								154	0.5378	0	0	0	8.04027
											154.1	0.9967	0	0.0002	0.0002	14.901			5					154.1	0.8178	0	0	0	12.2264								154.1	0.5376	0	0	0	8.03728
											154.2	0.9965	0	0.0002	0.0002	14.898			5					154.2	0.8177	0	0	0	12.2249								154.2	0.5374	0	0	0	8.03429
											154.3	0.9963	0	0.0002	0.0002	14.895			5					154.3	0.8176	0	0	0	12.2234								154.3	0.5372	0	0	0	8.0313
											154.4	0.9961	0	0.0002	0.0002	14.892			5					154.4	0.8176	0	0	0	12.2234								154.4	0.537	0	0	0	8.02831
											154.5	0.9959	0	0.0002	0.0002	14.889			5					154.5	0.8175	0	0	0	12.2219								154.5	0.5368	0	0	0	8.02532
											154.6	0.9958	0	0.0002	0.0002	14.8875			5					154.6	0.8174	0	0	0	12.2204								154.6	0.5366	0	0	0	8.02233
											154.7	0.9956	0	0.0002	0.0002	14.8845			5					154.7	0.8173	0	0	0	12.2189								154.7	0.5364	0	0	0	8.01934
											154.8	0.9955	0	0.0002	0.0002	14.883			5					154.8	0.8173	0	0	0	12.2189								154.8	0.5362	0	0	0	8.01635
											154.9	0.9953	0	0.0002	0.0002	14.88			5					154.9	0.8172	0	0	0	12.2174								154.9	0.536	0	0	0	8.01336
											155	0.9952	0	0.0002	0.0002	14.8785			5					155	0.8171	0	0	0	12.2159								155	0.5358	0	0	0	8.01037
											155.1	0.9951	0	0.0002	0.0002	14.877			5					155.1	0.8171	0	0	0	12.2159								155.1	0.5356	0	0	0	8.00738
											155.2	0.995	0	0.0002	0.0002	14.8755			5					155.2	0.817	0	0	0	12.2144								155.2	0.5354	0	0	0	8.00439
											155.3	0.9949	0	0.0002	0.0002	14.8741			5					155.3	0.8169	0	0	0	12.2129								155.3	0.5352	0	0	0	8.0014
											155.4	0.9948	0	0.0002	0.0002	14.8726			5					155.4	0.8169	0	0	0	12.2129								155.4	0.535	0	0	0	7.99841
											155.5	0.9946	0	0.0002	0.0002	14.8696			5					155.5	0.8168	0	0	0	12.2114								155.5	0.5349	0	0	0	7.99692
											155.6	0.9945	0	0.0002	0.0002	14.8681			5					155.6	0.8168	0	0	0	12.2114								155.6	0.5347	0	0	0	7.99393
											155.7	0.9944	0	0.0002	0.0002	14.8666			5					155.7	0.8167	0	0	0	12.2099								155.7	0.5345	0	0	0	7.99094
											155.8	0.9943	0	0.0002	0.0002	14.8651			5					155.8	0.8166	0	0	0	12.2084								155.8	0.5343	0	0	0	7.98795
											155.9	0.9942	0	0.0002	0.0002	14.8636			5					155.9	0.8166	0	0	0	12.2084								155.9	0.5341	0	0	0	7.98496
											156	0.9942	0	0.0002	0.0002	14.8636			5					156	0.8165	0	0	0	12.2069								156	0.5339	0	0	0	7.98197
											156.1	0.9941	0	0.0002	0.0002	14.8621			5					156.1	0.8164	0	0	0	12.2054								156.1	0.5338	0	0	0	7.98047
											156.2	0.994	0	0.0002	0.0002	14.8606			5					156.2	0.8164	0	0	0	12.2054								156.2	0.5336	0	0	0	7.97748
											156.3	0.9939	0	0.0002	0.0002	14.8591			5					156.3	0.8163	0	0	0	12.2039								156.3	0.5334	0	0	0	7.97449
											156.4	0.9939	0	0.0002	0.0002	14.8591			5					156.4	0.8162	0	0	0	12.2024								156.4	0.5332	0	0	0	7.9715
											156.5	0.9938	0	0.0002	0.0002	14.8576			5					156.5	0.8161	0	0	0	12.2009								156.5	0.5331	0	0	0	7.97
											156.6	0.9938	0	0.0002	0.0002	14.8576			5					156.6	0.8161	0	0	0	12.2009								156.6	0.5329	0	0	0	7.96701
											156.7	0.9937	0	0.0002	0.0002	14.8561			5					156.7	0.816	0	0	0	12.1994								156.7	0.5327	0	0	0	7.96402
											156.8	0.9937	0	0.0002	0.0002	14.8561			5					156.8	0.8159	0	0	0	12.1979								156.8	0.5326	0	0	0	7.96253
											156.9	0.9937	0	0.0002	0.0002	14.8561			5					156.9	0.8158	0	0	0	12.1965								156.9	0.5324	0	0	0	7.95954
											157	0.9937	0	0.0002	0.0002	14.8561			5					157	0.8157	0	0	0	12.195								157	0.5322	0	0	0	7.95655
											157.1	0.9937	0	0.0002	0.0002	14.8561			5					157.1	0.8157	0	0	0	12.195								157.1	0.5321	0	0	0	7.95505
											157.2	0.9937	0	0.0002	0.0002	14.8561			5					157.2	0.8156	0	0	0	12.1935								157.2	0.5319	0	0	0	7.95206
											157.3	0.9937	0	0.0002	0.0002	14.8561			5					157.3	0.8155	0	0	0	12.192								157.3	0.5317	0	0	0	7.94907
											157.4	0.9938	0	0.0002	0.0002	14.8576			5					157.4	0.8154	0	0	0	12.1905								157.4	0.5316	0	0	0	7.94758
											157.5	0.9938	0	0.0002	0.0002	14.8576			5					157.5	0.8153	0	0	0	12.189								157.5	0.5314	0	0	0	7.94459
											157.6	0.9939	0	0.0002	0.0002	14.8591			5					157.6	0.8152	0	0	0	12.1875								157.6	0.5313	0	0	0	7.94309
											157.7	0.994	0	0.0002	0.0002	14.8606			5					157.7	0.8151	0	0	0	12.186								157.7	0.5311	0	0	0	7.9401
											157.8	0.9941	0	0.0002	0.0002	14.8621			5					157.8	0.815	0	0	0	12.1845								157.8	0.531	0	0	0	7.93861
											157.9	0.9943	0	0.0002	0.0002	14.8651			5					157.9	0.8149	0	0	0	12.183								157.9	0.5308	0	0	0	7.93562
											158	0.9944	0	0.0002	0.0002	14.8666			5					158	0.8149	0	0	0	12.183								158	0.5306	0	0	0	7.93263
											158.1	0.9946	0	0.0002	0.0002	14.8696			5					158.1	0.8148	0	0	0	12.1815								158.1	0.5305	0	0	0	7.93113
											158.2	0.9948	0	0.0002	0.0002	14.8726			5					158.2	0.8147	0	0	0	12.18								158.2	0.5303	0	0	0	7.92814
											158.3	0.9949	0	0.0002	0.0002	14.8741			5					158.3	0.8146	0	0	0	12.1785								158.3	0.5301	0	0	0	7.92515
											158.4	0.9951	0	0.0002	0.0002	14.877			5					158.4	0.8145	0	0	0	12.177								158.4	0.5299	0	0	0	7.92216
											158.5	0.9953	0	0.0002	0.0002	14.88			5					158.5	0.8144	0	0	0	12.1755								158.5	0.5298	0	0	0	7.92067
											158.6	0.9955	0	0.0002	0.0002	14.883			5					158.6	0.8143	0	0	0	12.174								158.6	0.5296	0	0	0	7.91768
											158.7	0.9957	0	0.0002	0.0002	14.886			5					158.7	0.8142	0	0	0	12.1725								158.7	0.5294	0	0	0	7.91469
											158.8	0.9959	0	0.0002	0.0002	14.889			5					158.8	0.8141	0	0	0	12.171								158.8	0.5292	0	0	0	7.9117
											158.9	0.9961	0	0.0002	0.0002	14.892			5					158.9	0.814	0	0	0	12.1695								158.9	0.5291	0	0	0	7.9102
											159	0.9963	0	0.0002	0.0002	14.895			5					159	0.8139	0	0	0	12.168								159	0.5289	0	0	0	7.90721
											159.1	0.9965	0	0.0002	0.0002	14.898			5					159.1	0.8139	0	0	0	12.168								159.1	0.5287	0	0	0	7.90422
											159.2	0.9967	0	0.0002	0.0002	14.901			5					159.2	0.8138	0	0	0	12.1666								159.2	0.5286	0	0	0	7.90273
											159.3	0.9969	0	0.0002	0.0002	14.904			5					159.3	0.8137	0	0	0	12.1651								159.3	0.5284	0	0	0	7.89974
											159.4	0.9971	0	0.0002	0.0002	14.9069			5					159.4	0.8136	0	0	0	12.1636								159.4	0.5283	0	0	0	7.89824
											159.5	0.9972	0	0.0002	0.0002	14.9084			5					159.5	0.8135	0	0	0	12.1621								159.5	0.5281	0	0	0	7.89525
											159.6	0.9974	0	0.0002	0.0002	14.9114			5					159.6	0.8134	0	0	0	12.1606								159.6	0.5279	0	0	0	7.89226
											159.7	0.9976	0	0.0002	0.0002	14.9144			5					159.7	0.8133	0	0	0	12.1591								159.7	0.5278	0	0	0	7.89077
											159.8	0.9977	0	0.0002	0.0002	14.9159			5					159.8	0.8132	0	0	0	12.1576								159.8	0.5276	0	0	0	7.88778
											159.9	0.9978	0	0.0002	0.0002	14.9174			5					159.9	0.8131	0	0	0	12.1561								159.9	0.5275	0	0	0	7.88628
											160	0.9979	0	0.0002	0.0002	14.9189			5					160	0.8131	0	0	0	12.1561								160	0.5273	0	0	0	7.88329
											160.1	0.998	0	0.0002	0.0002	14.9204			5					160.1	0.813	0	0	0	12.1546								160.1	0.5272	0	0	0	7.8818
											160.2	0.9981	0	0.0002	0.0002	14.9219			5					160.2	0.8129	0	0	0	12.1531								160.2	0.527	0	0	0	7.87881
											160.3	0.9981	0	0.0002	0.0002	14.9219			5					160.3	0.8128	0	0	0	12.1516								160.3	0.5268	0	0	0	7.87582
											160.4	0.9982	0	0.0002	0.0002	14.9234			5					160.4	0.8127	0	0	0	12.1501								160.4	0.5267	0	0	0	7.87432
											160.5	0.9982	0	0.0002	0.0002	14.9234			5					160.5	0.8126	0	0	0	12.1486								160.5	0.5265	0	0	0	7.87133
											160.6	0.9982	0	0.0002	0.0002	14.9234			5					160.6	0.8125	0	0	0	12.1471								160.6	0.5264	0	0	0	7.86984
											160.7	0.9982	0	0.0002	0.0002	14.9234			5					160.7	0.8124	0	0	0	12.1456								160.7	0.5262	0	0	0	7.86685
											160.8	0.9982	0	0.0002	0.0002	14.9234			5					160.8	0.8122	0	0	0	12.1426								160.8	0.5261	0	0	0	7.86535
											160.9	0.9982	0	0.0002	0.0002	14.9234			5					160.9	0.8121	0	0	0	12.1411								160.9	0.526	0	0	0	7.86386
											161	0.9981	0	0.0002	0.0002	14.9219			5					161	0.812	0	0	0	12.1396								161	0.5258	0	0	0	7.86087
											161.1	0.998	0	0.0002	0.0002	14.9204			5					161.1	0.8119	0	0	0	12.1381								161.1	0.5256	0	0	0	7.85788
											161.2	0.9979	0	0.0002	0.0002	14.9189			5					161.2	0.8118	0	0	0	12.1367								161.2	0.5255	0	0	0	7.85638
											161.3	0.9978	0	0.0002	0.0002	14.9174			5					161.3	0.8116	0	0	0	12.1337								161.3	0.5253	0	0	0	7.85339
											161.4	0.9977	0	0.0002	0.0002	14.9159			5					161.4	0.8115	0	0	0	12.1322								161.4	0.5252	0	0	0	7.8519
											161.5	0.9975	0	0.0002	0.0002	14.9129			5					161.5	0.8114	0	0	0	12.1307								161.5	0.525	0	0	0	7.84891
											161.6	0.9973	0	0.0002	0.0002	14.9099			5					161.6	0.8113	0	0	0	12.1292								161.6	0.5248	0	0	0	7.84592
											161.7	0.9971	0	0.0002	0.0002	14.9069			5					161.7	0.8111	0	0	0	12.1262								161.7	0.5247	0	0	0	7.84442
											161.8	0.9969	0	0.0002	0.0002	14.904			5					161.8	0.811	0	0	0	12.1247								161.8	0.5245	0	0	0	7.84143
											161.9	0.9966	0	0.0002	0.0002	14.8995			5					161.9	0.8108	0	0	0	12.1217								161.9	0.5244	0	0	0	7.83994
											162	0.9964	0	0.0002	0.0002	14.8965			5					162	0.8107	0	0	0	12.1202								162	0.5242	0	0	0	7.83695
											162.1	0.9961	0	0.0002	0.0002	14.892			5					162.1	0.8106	0	0	0	12.1187								162.1	0.5241	0	0	0	7.83545
											162.2	0.9958	0	0.0002	0.0002	14.8875			5					162.2	0.8104	0	0	0	12.1157								162.2	0.5239	0	0	0	7.83246
											162.3	0.9955	0	0.0002	0.0002	14.883			5					162.3	0.8103	0	0	0	12.1142								162.3	0.5238	0	0	0	7.83097
											162.4	0.9951	0	0.0002	0.0002	14.877			5					162.4	0.8101	0	0	0	12.1112								162.4	0.5236	0	0	0	7.82798
											162.5	0.9948	0	0.0002	0.0002	14.8726			5					162.5	0.81	0	0	0	12.1097								162.5	0.5234	0	0	0	7.82499
											162.6	0.9945	0	0.0002	0.0002	14.8681			5					162.6	0.8098	0	0	0	12.1068								162.6	0.5233	0	0	0	7.82349
											162.7	0.9942	0	0.0002	0.0002	14.8636			5					162.7	0.8097	0	0	0	12.1053								162.7	0.5231	0	0	0	7.8205
											162.8	0.9939	0	0.0002	0.0002	14.8591			5					162.8	0.8095	0	0	0	12.1023								162.8	0.523	0	0	0	7.81901
											162.9	0.9936	0	0.0002	0.0002	14.8546			5					162.9	0.8094	0	0	0	12.1008								162.9	0.5228	0	0	0	7.81602
											163	0.9934	0	0.0002	0.0002	14.8516			5					163	0.8092	0	0	0	12.0978								163	0.5226	0	0	0	7.81303
											163.1	0.9931	0	0.0002	0.0002	14.8471			5					163.1	0.8091	0	0	0	12.0963								163.1	0.5225	0	0	0	7.81153
											163.2	0.9929	0	0.0002	0.0002	14.8442			5					163.2	0.8089	0	0	0	12.0933								163.2	0.5223	0	0	0	7.80854
											163.3	0.9927	0	0.0002	0.0002	14.8412			5					163.3	0.8088	0	0	0	12.0918								163.3	0.5221	0	0	0	7.80555
											163.4	0.9925	0	0.0002	0.0002	14.8382			5					163.4	0.8086	0	0	0	12.0888								163.4	0.522	0	0	0	7.80406
											163.5	0.9924	0	0.0002	0.0002	14.8367			5					163.5	0.8085	0	0	0	12.0873								163.5	0.5218	0	0	0	7.80107
											163.6	0.9922	0	0.0002	0.0002	14.8337			5					163.6	0.8083	0	0	0	12.0843								163.6	0.5216	0	0	0	7.79808
											163.7	0.9921	0	0.0002	0.0002	14.8322			5					163.7	0.8082	0	0	0	12.0828								163.7	0.5214	0	0	0	7.79509
											163.8	0.992	0	0.0002	0.0002	14.8307			5					163.8	0.808	0	0	0	12.0798								163.8	0.5213	0	0	0	7.79359
											163.9	0.9918	0	0.0002	0.0002	14.8277			5					163.9	0.8079	0	0	0	12.0783								163.9	0.5211	0	0	0	7.7906
											164	0.9918	0	0.0002	0.0002	14.8277			5					164	0.8077	0	0	0	12.0754								164	0.5209	0	0	0	7.78761
											164.1	0.9917	0	0.0002	0.0002	14.8262			5					164.1	0.8076	0	0	0	12.0739								164.1	0.5207	0	0	0	7.78462
											164.2	0.9916	0	0.0002	0.0002	14.8247			5					164.2	0.8075	0	0	0	12.0724								164.2	0.5205	0	0	0	7.78163
											164.3	0.9915	0	0.0002	0.0002	14.8232			5					164.3	0.8073	0	0	0	12.0694								164.3	0.5203	0	0	0	7.77864
											164.4	0.9915	0	0.0002	0.0002	14.8232			5					164.4	0.8072	0	0	0	12.0679								164.4	0.5201	0	0	0	7.77565
											164.5	0.9914	0	0.0002	0.0002	14.8217			5					164.5	0.807	0	0	0	12.0649								164.5	0.5199	0	0	0	7.77266
											164.6	0.9914	0	0.0002	0.0002	14.8217			5					164.6	0.8069	0	0	0	12.0634								164.6	0.5197	0	0	0	7.76967
											164.7	0.9913	0	0.0002	0.0002	14.8202			5					164.7	0.8068	0	0	0	12.0619								164.7	0.5195	0	0	0	7.76668
											164.8	0.9913	0	0.0002	0.0002	14.8202			5					164.8	0.8067	0	0	0	12.0604								164.8	0.5194	0	0	0	7.76519
											164.9	0.9912	0	0.0002	0.0002	14.8187			5					164.9	0.8065	0	0	0	12.0574								164.9	0.5192	0	0	0	7.7622
											165	0.9912	0	0.0002	0.0002	14.8187			5					165	0.8064	0	0	0	12.0559								165	0.519	0	0	0	7.75921
											165.1	0.9911	0	0.0002	0.0002	14.8172			5					165.1	0.8063	0	0	0	12.0544								165.1	0.5188	0	0	0	7.75622
											165.2	0.9911	0	0.0002	0.0002	14.8172			5					165.2	0.8062	0	0	0	12.0529								165.2	0.5185	0	0	0	7.75173
											165.3	0.991	0	0.0002	0.0002	14.8157			5					165.3	0.806	0	0	0	12.0499								165.3	0.5183	0	0	0	7.74874
											165.4	0.991	0	0.0002	0.0002	14.8157			5					165.4	0.8059	0	0	0	12.0484								165.4	0.5181	0	0	0	7.74575
											165.5	0.991	0	0.0002	0.0002	14.8157			5					165.5	0.8058	0	0	0	12.047								165.5	0.5179	0	0	0	7.74276
											165.6	0.991	0	0.0002	0.0002	14.8157			5					165.6	0.8057	0	0	0	12.0455								165.6	0.5177	0	0	0	7.73977
											165.7	0.9909	0	0.0002	0.0002	14.8143			5					165.7	0.8056	0	0	0	12.044								165.7	0.5175	0	0	0	7.73678
											165.8	0.991	0	0.0002	0.0002	14.8157			5					165.8	0.8055	0	0	0	12.0425								165.8	0.5173	0	0	0	7.73379
											165.9	0.991	0	0.0002	0.0002	14.8157			5					165.9	0.8054	0	0	0	12.041								165.9	0.5171	0	0	0	7.7308
											166	0.991	0	0.0002	0.0002	14.8157			5					166	0.8053	0	0	0	12.0395								166	0.5169	0	0	0	7.72781
											166.1	0.991	0	0.0002	0.0002	14.8157			5					166.1	0.8051	0	0	0	12.0365								166.1	0.5167	0	0	0	7.72482
											166.2	0.9911	0	0.0002	0.0002	14.8172			5					166.2	0.805	0	0	0	12.035								166.2	0.5165	0	0	0	7.72183
											166.3	0.9911	0	0.0002	0.0002	14.8172			5					166.3	0.8049	0	0	0	12.0335								166.3	0.5162	0	0	0	7.71734
											166.4	0.9912	0	0.0002	0.0002	14.8187			5					166.4	0.8048	0	0	0	12.032								166.4	0.516	0	0	0	7.71435
											166.5	0.9913	0	0.0002	0.0002	14.8202			5					166.5	0.8047	0	0	0	12.0305								166.5	0.5158	0	0	0	7.71136
											166.6	0.9913	0	0.0002	0.0002	14.8202			5					166.6	0.8046	0	0	0	12.029								166.6	0.5156	0	0	0	7.70837
											166.7	0.9914	0	0.0002	0.0002	14.8217			5					166.7	0.8045	0	0	0	12.0275								166.7	0.5154	0	0	0	7.70538
											166.8	0.9915	0	0.0002	0.0002	14.8232			5					166.8	0.8044	0	0	0	12.026								166.8	0.5151	0	0	0	7.7009
											166.9	0.9916	0	0.0002	0.0002	14.8247			5					166.9	0.8043	0	0	0	12.0245								166.9	0.5149	0	0	0	7.69791
											167	0.9916	0	0.0002	0.0002	14.8247			5					167	0.8041	0	0	0	12.0215								167	0.5147	0	0	0	7.69492
											167.1	0.9917	0	0.0002	0.0002	14.8262			5					167.1	0.804	0	0	0	12.02								167.1	0.5145	0	0	0	7.69193
											167.2	0.9918	0	0.0002	0.0002	14.8277			5					167.2	0.8039	0	0	0	12.0185								167.2	0.5143	0	0	0	7.68894
											167.3	0.9918	0	0.0002	0.0002	14.8277			5					167.3	0.8038	0	0	0	12.0171								167.3	0.5141	0	0	0	7.68595
											167.4	0.9918	0	0.0002	0.0002	14.8277			5					167.4	0.8037	0	0	0	12.0156								167.4	0.5139	0	0	0	7.68296
											167.5	0.9918	0	0.0002	0.0002	14.8277			5					167.5	0.8036	0	0	0	12.0141								167.5	0.5137	0	0	0	7.67997
											167.6	0.9918	0	0.0002	0.0002	14.8277			5					167.6	0.8035	0	0	0	12.0126								167.6	0.5135	0	0	0	7.67698
											167.7	0.9917	0	0.0002	0.0002	14.8262			5					167.7	0.8033	0	0	0	12.0096								167.7	0.5132	0	0	0	7.67249
											167.8	0.9917	0	0.0002	0.0002	14.8262			5					167.8	0.8032	0	0	0	12.0081								167.8	0.513	0	0	0	7.6695
											167.9	0.9916	0	0.0002	0.0002	14.8247			5					167.9	0.8031	0	0	0	12.0066								167.9	0.5128	0	0	0	7.66651
											168	0.9915	0	0.0002	0.0002	14.8232			5					168	0.803	0	0	0	12.0051								168	0.5126	0	0	0	7.66352
											168.1	0.9913	0	0.0002	0.0002	14.8202			5					168.1	0.8029	0	0	0	12.0036								168.1	0.5124	0	0	0	7.66053
											168.2	0.9912	0	0.0002	0.0002	14.8187			5					168.2	0.8027	0	0	0	12.0006								168.2	0.5122	0	0	0	7.65754
											168.3	0.991	0	0.0002	0.0002	14.8157			5					168.3	0.8026	0	0	0	11.9991								168.3	0.512	0	0	0	7.65455
											168.4	0.9908	0	0.0002	0.0002	14.8128			5					168.4	0.8025	0	0	0	11.9976								168.4	0.5117	0	0	0	7.65007
											168.5	0.9906	0	0.0002	0.0002	14.8098			5					168.5	0.8024	0	0	0	11.9961								168.5	0.5115	0	0	0	7.64708
											168.6	0.9904	0	0.0002	0.0002	14.8068			5					168.6	0.8022	0	0	0	11.9931								168.6	0.5113	0	0	0	7.64409
											168.7	0.9901	0	0.0002	0.0002	14.8023			5					168.7	0.8021	0	0	0	11.9916								168.7	0.5111	0	0	0	7.6411
											168.8	0.9899	0	0.0002	0.0002	14.7993			5					168.8	0.802	0	0	0	11.9901								168.8	0.5109	0	0	0	7.63811
											168.9	0.9897	0	0.0002	0.0002	14.7963			5					168.9	0.8018	0	0	0	11.9872								168.9	0.5107	0	0	0	7.63512
											169	0.9895	0	0.0002	0.0002	14.7933			5					169	0.8017	0	0	0	11.9857								169	0.5104	0	0	0	7.63063
											169.1	0.9892	0	0.0002	0.0002	14.7888			5					169.1	0.8016	0	0	0	11.9842								169.1	0.5102	0	0	0	7.62764
											169.2	0.989	0	0.0002	0.0002	14.7858			5					169.2	0.8014	0	0	0	11.9812								169.2	0.51	0	0	0	7.62465
											169.3	0.9889	0	0.0002	0.0002	14.7844			5					169.3	0.8013	0	0	0	11.9797								169.3	0.5098	0	0	0	7.62166
											169.4	0.9887	0	0.0002	0.0002	14.7814			5					169.4	0.8011	0	0	0	11.9767								169.4	0.5096	0	0	0	7.61867
											169.5	0.9885	0	0.0002	0.0002	14.7784			5					169.5	0.801	0	0	0	11.9752								169.5	0.5094	0	0	0	7.61568
											169.6	0.9884	0	0.0002	0.0002	14.7769			5					169.6	0.8008	0	0	0	11.9722								169.6	0.5092	0	0	0	7.61269
											169.7	0.9883	0	0.0002	0.0002	14.7754			5					169.7	0.8006	0	0	0	11.9692								169.7	0.509	0	0	0	7.6097
											169.8	0.9882	0	0.0002	0.0002	14.7739			5					169.8	0.8005	0	0	0	11.9677								169.8	0.5087	0	0	0	7.60522
											169.9	0.9882	0	0.0002	0.0002	14.7739			5					169.9	0.8003	0	0	0	11.9647								169.9	0.5085	0	0	0	7.60223
											170	0.9881	0	0.0002	0.0002	14.7724			5					170	0.8001	0	0	0	11.9617								170	0.5084	0	0	0	7.60073
											170.1	0.9881	0	0.0002	0.0002	14.7724			5					170.1	0.8	0	0	0	11.9602								170.1	0.5082	0	0	0	7.59774
											170.2	0.9882	0	0.0002	0.0002	14.7739			5					170.2	0.7998	0	0	0	11.9572								170.2	0.508	0	0	0	7.59475
											170.3	0.9882	0	0.0002	0.0002	14.7739			5					170.3	0.7996	0	0	0	11.9543								170.3	0.5078	0	0	0	7.59176
											170.4	0.9882	0	0.0002	0.0002	14.7739			5					170.4	0.7995	0	0	0	11.9528								170.4	0.5076	0	0	0	7.58877
											170.5	0.9883	0	0.0002	0.0002	14.7754			5					170.5	0.7993	0	0	0	11.9498								170.5	0.5074	0	0	0	7.58578
											170.6	0.9884	0	0.0002	0.0002	14.7769			5					170.6	0.7991	0	0	0	11.9468								170.6	0.5072	0	0	0	7.58279
											170.7	0.9885	0	0.0002	0.0002	14.7784			5					170.7	0.7989	0	0	0	11.9438								170.7	0.507	0	0	0	7.5798
											170.8	0.9885	0	0.0002	0.0002	14.7784			5					170.8	0.7988	0	0	0	11.9423								170.8	0.5069	0	0	0	7.57831
											170.9	0.9886	0	0.0002	0.0002	14.7799			5					170.9	0.7986	0	0	0	11.9393								170.9	0.5067	0	0	0	7.57532
											171	0.9887	0	0.0002	0.0002	14.7814			5					171	0.7984	0	0	0	11.9363								171	0.5065	0	0	0	7.57233
											171.1	0.9888	0	0.0002	0.0002	14.7829			5					171.1	0.7982	0	0	0	11.9333								171.1	0.5063	0	0	0	7.56934
											171.2	0.9888	0	0.0002	0.0002	14.7829			5					171.2	0.7981	0	0	0	11.9318								171.2	0.5062	0	0	0	7.56784
											171.3	0.9889	0	0.0002	0.0002	14.7844			5					171.3	0.7979	0	0	0	11.9288								171.3	0.506	0	0	0	7.56485
											171.4	0.9889	0	0.0002	0.0002	14.7844			5					171.4	0.7977	0	0	0	11.9259								171.4	0.5058	0	0	0	7.56186
											171.5	0.9889	0	0.0002	0.0002	14.7844			5					171.5	0.7975	0	0	0	11.9229								171.5	0.5057	0	0	0	7.56037
											171.6	0.9889	0	0.0002	0.0002	14.7844			5					171.6	0.7974	0	0	0	11.9214								171.6	0.5055	0	0	0	7.55738
											171.7	0.9889	0	0.0002	0.0002	14.7844			5					171.7	0.7972	0	0	0	11.9184								171.7	0.5054	0	0	0	7.55588
											171.8	0.9888	0	0.0002	0.0002	14.7829			5					171.8	0.797	0	0	0	11.9154								171.8	0.5052	0	0	0	7.55289
											171.9	0.9888	0	0.0002	0.0002	14.7829			5					171.9	0.7969	0	0	0	11.9139								171.9	0.505	0	0	0	7.5499
											172	0.9887	0	0.0002	0.0002	14.7814			5					172	0.7967	0	0	0	11.9109								172	0.5049	0	0	0	7.54841
											172.1	0.9887	0	0.0002	0.0002	14.7814			5					172.1	0.7965	0	0	0	11.9079								172.1	0.5047	0	0	0	7.54542
											172.2	0.9886	0	0.0002	0.0002	14.7799			5					172.2	0.7964	0	0	0	11.9064								172.2	0.5046	0	0	0	7.54392
											172.3	0.9885	0	0.0002	0.0002	14.7784			5					172.3	0.7962	0	0	0	11.9034								172.3	0.5044	0	0	0	7.54093
											172.4	0.9885	0	0.0002	0.0002	14.7784			5					172.4	0.796	0	0	0	11.9004								172.4	0.5043	0	0	0	7.53944
											172.5	0.9884	0	0.0002	0.0002	14.7769			5					172.5	0.7959	0	0	0	11.8989								172.5	0.5041	0	0	0	7.53645
											172.6	0.9883	0	0.0002	0.0002	14.7754			5					172.6	0.7957	0	0	0	11.896								172.6	0.5039	0	0	0	7.53346
											172.7	0.9883	0	0.0002	0.0002	14.7754			5					172.7	0.7955	0	0	0	11.893								172.7	0.5038	0	0	0	7.53196
											172.8	0.9883	0	0.0002	0.0002	14.7754			5					172.8	0.7954	0	0	0	11.8915								172.8	0.5036	0	0	0	7.52897
											172.9	0.9883	0	0.0002	0.0002	14.7754			5					172.9	0.7952	0	0	0	11.8885								172.9	0.5035	0	0	0	7.52748
											173	0.9883	0	0.0002	0.0002	14.7754			5					173	0.7951	0	0	0	11.887								173	0.5033	0	0	0	7.52449
											173.1	0.9884	0	0.0002	0.0002	14.7769			5					173.1	0.7949	0	0	0	11.884								173.1	0.5032	0	0	0	7.52299
											173.2	0.9885	0	0.0002	0.0002	14.7784			5					173.2	0.7948	0	0	0	11.8825								173.2	0.503	0	0	0	7.52
											173.3	0.9887	0	0.0002	0.0002	14.7814			5					173.3	0.7947	0	0	0	11.881								173.3	0.5029	0	0	0	7.51851
											173.4	0.9889	0	0.0002	0.0002	14.7844			5					173.4	0.7945	0	0	0	11.878								173.4	0.5027	0	0	0	7.51552
											173.5	0.9892	0	0.0002	0.0002	14.7888			5					173.5	0.7944	0	0	0	11.8765								173.5	0.5026	0	0	0	7.51402
											173.6	0.9895	0	0.0002	0.0002	14.7933			5					173.6	0.7943	0	0	0	11.875								173.6	0.5024	0	0	0	7.51103
											173.7	0.9899	0	0.0002	0.0002	14.7993			5					173.7	0.7942	0	0	0	11.8735								173.7	0.5023	0	0	0	7.50954
											173.8	0.9903	0	0.0002	0.0002	14.8053			5					173.8	0.7941	0	0	0	11.872								173.8	0.5021	0	0	0	7.50655
											173.9	0.9907	0	0.0002	0.0002	14.8113			5					173.9	0.7939	0	0	0	11.869								173.9	0.502	0	0	0	7.50505
											174	0.9911	0	0.0002	0.0002	14.8172			5					174	0.7938	0	0	0	11.8675								174	0.5018	0	0	0	7.50206
											174.1	0.9916	0	0.0002	0.0002	14.8247			5					174.1	0.7937	0	0	0	11.8661								174.1	0.5017	0	0	0	7.50057
											174.2	0.9921	0	0.0002	0.0002	14.8322			5					174.2	0.7936	0	0	0	11.8646								174.2	0.5015	0	0	0	7.49758
											174.3	0.9927	0	0.0002	0.0002	14.8412			5					174.3	0.7935	0	0	0	11.8631								174.3	0.5014	0	0	0	7.49608
											174.4	0.9932	0	0.0002	0.0002	14.8486			5					174.4	0.7934	0	0	0	11.8616								174.4	0.5012	0	0	0	7.49309
											174.5	0.9938	0	0.0002	0.0002	14.8576			5					174.5	0.7933	0	0	0	11.8601								174.5	0.5011	0	0	0	7.4916
											174.6	0.9944	0	0.0002	0.0002	14.8666			5					174.6	0.7932	0	0	0	11.8586								174.6	0.5009	0	0	0	7.48861
											174.7	0.995	0	0.0002	0.0002	14.8755			5					174.7	0.7931	0	0	0	11.8571								174.7	0.5008	0	0	0	7.48711
											174.8	0.9956	0	0.0002	0.0002	14.8845			5					174.8	0.793	0	0	0	11.8556								174.8	0.5006	0	0	0	7.48412
											174.9	0.9962	0	0.0002	0.0002	14.8935			5					174.9	0.7929	0	0	0	11.8541								174.9	0.5005	0	0	0	7.48263
											175	0.9968	0	0.0002	0.0002	14.9025			5					175	0.7928	0	0	0	11.8526								175	0.5003	0	0	0	7.47964
											175.1	0.9974	0	0.0002	0.0002	14.9114			5					175.1	0.7927	0	0	0	11.8511								175.1	0.5002	0	0	0	7.47814
											175.2	0.998	0	0.0002	0.0002	14.9204			5					175.2	0.7926	0	0	0	11.8496								175.2	0.5	0	0	0	7.47515
											175.3	0.9986	0	0.0002	0.0002	14.9294			5					175.3	0.7925	0	0	0	11.8481								175.3	0.4999	0	0	0	7.47365
											175.4	0.9991	0	0.0002	0.0002	14.9368			5					175.4	0.7924	0	0	0	11.8466								175.4	0.4997	0	0	0	7.47066
											175.5	0.9996	0	0.0002	0.0002	14.9443			5					175.5	0.7923	0	0	0	11.8451								175.5	0.4996	0	0	0	7.46917
											175.6	1.0001	0	0.0002	0.0002	14.9518			5					175.6	0.7922	0	0	0	11.8436								175.6	0.4994	0	0	0	7.46618
											175.7	1.0005	0	0.0002	0.0002	14.9578			5					175.7	0.7921	0	0	0	11.8421								175.7	0.4993	0	0	0	7.46468
											175.8	1.0009	0	0.0002	0.0002	14.9638			5					175.8	0.792	0	0	0	11.8406								175.8	0.4991	0	0	0	7.46169
											175.9	1.0013	0	0.0002	0.0002	14.9697			5					175.9	0.7919	0	0	0	11.8391								175.9	0.499	0	0	0	7.4602
											176	1.0017	0	0.0002	0.0002	14.9757			5					176	0.7918	0	0	0	11.8376								176	0.4988	0	0	0	7.45721
											176.1	1.0021	0	0.0002	0.0002	14.9817			5					176.1	0.7917	0	0	0	11.8362								176.1	0.4987	0	0	0	7.45571
											176.2	1.0024	0	0.0002	0.0002	14.9862			5					176.2	0.7915	0	0	0	11.8332								176.2	0.4985	0	0	0	7.45272
											176.3	1.0027	0	0.0002	0.0002	14.9907			5					176.3	0.7914	0	0	0	11.8317								176.3	0.4984	0	0	0	7.45123
											176.4	1.0029	0	0.0002	0.0002	14.9937			5					176.4	0.7913	0	0	0	11.8302								176.4	0.4982	0	0	0	7.44824
											176.5	1.0032	0	0.0002	0.0002	14.9981			5					176.5	0.7912	0	0	0	11.8287								176.5	0.4981	0	0	0	7.44674
											176.6	1.0034	0	0.0002	0.0002	15.0011			5					176.6	0.7911	0	0	0	11.8272								176.6	0.4979	0	0	0	7.44375
											176.7	1.0035	0	0.0002	0.0002	15.0026			5					176.7	0.791	0	0	0	11.8257								176.7	0.4978	0	0	0	7.44226
											176.8	1.0037	0	0.0002	0.0002	15.0056			5					176.8	0.7908	0	0	0	11.8227								176.8	0.4976	0	0	0	7.43927
											176.9	1.0038	0	0.0002	0.0002	15.0071			5					176.9	0.7907	0	0	0	11.8212								176.9	0.4975	0	0	0	7.43777
											177	1.004	0	0.0002	0.0002	15.0101			5					177	0.7906	0	0	0	11.8197								177	0.4974	0	0	0	7.43628
											177.1	1.0041	0	0.0002	0.0002	15.0116			5					177.1	0.7905	0	0	0	11.8182								177.1	0.4972	0	0	0	7.43329
											177.2	1.0042	0	0.0002	0.0002	15.0131			5					177.2	0.7904	0	0	0	11.8167								177.2	0.4971	0	0	0	7.43179
											177.3	1.0042	0	0.0002	0.0002	15.0131			5					177.3	0.7902	0	0	0	11.8137								177.3	0.4969	0	0	0	7.4288
											177.4	1.0043	0	0.0002	0.0002	15.0146			5					177.4	0.7901	0	0	0	11.8122								177.4	0.4968	0	0	0	7.42731
											177.5	1.0043	0	0.0002	0.0002	15.0146			5					177.5	0.79	0	0	0	11.8107								177.5	0.4966	0	0	0	7.42432
											177.6	1.0043	0	0.0002	0.0002	15.0146			5					177.6	0.7899	0	0	0	11.8092								177.6	0.4965	0	0	0	7.42282
											177.7	1.0043	0	0.0002	0.0002	15.0146			5					177.7	0.7897	0	0	0	11.8063								177.7	0.4963	0	0	0	7.41983
											177.8	1.0042	0	0.0002	0.0002	15.0131			5					177.8	0.7896	0	0	0	11.8048								177.8	0.4962	0	0	0	7.41834
											177.9	1.0041	0	0.0002	0.0002	15.0116			5					177.9	0.7895	0	0	0	11.8033								177.9	0.4961	0	0	0	7.41684
											178	1.004	0	0.0002	0.0002	15.0101			5					178	0.7894	0	0	0	11.8018								178	0.4959	0	0	0	7.41385
											178.1	1.0038	0	0.0002	0.0002	15.0071			5					178.1	0.7892	0	0	0	11.7988								178.1	0.4958	0	0	0	7.41236
											178.2	1.0036	0	0.0002	0.0002	15.0041			5					178.2	0.7891	0	0	0	11.7973								178.2	0.4956	0	0	0	7.40937
											178.3	1.0034	0	0.0002	0.0002	15.0011			5					178.3	0.789	0	0	0	11.7958								178.3	0.4955	0	0	0	7.40787
											178.4	1.0032	0	0.0002	0.0002	14.9981			5					178.4	0.7889	0	0	0	11.7943								178.4	0.4954	0	0	0	7.40638
											178.5	1.0029	0	0.0002	0.0002	14.9937			5					178.5	0.7888	0	0	0	11.7928								178.5	0.4952	0	0	0	7.40339
											178.6	1.0026	0	0.0002	0.0002	14.9892			5					178.6	0.7887	0	0	0	11.7913								178.6	0.4951	0	0	0	7.40189
											178.7	1.0023	0	0.0002	0.0002	14.9847			5					178.7	0.7886	0	0	0	11.7898								178.7	0.4949	0	0	0	7.3989
											178.8	1.0019	0	0.0002	0.0002	14.9787			5					178.8	0.7885	0	0	0	11.7883								178.8	0.4948	0	0	0	7.39741
											178.9	1.0015	0	0.0002	0.0002	14.9727			5					178.9	0.7884	0	0	0	11.7868								178.9	0.4946	0	0	0	7.39442
											179	1.0011	0	0.0002	0.0002	14.9667			5					179	0.7883	0	0	0	11.7853								179	0.4945	0	0	0	7.39292
											179.1	1.0007	0	0.0002	0.0002	14.9608			5					179.1	0.7882	0	0	0	11.7838								179.1	0.4943	0	0	0	7.38993
											179.2	1.0003	0	0.0002	0.0002	14.9548			5					179.2	0.7881	0	0	0	11.7823								179.2	0.4942	0	0	0	7.38844
											179.3	0.9999	0	0.0002	0.0002	14.9488			5					179.3	0.7881	0	0	0	11.7823								179.3	0.494	0	0	0	7.38545
											179.4	0.9994	0	0.0002	0.0002	14.9413			5					179.4	0.788	0	0	0	11.7808								179.4	0.4939	0	0	0	7.38395
											179.5	0.999	0	0.0002	0.0002	14.9353			5					179.5	0.7879	0	0	0	11.7793								179.5	0.4937	0	0	0	7.38096
											179.6	0.9985	0	0.0002	0.0002	14.9279			5					179.6	0.7878	0	0	0	11.7778								179.6	0.4936	0	0	0	7.37947
											179.7	0.9981	0	0.0002	0.0002	14.9219			5					179.7	0.7878	0	0	0	11.7778								179.7	0.4934	0	0	0	7.37648
											179.8	0.9977	0	0.0002	0.0002	14.9159			5					179.8	0.7877	0	0	0	11.7764								179.8	0.4933	0	0	0	7.37498
											179.9	0.9972	0	0.0002	0.0002	14.9084			5					179.9	0.7877	0	0	0	11.7764								179.9	0.4932	0	0	0	7.37349
											180	0.9968	0	0.0002	0.0002	14.9025			5					180	0.7877	0	0	0	11.7764								180	0.493	0	0	0	7.3705
											180.1	0.9964	0	0.0002	0.0002	14.8965			5					180.1	0.7876	0	0	0	11.7749								180.1	0.4929	0	0	0	7.369
											180.2	0.996	0	0.0002	0.0002	14.8905			5					180.2	0.7876	0	0	0	11.7749								180.2	0.4927	0	0	0	7.36601
											180.3	0.9956	0	0.0002	0.0002	14.8845			5					180.3	0.7875	0	0	0	11.7734								180.3	0.4926	0	0	0	7.36452
											180.4	0.9953	0	0.0002	0.0002	14.88			5					180.4	0.7875	0	0	0	11.7734								180.4	0.4924	0	0	0	7.36153
											180.5	0.995	0	0.0002	0.0002	14.8755			5					180.5	0.7875	0	0	0	11.7734								180.5	0.4923	0	0	0	7.36003
											180.6	0.9947	0	0.0002	0.0002	14.8711			5					180.6	0.7874	0	0	0	11.7719								180.6	0.4922	0	0	0	7.35854
											180.7	0.9944	0	0.0002	0.0002	14.8666			5					180.7	0.7874	0	0	0	11.7719								180.7	0.492	0	0	0	7.35555
											180.8	0.9941	0	0.0002	0.0002	14.8621			5					180.8	0.7874	0	0	0	11.7719								180.8	0.4919	0	0	0	7.35405
											180.9	0.9939	0	0.0002	0.0002	14.8591			5					180.9	0.7874	0	0	0	11.7719								180.9	0.4917	0	0	0	7.35106
											181	0.9937	0	0.0002	0.0002	14.8561			5					181	0.7873	0	0	0	11.7704								181	0.4916	0	0	0	7.34957
											181.1	0.9935	0	0.0002	0.0002	14.8531			5					181.1	0.7873	0	0	0	11.7704								181.1	0.4915	0	0	0	7.34807
											181.2	0.9933	0	0.0002	0.0002	14.8501			5					181.2	0.7873	0	0	0	11.7704								181.2	0.4913	0	0	0	7.34508
											181.3	0.9932	0	0.0002	0.0002	14.8486			5					181.3	0.7873	0	0	0	11.7704								181.3	0.4912	0	0	0	7.34359
											181.4	0.9931	0	0.0002	0.0002	14.8471			5					181.4	0.7873	0	0	0	11.7704								181.4	0.491	0	0	0	7.3406
											181.5	0.993	0	0.0002	0.0002	14.8456			5					181.5	0.7873	0	0	0	11.7704								181.5	0.4909	0	0	0	7.3391
											181.6	0.9929	0	0.0002	0.0002	14.8442			5					181.6	0.7872	0	0	0	11.7689								181.6	0.4908	0	0	0	7.33761
											181.7	0.9929	0	0.0002	0.0002	14.8442			5					181.7	0.7872	0	0	0	11.7689								181.7	0.4906	0	0	0	7.33462
											181.8	0.9928	0	0.0002	0.0002	14.8427			5					181.8	0.7872	0	0	0	11.7689								181.8	0.4905	0	0	0	7.33312
											181.9	0.9928	0	0.0002	0.0002	14.8427			5					181.9	0.7872	0	0	0	11.7689								181.9	0.4903	0	0	0	7.33013
											182	0.9928	0	0.0002	0.0002	14.8427			5					182	0.7872	0	0	0	11.7689								182	0.4902	0	0	0	7.32864
											182.1	0.9928	0	0.0002	0.0002	14.8427			5					182.1	0.7872	0	0	0	11.7689								182.1	0.4901	0	0	0	7.32714
											182.2	0.9928	0	0.0002	0.0002	14.8427			5					182.2	0.7871	0	0	0	11.7674								182.2	0.4899	0	0	0	7.32415
											182.3	0.9928	0	0.0002	0.0002	14.8427			5					182.3	0.7871	0	0	0	11.7674								182.3	0.4898	0	0	0	7.32266
											182.4	0.9929	0	0.0002	0.0002	14.8442			5					182.4	0.7871	0	0	0	11.7674								182.4	0.4896	0	0	0	7.31967
											182.5	0.9929	0	0.0002	0.0002	14.8442			5					182.5	0.7871	0	0	0	11.7674								182.5	0.4895	0	0	0	7.31817
											182.6	0.993	0	0.0002	0.0002	14.8456			5					182.6	0.7871	0	0	0	11.7674								182.6	0.4893	0	0	0	7.31518
											182.7	0.993	0	0.0002	0.0002	14.8456			5					182.7	0.7871	0	0	0	11.7674								182.7	0.4892	0	0	0	7.31369
											182.8	0.9931	0	0.0002	0.0002	14.8471			5					182.8	0.787	0	0	0	11.7659								182.8	0.489	0	0	0	7.3107
											182.9	0.9932	0	0.0002	0.0002	14.8486			5					182.9	0.787	0	0	0	11.7659								182.9	0.4888	0	0	0	7.30771
											183	0.9933	0	0.0002	0.0002	14.8501			5					183	0.787	0	0	0	11.7659								183	0.4887	0	0	0	7.30621
											183.1	0.9934	0	0.0002	0.0002	14.8516			5					183.1	0.787	0	0	0	11.7659								183.1	0.4885	0	0	0	7.30322
											183.2	0.9935	0	0.0002	0.0002	14.8531			5					183.2	0.7869	0	0	0	11.7644								183.2	0.4884	0	0	0	7.30173
											183.3	0.9935	0	0.0002	0.0002	14.8531			5					183.3	0.7869	0	0	0	11.7644								183.3	0.4882	0	0	0	7.29874
											183.4	0.9936	0	0.0002	0.0002	14.8546			5					183.4	0.7869	0	0	0	11.7644								183.4	0.4881	0	0	0	7.29724
											183.5	0.9937	0	0.0002	0.0002	14.8561			5					183.5	0.7868	0	0	0	11.7629								183.5	0.4879	0	0	0	7.29425
											183.6	0.9938	0	0.0002	0.0002	14.8576			5					183.6	0.7868	0	0	0	11.7629								183.6	0.4877	0	0	0	7.29126
											183.7	0.9939	0	0.0002	0.0002	14.8591			5					183.7	0.7868	0	0	0	11.7629								183.7	0.4876	0	0	0	7.28977
											183.8	0.994	0	0.0002	0.0002	14.8606			5					183.8	0.7867	0	0	0	11.7614								183.8	0.4874	0	0	0	7.28678
											183.9	0.994	0	0.0002	0.0002	14.8606			5					183.9	0.7867	0	0	0	11.7614								183.9	0.4872	0	0	0	7.28379
											184	0.9941	0	0.0002	0.0002	14.8621			5					184	0.7866	0	0	0	11.7599								184	0.487	0	0	0	7.2808
											184.1	0.9941	0	0.0002	0.0002	14.8621			5					184.1	0.7865	0	0	0	11.7584								184.1	0.4868	0	0	0	7.27781
											184.2	0.9942	0	0.0002	0.0002	14.8636			5					184.2	0.7865	0	0	0	11.7584								184.2	0.4867	0	0	0	7.27631
											184.3	0.9942	0	0.0002	0.0002	14.8636			5					184.3	0.7864	0	0	0	11.7569								184.3	0.4865	0	0	0	7.27332
											184.4	0.9941	0	0.0002	0.0002	14.8621			5					184.4	0.7864	0	0	0	11.7569								184.4	0.4863	0	0	0	7.27033
											184.5	0.9941	0	0.0002	0.0002	14.8621			5					184.5	0.7863	0	0	0	11.7554								184.5	0.4861	0	0	0	7.26734
											184.6	0.994	0	0.0002	0.0002	14.8606			5					184.6	0.7862	0	0	0	11.7539								184.6	0.4859	0	0	0	7.26435
											184.7	0.994	0	0.0002	0.0002	14.8606			5					184.7	0.7862	0	0	0	11.7539								184.7	0.4858	0	0	0	7.26286
											184.8	0.9939	0	0.0002	0.0002	14.8591			5					184.8	0.7861	0	0	0	11.7524								184.8	0.4856	0	0	0	7.25987
											184.9	0.9937	0	0.0002	0.0002	14.8561			5					184.9	0.786	0	0	0	11.7509								184.9	0.4854	0	0	0	7.25688
											185	0.9936	0	0.0002	0.0002	14.8546			5					185	0.7859	0	0	0	11.7494								185	0.4852	0	0	0	7.25389
											185.1	0.9934	0	0.0002	0.0002	14.8516			5					185.1	0.7859	0	0	0	11.7494								185.1	0.485	0	0	0	7.2509
											185.2	0.9933	0	0.0002	0.0002	14.8501			5					185.2	0.7858	0	0	0	11.7479								185.2	0.4848	0	0	0	7.24791
											185.3	0.9931	0	0.0002	0.0002	14.8471			5					185.3	0.7857	0	0	0	11.7465								185.3	0.4846	0	0	0	7.24492
											185.4	0.9928	0	0.0002	0.0002	14.8427			5					185.4	0.7856	0	0	0	11.745								185.4	0.4845	0	0	0	7.24342
											185.5	0.9926	0	0.0002	0.0002	14.8397			5					185.5	0.7856	0	0	0	11.745								185.5	0.4843	0	0	0	7.24043
											185.6	0.9923	0	0.0002	0.0002	14.8352			5					185.6	0.7855	0	0	0	11.7435								185.6	0.4841	0	0	0	7.23744
											185.7	0.992	0	0.0002	0.0002	14.8307			5					185.7	0.7854	0	0	0	11.742								185.7	0.4839	0	0	0	7.23445
											185.8	0.9917	0	0.0002	0.0002	14.8262			5					185.8	0.7854	0	0	0	11.742								185.8	0.4838	0	0	0	7.23296
											185.9	0.9914	0	0.0002	0.0002	14.8217			5					185.9	0.7853	0	0	0	11.7405								185.9	0.4836	0	0	0	7.22997
											186	0.9911	0	0.0002	0.0002	14.8172			5					186	0.7852	0	0	0	11.739								186	0.4834	0	0	0	7.22698
											186.1	0.9908	0	0.0002	0.0002	14.8128			5					186.1	0.7851	0	0	0	11.7375								186.1	0.4832	0	0	0	7.22398
											186.2	0.9905	0	0.0002	0.0002	14.8083			5					186.2	0.7851	0	0	0	11.7375								186.2	0.4831	0	0	0	7.22249
											186.3	0.9903	0	0.0002	0.0002	14.8053			5					186.3	0.785	0	0	0	11.736								186.3	0.4829	0	0	0	7.2195
											186.4	0.99	0	0.0002	0.0002	14.8008			5					186.4	0.7849	0	0	0	11.7345								186.4	0.4827	0	0	0	7.21651
											186.5	0.9898	0	0.0002	0.0002	14.7978			5					186.5	0.7848	0	0	0	11.733								186.5	0.4825	0	0	0	7.21352
											186.6	0.9897	0	0.0002	0.0002	14.7963			5					186.6	0.7848	0	0	0	11.733								186.6	0.4824	0	0	0	7.21202
											186.7	0.9895	0	0.0002	0.0002	14.7933			5					186.7	0.7847	0	0	0	11.7315								186.7	0.4822	0	0	0	7.20903
											186.8	0.9894	0	0.0002	0.0002	14.7918			5					186.8	0.7846	0	0	0	11.73								186.8	0.482	0	0	0	7.20604
											186.9	0.9893	0	0.0002	0.0002	14.7903			5					186.9	0.7846	0	0	0	11.73								186.9	0.4818	0	0	0	7.20305
											187	0.9892	0	0.0002	0.0002	14.7888			5					187	0.7845	0	0	0	11.7285								187	0.4817	0	0	0	7.20156
											187.1	0.9892	0	0.0002	0.0002	14.7888			5					187.1	0.7844	0	0	0	11.727								187.1	0.4815	0	0	0	7.19857
											187.2	0.9892	0	0.0002	0.0002	14.7888			5					187.2	0.7843	0	0	0	11.7255								187.2	0.4813	0	0	0	7.19558
											187.3	0.9892	0	0.0002	0.0002	14.7888			5					187.3	0.7843	0	0	0	11.7255								187.3	0.4811	0	0	0	7.19259
											187.4	0.9892	0	0.0002	0.0002	14.7888			5					187.4	0.7842	0	0	0	11.724								187.4	0.481	0	0	0	7.19109
											187.5	0.9892	0	0.0002	0.0002	14.7888			5					187.5	0.7841	0	0	0	11.7225								187.5	0.4808	0	0	0	7.1881
											187.6	0.9893	0	0.0002	0.0002	14.7903			5					187.6	0.784	0	0	0	11.721								187.6	0.4806	0	0	0	7.18511
											187.7	0.9893	0	0.0002	0.0002	14.7903			5					187.7	0.784	0	0	0	11.721								187.7	0.4804	0	0	0	7.18212
											187.8	0.9894	0	0.0002	0.0002	14.7918			5					187.8	0.7839	0	0	0	11.7195								187.8	0.4803	0	0	0	7.18063
											187.9	0.9895	0	0.0002	0.0002	14.7933			5					187.9	0.7838	0	0	0	11.718								187.9	0.4801	0	0	0	7.17764
											188	0.9896	0	0.0002	0.0002	14.7948			5					188	0.7838	0	0	0	11.718								188	0.4799	0	0	0	7.17465
											188.1	0.9896	0	0.0002	0.0002	14.7948			5					188.1	0.7837	0	0	0	11.7166								188.1	0.4797	0	0	0	7.17166
											188.2	0.9897	0	0.0002	0.0002	14.7963			5					188.2	0.7836	0	0	0	11.7151								188.2	0.4796	0	0	0	7.17016
											188.3	0.9898	0	0.0002	0.0002	14.7978			5					188.3	0.7836	0	0	0	11.7151								188.3	0.4794	0	0	0	7.16717
											188.4	0.9898	0	0.0002	0.0002	14.7978			5					188.4	0.7835	0	0	0	11.7136								188.4	0.4792	0	0	0	7.16418
											188.5	0.9899	0	0.0002	0.0002	14.7993			5					188.5	0.7834	0	0	0	11.7121								188.5	0.4791	0	0	0	7.16269
											188.6	0.9899	0	0.0002	0.0002	14.7993			5					188.6	0.7834	0	0	0	11.7121								188.6	0.4789	0	0	0	7.1597
											188.7	0.9899	0	0.0002	0.0002	14.7993			5					188.7	0.7833	0	0	0	11.7106								188.7	0.4787	0	0	0	7.15671
											188.8	0.9899	0	0.0002	0.0002	14.7993			5					188.8	0.7833	0	0	0	11.7106								188.8	0.4786	0	0	0	7.15521
											188.9	0.9899	0	0.0002	0.0002	14.7993			5					188.9	0.7832	0	0	0	11.7091								188.9	0.4784	0	0	0	7.15222
											189	0.9898	0	0.0002	0.0002	14.7978			5					189	0.7831	0	0	0	11.7076								189	0.4783	0	0	0	7.15073
											189.1	0.9897	0	0.0002	0.0002	14.7963			5					189.1	0.7831	0	0	0	11.7076								189.1	0.4781	0	0	0	7.14774
											189.2	0.9896	0	0.0002	0.0002	14.7948			5					189.2	0.783	0	0	0	11.7061								189.2	0.478	0	0	0	7.14624
											189.3	0.9895	0	0.0002	0.0002	14.7933			5					189.3	0.783	0	0	0	11.7061								189.3	0.4778	0	0	0	7.14325
											189.4	0.9894	0	0.0002	0.0002	14.7918			5					189.4	0.7829	0	0	0	11.7046								189.4	0.4777	0	0	0	7.14176
											189.5	0.9893	0	0.0002	0.0002	14.7903			5					189.5	0.7828	0	0	0	11.7031								189.5	0.4775	0	0	0	7.13877
											189.6	0.9892	0	0.0002	0.0002	14.7888			5					189.6	0.7828	0	0	0	11.7031								189.6	0.4774	0	0	0	7.13727
											189.7	0.989	0	0.0002	0.0002	14.7858			5					189.7	0.7827	0	0	0	11.7016								189.7	0.4773	0	0	0	7.13578
											189.8	0.9889	0	0.0002	0.0002	14.7844			5					189.8	0.7827	0	0	0	11.7016								189.8	0.4771	0	0	0	7.13279
											189.9	0.9888	0	0.0002	0.0002	14.7829			5					189.9	0.7826	0	0	0	11.7001								189.9	0.477	0	0	0	7.13129
											190	0.9887	0	0.0002	0.0002	14.7814			5					190	0.7826	0	0	0	11.7001								190	0.4769	0	0	0	7.1298
											190.1	0.9886	0	0.0002	0.0002	14.7799			5					190.1	0.7825	0	0	0	11.6986								190.1	0.4767	0	0	0	7.12681
											190.2	0.9885	0	0.0002	0.0002	14.7784			5					190.2	0.7825	0	0	0	11.6986								190.2	0.4766	0	0	0	7.12531
											190.3	0.9884	0	0.0002	0.0002	14.7769			5					190.3	0.7824	0	0	0	11.6971								190.3	0.4765	0	0	0	7.12382
											190.4	0.9884	0	0.0002	0.0002	14.7769			5					190.4	0.7824	0	0	0	11.6971								190.4	0.4763	0	0	0	7.12083
											190.5	0.9884	0	0.0002	0.0002	14.7769			5					190.5	0.7824	0	0	0	11.6971								190.5	0.4762	0	0	0	7.11933
											190.6	0.9885	0	0.0002	0.0002	14.7784			5					190.6	0.7823	0	0	0	11.6956								190.6	0.4761	0	0	0	7.11784
											190.7	0.9886	0	0.0002	0.0002	14.7799			5					190.7	0.7823	0	0	0	11.6956								190.7	0.476	0	0	0	7.11634
											190.8	0.9887	0	0.0002	0.0002	14.7814			5					190.8	0.7822	0	0	0	11.6941								190.8	0.4759	0	0	0	7.11485
											190.9	0.9889	0	0.0002	0.0002	14.7844			5					190.9	0.7822	0	0	0	11.6941								190.9	0.4757	0	0	0	7.11186
											191	0.9891	0	0.0002	0.0002	14.7873			5					191	0.7821	0	0	0	11.6926								191	0.4756	0	0	0	7.11036
											191.1	0.9893	0	0.0002	0.0002	14.7903			5					191.1	0.7821	0	0	0	11.6926								191.1	0.4755	0	0	0	7.10887
											191.2	0.9896	0	0.0002	0.0002	14.7948			5					191.2	0.7821	0	0	0	11.6926								191.2	0.4754	0	0	0	7.10737
											191.3	0.9899	0	0.0002	0.0002	14.7993			5					191.3	0.782	0	0	0	11.6911								191.3	0.4753	0	0	0	7.10588
											191.4	0.9903	0	0.0002	0.0002	14.8053			5					191.4	0.782	0	0	0	11.6911								191.4	0.4752	0	0	0	7.10438
											191.5	0.9906	0	0.0002	0.0002	14.8098			5					191.5	0.7819	0	0	0	11.6896								191.5	0.4751	0	0	0	7.10289
											191.6	0.9911	0	0.0002	0.0002	14.8172			5					191.6	0.7819	0	0	0	11.6896								191.6	0.4749	0	0	0	7.0999
											191.7	0.9915	0	0.0002	0.0002	14.8232			5					191.7	0.7819	0	0	0	11.6896								191.7	0.4748	0	0	0	7.0984
											191.8	0.9919	0	0.0002	0.0002	14.8292			5					191.8	0.7818	0	0	0	11.6881								191.8	0.4747	0	0	0	7.09691
											191.9	0.9924	0	0.0002	0.0002	14.8367			5					191.9	0.7818	0	0	0	11.6881								191.9	0.4746	0	0	0	7.09541
											192	0.9928	0	0.0002	0.0002	14.8427			5					192	0.7817	0	0	0	11.6866								192	0.4745	0	0	0	7.09392
											192.1	0.9933	0	0.0002	0.0002	14.8501			5					192.1	0.7816	0	0	0	11.6852								192.1	0.4744	0	0	0	7.09242
											192.2	0.9937	0	0.0002	0.0002	14.8561			5					192.2	0.7816	0	0	0	11.6852								192.2	0.4743	0	0	0	7.09093
											192.3	0.9941	0	0.0002	0.0002	14.8621			5					192.3	0.7815	0	0	0	11.6837								192.3	0.4742	0	0	0	7.08943
											192.4	0.9945	0	0.0002	0.0002	14.8681			5					192.4	0.7815	0	0	0	11.6837								192.4	0.4741	0	0	0	7.08794
											192.5	0.9948	0	0.0002	0.0002	14.8726			5					192.5	0.7814	0	0	0	11.6822								192.5	0.474	0	0	0	7.08644
											192.6	0.9951	0	0.0002	0.0002	14.877			5					192.6	0.7814	0	0	0	11.6822								192.6	0.4739	0	0	0	7.08495
											192.7	0.9954	0	0.0002	0.0002	14.8815			5					192.7	0.7813	0	0	0	11.6807								192.7	0.4738	0	0	0	7.08345
											192.8	0.9957	0	0.0002	0.0002	14.886			5					192.8	0.7812	0	0	0	11.6792								192.8	0.4737	0	0	0	7.08196
											192.9	0.9959	0	0.0002	0.0002	14.889			5					192.9	0.7812	0	0	0	11.6792								192.9	0.4736	0	0	0	7.08046
											193	0.9961	0	0.0002	0.0002	14.892			5					193	0.7811	0	0	0	11.6777								193	0.4735	0	0	0	7.07897
											193.1	0.9962	0	0.0002	0.0002	14.8935			5					193.1	0.781	0	0	0	11.6762								193.1	0.4734	0	0	0	7.07747
											193.2	0.9963	0	0.0002	0.0002	14.895			5					193.2	0.781	0	0	0	11.6762								193.2	0.4733	0	0	0	7.07598
											193.3	0.9963	0	0.0002	0.0002	14.895			5					193.3	0.7809	0	0	0	11.6747								193.3	0.4732	0	0	0	7.07448
											193.4	0.9963	0	0.0002	0.0002	14.895			5					193.4	0.7808	0	0	0	11.6732								193.4	0.4731	0	0	0	7.07299
											193.5	0.9963	0	0.0002	0.0002	14.895			5					193.5	0.7807	0	0	0	11.6717								193.5	0.473	0	0	0	7.07149
											193.6	0.9963	0	0.0002	0.0002	14.895			5					193.6	0.7806	0	0	0	11.6702								193.6	0.4729	0	0	0	7.07
											193.7	0.9962	0	0.0002	0.0002	14.8935			5					193.7	0.7805	0	0	0	11.6687								193.7	0.4728	0	0	0	7.0685
											193.8	0.9961	0	0.0002	0.0002	14.892			5					193.8	0.7805	0	0	0	11.6687								193.8	0.4727	0	0	0	7.06701
											193.9	0.996	0	0.0002	0.0002	14.8905			5					193.9	0.7804	0	0	0	11.6672								193.9	0.4726	0	0	0	7.06551
											194	0.9959	0	0.0002	0.0002	14.889			5					194	0.7803	0	0	0	11.6657								194	0.4725	0	0	0	7.06402
											194.1	0.9957	0	0.0002	0.0002	14.886			5					194.1	0.7802	0	0	0	11.6642								194.1	0.4724	0	0	0	7.06252
											194.2	0.9956	0	0.0002	0.0002	14.8845			5					194.2	0.7801	0	0	0	11.6627								194.2	0.4723	0	0	0	7.06103
											194.3	0.9954	0	0.0002	0.0002	14.8815			5					194.3	0.78	0	0	0	11.6612								194.3	0.4722	0	0	0	7.05953
											194.4	0.9953	0	0.0002	0.0002	14.88			5					194.4	0.7799	0	0	0	11.6597								194.4	0.472	0	0	0	7.05654
											194.5	0.9951	0	0.0002	0.0002	14.877			5					194.5	0.7798	0	0	0	11.6582								194.5	0.4719	0	0	0	7.05505
											194.6	0.9949	0	0.0002	0.0002	14.8741			5					194.6	0.7797	0	0	0	11.6567								194.6	0.4718	0	0	0	7.05355
											194.7	0.9948	0	0.0002	0.0002	14.8726			5					194.7	0.7796	0	0	0	11.6553								194.7	0.4717	0	0	0	7.05206
											194.8	0.9946	0	0.0002	0.0002	14.8696			5					194.8	0.7795	0	0	0	11.6538								194.8	0.4716	0	0	0	7.05056
											194.9	0.9945	0	0.0002	0.0002	14.8681			5					194.9	0.7794	0	0	0	11.6523								194.9	0.4715	0	0	0	7.04907
											195	0.9944	0	0.0002	0.0002	14.8666			5					195	0.7793	0	0	0	11.6508								195	0.4714	0	0	0	7.04757
											195.1	0.9943	0	0.0002	0.0002	14.8651			5					195.1	0.7792	0	0	0	11.6493								195.1	0.4712	0	0	0	7.04458
											195.2	0.9942	0	0.0002	0.0002	14.8636			5					195.2	0.7791	0	0	0	11.6478								195.2	0.4711	0	0	0	7.04309
											195.3	0.9941	0	0.0002	0.0002	14.8621			5					195.3	0.779	0	0	0	11.6463								195.3	0.471	0	0	0	7.04159
											195.4	0.994	0	0.0002	0.0002	14.8606			5					195.4	0.7789	0	0	0	11.6448								195.4	0.4709	0	0	0	7.0401
											195.5	0.994	0	0.0002	0.0002	14.8606			5					195.5	0.7788	0	0	0	11.6433								195.5	0.4708	0	0	0	7.0386
											195.6	0.994	0	0.0002	0.0002	14.8606			5					195.6	0.7787	0	0	0	11.6418								195.6	0.4707	0	0	0	7.03711
											195.7	0.994	0	0.0002	0.0002	14.8606			5					195.7	0.7786	0	0	0	11.6403								195.7	0.4705	0	0	0	7.03412
											195.8	0.994	0	0.0002	0.0002	14.8606			5					195.8	0.7785	0	0	0	11.6388								195.8	0.4704	0	0	0	7.03262
											195.9	0.9941	0	0.0002	0.0002	14.8621			5					195.9	0.7784	0	0	0	11.6373								195.9	0.4703	0	0	0	7.03113
											196	0.9942	0	0.0002	0.0002	14.8636			5					196	0.7783	0	0	0	11.6358								196	0.4702	0	0	0	7.02963
											196.1	0.9943	0	0.0002	0.0002	14.8651			5					196.1	0.7782	0	0	0	11.6343								196.1	0.47	0	0	0	7.02664
											196.2	0.9945	0	0.0002	0.0002	14.8681			5					196.2	0.7781	0	0	0	11.6328								196.2	0.4699	0	0	0	7.02515
											196.3	0.9946	0	0.0002	0.0002	14.8696			5					196.3	0.778	0	0	0	11.6313								196.3	0.4698	0	0	0	7.02365
											196.4	0.9948	0	0.0002	0.0002	14.8726			5					196.4	0.7778	0	0	0	11.6283								196.4	0.4697	0	0	0	7.02216
											196.5	0.995	0	0.0002	0.0002	14.8755			5					196.5	0.7777	0	0	0	11.6268								196.5	0.4695	0	0	0	7.01917
											196.6	0.9952	0	0.0002	0.0002	14.8785			5					196.6	0.7776	0	0	0	11.6254								196.6	0.4694	0	0	0	7.01767
											196.7	0.9954	0	0.0002	0.0002	14.8815			5					196.7	0.7775	0	0	0	11.6239								196.7	0.4693	0	0	0	7.01618
											196.8	0.9957	0	0.0002	0.0002	14.886			5					196.8	0.7774	0	0	0	11.6224								196.8	0.4692	0	0	0	7.01468
											196.9	0.9959	0	0.0002	0.0002	14.889			5					196.9	0.7773	0	0	0	11.6209								196.9	0.4691	0	0	0	7.01319
											197	0.9961	0	0.0002	0.0002	14.892			5					197	0.7772	0	0	0	11.6194								197	0.4689	0	0	0	7.0102
											197.1	0.9964	0	0.0002	0.0002	14.8965			5					197.1	0.777	0	0	0	11.6164								197.1	0.4688	0	0	0	7.0087
											197.2	0.9966	0	0.0002	0.0002	14.8995			5					197.2	0.7769	0	0	0	11.6149								197.2	0.4687	0	0	0	7.00721
											197.3	0.9969	0	0.0002	0.0002	14.904			5					197.3	0.7768	0	0	0	11.6134								197.3	0.4686	0	0	0	7.00571
											197.4	0.9971	0	0.0002	0.0002	14.9069			5					197.4	0.7767	0	0	0	11.6119								197.4	0.4685	0	0	0	7.00422
											197.5	0.9973	0	0.0002	0.0002	14.9099			5					197.5	0.7766	0	0	0	11.6104								197.5	0.4683	0	0	0	7.00123
											197.6	0.9975	0	0.0002	0.0002	14.9129			5					197.6	0.7764	0	0	0	11.6074								197.6	0.4682	0	0	0	6.99973
											197.7	0.9978	0	0.0002	0.0002	14.9174			5					197.7	0.7763	0	0	0	11.6059								197.7	0.4681	0	0	0	6.99824
											197.8	0.9979	0	0.0002	0.0002	14.9189			5					197.8	0.7762	0	0	0	11.6044								197.8	0.468	0	0	0	6.99674
											197.9	0.9981	0	0.0002	0.0002	14.9219			5					197.9	0.7761	0	0	0	11.6029								197.9	0.4679	0	0	0	6.99525
											198	0.9983	0	0.0002	0.0002	14.9249			5					198	0.7759	0	0	0	11.5999								198	0.4677	0	0	0	6.99226
											198.1	0.9984	0	0.0002	0.0002	14.9264			5					198.1	0.7758	0	0	0	11.5984								198.1	0.4676	0	0	0	6.99076
											198.2	0.9986	0	0.0002	0.0002	14.9294			5					198.2	0.7757	0	0	0	11.5969								198.2	0.4675	0	0	0	6.98927
											198.3	0.9987	0	0.0002	0.0002	14.9309			5					198.3	0.7755	0	0	0	11.594								198.3	0.4673	0	0	0	6.98628
											198.4	0.9988	0	0.0002	0.0002	14.9324			5					198.4	0.7754	0	0	0	11.5925								198.4	0.4672	0	0	0	6.98478
											198.5	0.999	0	0.0002	0.0002	14.9353			5					198.5	0.7753	0	0	0	11.591								198.5	0.467	0	0	0	6.98179
											198.6	0.9991	0	0.0002	0.0002	14.9368			5					198.6	0.7752	0	0	0	11.5895								198.6	0.4669	0	0	0	6.9803
											198.7	0.9992	0	0.0002	0.0002	14.9383			5					198.7	0.775	0	0	0	11.5865								198.7	0.4668	0	0	0	6.9788
											198.8	0.9994	0	0.0002	0.0002	14.9413			5					198.8	0.7749	0	0	0	11.585								198.8	0.4666	0	0	0	6.97581
											198.9	0.9995	0	0.0002	0.0002	14.9428			5					198.9	0.7748	0	0	0	11.5835								198.9	0.4665	0	0	0	6.97431
											199	0.9996	0	0.0002	0.0002	14.9443			5					199	0.7746	0	0	0	11.5805								199	0.4663	0	0	0	6.97132
											199.1	0.9997	0	0.0002	0.0002	14.9458			5					199.1	0.7745	0	0	0	11.579								199.1	0.4662	0	0	0	6.96983
											199.2	0.9998	0	0.0002	0.0002	14.9473			5					199.2	0.7744	0	0	0	11.5775								199.2	0.466	0	0	0	6.96684
											199.3	0.9999	0	0.0002	0.0002	14.9488			5					199.3	0.7742	0	0	0	11.5745								199.3	0.4659	0	0	0	6.96534
											199.4	1	0	0.0002	0.0002	14.9503			5					199.4	0.7741	0	0	0	11.573								199.4	0.4657	0	0	0	6.96235
											199.5	1	0	0.0002	0.0002	14.9503			5					199.5	0.7739	0	0	0	11.57								199.5	0.4655	0	0	0	6.95936
											199.6	1.0001	0	0.0002	0.0002	14.9518			5					199.6	0.7738	0	0	0	11.5685								199.6	0.4654	0	0	0	6.95787
											199.7	1.0002	0	0.0002	0.0002	14.9533			5					199.7	0.7737	0	0	0	11.567								199.7	0.4652	0	0	0	6.95488
[truncated: 1,003 more rows]
[truncated: 30 more columns]

## Sheet: tk2-strmean 
y	u	Trapezoidal rule									1b													2b													3b
0	0	0	1		tau,w =	14.9503	Pa				tau	shear	extx	exty	extz	shear,u								tau	shear	extx	exty	extz									tau	shear	extx	exty	extz
0	0	0	2								0	1.0061	0	0	0	15.0415								0	0.9985	0	0	0									0	0.97	0	0	0
0	0	0	3								0.1	1.0063	0	0	0	15.0445								0.1	0.9982	0	0	0									0.1	0.9695	0	0	0
0	0	0	4								0.2	1.0064	0	0	0	15.046								0.2	0.9979	0	0	0									0.2	0.9689	0	0	0
0	0	0	5								0.3	1.0065	0	0	0	15.0475								0.3	0.9975	0	0	0									0.3	0.9683	0	0	0
0	0	0	6								0.4	1.0066	0	0	0	15.049								0.4	0.9972	0	0	0									0.4	0.9678	0	0	0
0	0	0	7								0.5	1.0068	0	0	0	15.052								0.5	0.9968	0	0	0									0.5	0.9672	0	0	0
0	0	0	8								0.6	1.007	0	0	0	15.055								0.6	0.9964	0	0	0									0.6	0.9665	0	0	0
0	0	0	9								0.7	1.0071	0	0	0	15.0564								0.7	0.9961	0	0	0									0.7	0.9659	0	0	0
0	0	0	10								0.8	1.0073	0	0	0	15.0594								0.8	0.9957	0	0	0									0.8	0.9653	0	0	0
0	0	0	11								0.9	1.0075	0	0	0	15.0624								0.9	0.9953	0	0	0									0.9	0.9646	0	0	0
0	0	0	12								1	1.0077	0	0	0	15.0654								1	0.995	0	0	0									1	0.964	0	0	0
0	0	0	13								1.1	1.0079	0	0	0	15.0684								1.1	0.9946	0	0	0									1.1	0.9633	0	0	0
0	0	0	14								1.2	1.008	0	0	0	15.0699								1.2	0.9942	0	0	0									1.2	0.9626	0	0	0
0	0	0	15								1.3	1.0082	0	0	0	15.0729								1.3	0.9938	0	0	0									1.3	0.9619	0	0	0
0	0	0	16								1.4	1.0084	0	0	0	15.0759								1.4	0.9934	0	0	0									1.4	0.9612	0	0	0
0	0	0	17								1.5	1.0085	0	0	0	15.0774								1.5	0.993	0	0	0									1.5	0.9605	0	0	0
0	0	0	18								1.6	1.0086	0	0	0	15.0789								1.6	0.9926	0	0	0									1.6	0.9597	0	0	0
0	0	0	19								1.7	1.0087	0	0	0	15.0804								1.7	0.9923	0	0	0									1.7	0.959	0	0	0
0	0	0	20								1.8	1.0088	0	0	0	15.0819								1.8	0.9919	0	0	0									1.8	0.9582	0	0	0
0	0	0	21								1.9	1.0089	0	0	0	15.0834								1.9	0.9915	0	0	0									1.9	0.9575	0	0	0
0	0	0	22								2	1.009	0	0	0	15.0849								2	0.9911	0	0	0									2	0.9567	0	0	0
0	0	0	23								2.1	1.009	0	0	0	15.0849								2.1	0.9907	0	0	0									2.1	0.9559	0	0	0
0	0	0	24								2.2	1.009	0	0	0	15.0849								2.2	0.9903	0	0	0									2.2	0.9551	0	0	0
0	0	0	25								2.3	1.009	0	0	0	15.0849								2.3	0.9899	0	0	0									2.3	0.9543	0	0	0
0	0	0	26								2.4	1.009	0	0	0	15.0849								2.4	0.9894	0	0	0									2.4	0.9535	0	0	0
0	0	0	27								2.5	1.009	0	0	0	15.0849								2.5	0.989	0	0	0									2.5	0.9527	0	0	0
0	0	0	28								2.6	1.0089	0	0	0	15.0834								2.6	0.9886	0	0	0									2.6	0.9519	0	0	0
0	0	0	29								2.7	1.0089	0	0	0	15.0834								2.7	0.9882	0	0	0									2.7	0.9511	0	0	0
0	0	0	30								2.8	1.0088	0	0	0	15.0819								2.8	0.9878	0	0	0									2.8	0.9502	0	0	0
0	0	0	31								2.9	1.0088	0	0	0	15.0819								2.9	0.9873	0	0	0									2.9	0.9494	0	0	0
0	0	0	32								3	1.0087	0	0	0	15.0804								3	0.9869	0	0	0									3	0.9486	0	0	0
0	0	0	33								3.1	1.0086	0	0	0	15.0789								3.1	0.9864	0	0	0									3.1	0.9477	0	0	0
0	0	0	34								3.2	1.0085	0	0	0	15.0774								3.2	0.986	0	0	0									3.2	0.9469	0	0	0
0	0	0	35								3.3	1.0084	0	0	0	15.0759								3.3	0.9855	0	0	0									3.3	0.946	0	0	0
0	0	0	36								3.4	1.0084	0	0	0	15.0759								3.4	0.9851	0	0	0									3.4	0.9452	0	0	0
0	0	0	37								3.5	1.0083	0	0	0	15.0744								3.5	0.9846	0	0	0									3.5	0.9443	0	0	0
0	0	0	38								3.6	1.0082	0	0	0	15.0729								3.6	0.9841	0	0	0									3.6	0.9435	0	0	0
0	0	0	39								3.7	1.0081	0	0	0	15.0714								3.7	0.9837	0	0	0									3.7	0.9426	0	0	0
0	0	0	40								3.8	1.0081	0	0	0	15.0714								3.8	0.9832	0	0	0									3.8	0.9418	0	0	0
0	0	0	41								3.9	1.008	0	0	0	15.0699								3.9	0.9827	0	0	0									3.9	0.941	0	0	0
0	0	0	42								4	1.008	0	0	0	15.0699								4	0.9822	0	0	0									4	0.9401	0	0	0
0	0	0	43								4.1	1.0079	0	0	0	15.0684								4.1	0.9817	0	0	0									4.1	0.9393	0	0	0
0	0	0	44								4.2	1.0079	0	0	0	15.0684								4.2	0.9813	0	0	0									4.2	0.9384	0	0	0
0	0	0	45								4.3	1.0079	0	0	0	15.0684								4.3	0.9808	0	0	0									4.3	0.9376	0	0	0
0	0	0	46								4.4	1.0079	0	0	0	15.0684								4.4	0.9803	0	0	0									4.4	0.9368	0	0	0
0	0	0	47								4.5	1.0079	0	0	0	15.0684								4.5	0.9798	0	0	0									4.5	0.9359	0	0	0
0	0	0	48								4.6	1.0079	0	0	0	15.0684								4.6	0.9793	0	0	0									4.6	0.9351	0	0	0
0	0	0	49								4.7	1.008	0	0	0	15.0699								4.7	0.9788	0	0	0									4.7	0.9343	0	0	0
0	0	0	50								4.8	1.008	0	0	0	15.0699								4.8	0.9784	0	0	0									4.8	0.9334	0	0	0
0	0	0	51								4.9	1.0081	0	0	0	15.0714								4.9	0.9779	0	0	0									4.9	0.9326	0	0	0
0	0	0	52								5	1.0081	0	0	0	15.0714								5	0.9774	0	0	0									5	0.9318	0	0	0
0	0	0	53								5.1	1.0082	0	0	0	15.0729								5.1	0.9769	0	0	0									5.1	0.931	0	0	0
0	0	0	54								5.2	1.0083	0	0	0	15.0744								5.2	0.9765	0	0	0									5.2	0.9301	0	0	0
0	0	0	55								5.3	1.0084	0	0	0	15.0759								5.3	0.976	0	0	0									5.3	0.9293	0	0	0
0	0	0	56								5.4	1.0085	0	0	0	15.0774								5.4	0.9756	0	0	0									5.4	0.9285	0	0	0
0	0	0	57								5.5	1.0087	0	0	0	15.0804								5.5	0.9751	0	0	0									5.5	0.9276	0	0	0
0	0	0	58								5.6	1.0088	0	0	0	15.0819								5.6	0.9746	0	0	0									5.6	0.9268	0	0	0
0	0	0	59								5.7	1.009	0	0	0	15.0849								5.7	0.9742	0	0	0									5.7	0.926	0	0	0
0	0	0	60								5.8	1.0091	0	0	0	15.0863								5.8	0.9738	0	0	0									5.8	0.9251	0	0	0
0	0	0	61								5.9	1.0093	0	0	0	15.0893								5.9	0.9733	0	0	0									5.9	0.9243	0	0	0
0	0	0	62								6	1.0095	0	0	0	15.0923								6	0.9729	0	0	0									6	0.9235	0	0	0
0	0	0	63								6.1	1.0097	0	0	0	15.0953								6.1	0.9725	0	0	0									6.1	0.9226	0	0	0
0	0	0	64								6.2	1.0099	0	0	0	15.0983								6.2	0.972	0	0	0									6.2	0.9218	0	0	0
0	0	0	65								6.3	1.0101	0	0	0	15.1013								6.3	0.9716	0	0	0									6.3	0.921	0	0	0
0	0	0	66								6.4	1.0103	0	0	0	15.1043								6.4	0.9712	0	0	0									6.4	0.9201	0	0	0
0	0	0	67								6.5	1.0105	0	0	0	15.1073								6.5	0.9708	0	0	0									6.5	0.9193	0	0	0
0	0	0	68								6.6	1.0107	0	0	0	15.1103								6.6	0.9704	0	0	0									6.6	0.9185	0	0	0
0	0	0	69								6.7	1.0109	0	0	0	15.1133								6.7	0.9699	0	0	0									6.7	0.9176	0	0	0
0	0	0	70								6.8	1.0111	0	0	0	15.1162								6.8	0.9695	0	0	0									6.8	0.9168	0	0	0
0	0	0	71								6.9	1.0113	0	0	0	15.1192								6.9	0.9691	0	0	0									6.9	0.916	0	0	0
0	0	0	72								7	1.0115	0	0	0	15.1222								7	0.9687	0	0	0									7	0.9151	0	0	0
0	0	0	73								7.1	1.0116	0	0	0	15.1237								7.1	0.9683	0	0	0									7.1	0.9143	0	0	0
0	0	0	74								7.2	1.0118	0	0	0	15.1267								7.2	0.9679	0	0	0									7.2	0.9135	0	0	0
0	0	0	75								7.3	1.0119	0	0	0	15.1282								7.3	0.9675	0	0	0									7.3	0.9126	0	0	0
0	0	0	76								7.4	1.012	0	0	0	15.1297								7.4	0.9671	0	0	0									7.4	0.9118	0	0	0
0	0	0	77								7.5	1.0121	0	0	0	15.1312								7.5	0.9667	0	0	0									7.5	0.911	0	0	0
0	0	0	78								7.6	1.0122	0	0	0	15.1327								7.6	0.9663	0	0	0									7.6	0.9101	0	0	0
0	0	0	79								7.7	1.0123	0	0	0	15.1342								7.7	0.9659	0	0	0									7.7	0.9093	0	0	0
0	0	0	80								7.8	1.0123	0	0	0	15.1342								7.8	0.9655	0	0	0									7.8	0.9084	0	0	0
0	0	0	81								7.9	1.0123	0	0	0	15.1342								7.9	0.9652	0	0	0									7.9	0.9076	0	0	0
0	0	0	82								8	1.0124	0	0	0	15.1357								8	0.9648	0	0	0									8	0.9068	0	0	0
0	0	0	83								8.1	1.0123	0	0	0	15.1342								8.1	0.9644	0	0	0									8.1	0.9059	0	0	0
0	0	0	84								8.2	1.0123	0	0	0	15.1342								8.2	0.964	0	0	0									8.2	0.9051	0	0	0
0	0	0	85								8.3	1.0123	0	0	0	15.1342								8.3	0.9636	0	0	0									8.3	0.9043	0	0	0
0	0	0	86								8.4	1.0122	0	0	0	15.1327								8.4	0.9633	0	0	0									8.4	0.9034	0	0	0
0	0	0	87								8.5	1.0121	0	0	0	15.1312								8.5	0.9629	0	0	0									8.5	0.9026	0	0	0
0	0	0	88								8.6	1.0121	0	0	0	15.1312								8.6	0.9625	0	0	0									8.6	0.9018	0	0	0
0	0	0	89								8.7	1.012	0	0	0	15.1297								8.7	0.9621	0	0	0									8.7	0.901	0	0	0
0	0	0	90								8.8	1.0119	0	0	0	15.1282								8.8	0.9618	0	0	0									8.8	0.9002	0	0	0
0	0	0	91								8.9	1.0118	0	0	0	15.1267								8.9	0.9614	0	0	0									8.9	0.8994	0	0	0
0	0	0	92								9	1.0117	0	0	0	15.1252								9	0.961	0	0	0									9	0.8986	0	0	0
0	0	0	93								9.1	1.0116	0	0	0	15.1237								9.1	0.9607	0	0	0									9.1	0.8978	0	0	0
0	0	0	94								9.2	1.0114	0	0	0	15.1207								9.2	0.9603	0	0	0									9.2	0.897	0	0	0
0	0	0	95								9.3	1.0113	0	0	0	15.1192								9.3	0.9599	0	0	0									9.3	0.8962	0	0	0
0	0	0	96								9.4	1.0112	0	0	0	15.1177								9.4	0.9596	0	0	0									9.4	0.8955	0	0	0
0	0	0	97								9.5	1.0111	0	0	0	15.1162								9.5	0.9592	0	0	0									9.5	0.8947	0	0	0
0	0	0	98								9.6	1.0111	0	0	0	15.1162								9.6	0.9588	0	0	0									9.6	0.8939	0	0	0
0	0	0	99								9.7	1.011	0	0	0	15.1148								9.7	0.9585	0	0	0									9.7	0.8932	0	0	0
0	0	0	100								9.8	1.0109	0	0	0	15.1133								9.8	0.9581	0	0	0									9.8	0.8924	0	0	0
0	0	0	101								9.9	1.0108	0	0	0	15.1118								9.9	0.9577	0	0	0									9.9	0.8917	0	0	0
0	0	0	102								10	1.0108	0	0	0	15.1118								10	0.9574	0	0	0									10	0.8909	0	0	0
0	0	0	103								10.1	1.0108	0	0	0	15.1118								10.1	0.957	0	0	0									10.1	0.8902	0	0	0
0	0	0	104								10.2	1.0107	0	0	0	15.1103								10.2	0.9566	0	0	0									10.2	0.8895	0	0	0
0	0	0	105								10.3	1.0107	0	0	0	15.1103								10.3	0.9563	0	0	0									10.3	0.8888	0	0	0
0	0	0	106								10.4	1.0107	0	0	0	15.1103								10.4	0.9559	0	0	0									10.4	0.888	0	0	0
0	0	0	107								10.5	1.0107	0	0	0	15.1103								10.5	0.9556	0	0	0									10.5	0.8873	0	0	0
0	0	0	108								10.6	1.0107	0	0	0	15.1103								10.6	0.9552	0	0	0									10.6	0.8866	0	0	0
0	0	0	109								10.7	1.0107	0	0	0	15.1103								10.7	0.9549	0	0	0									10.7	0.886	0	0	0
0	0	0	110								10.8	1.0107	0	0	0	15.1103								10.8	0.9545	0	0	0									10.8	0.8853	0	0	0
0	0	0	111								10.9	1.0107	0	0	0	15.1103								10.9	0.9542	0	0	0									10.9	0.8846	0	0	0
0	0	0	112								11	1.0107	0	0	0	15.1103								11	0.9538	0	0	0									11	0.8839	0	0	0
0	0	0	113								11.1	1.0107	0	0	0	15.1103								11.1	0.9535	0	0	0									11.1	0.8833	0	0	0
0	0	0	114								11.2	1.0108	0	0	0	15.1118								11.2	0.9531	0	0	0									11.2	0.8826	0	0	0
0	0	0	115								11.3	1.0108	0	0	0	15.1118								11.3	0.9528	0	0	0									11.3	0.882	0	0	0
0	0	0	116								11.4	1.0108	0	0	0	15.1118								11.4	0.9525	0	0	0									11.4	0.8813	0	0	0
0	0	0	117								11.5	1.0108	0	0	0	15.1118								11.5	0.9521	0	0	0									11.5	0.8807	0	0	0
0	0	0	118								11.6	1.0108	0	0	0	15.1118								11.6	0.9518	0	0	0									11.6	0.8801	0	0	0
0	0	0	119								11.7	1.0108	0	0	0	15.1118								11.7	0.9515	0	0	0									11.7	0.8795	0	0	0
0	0	0	120								11.8	1.0108	0	0	0	15.1118								11.8	0.9512	0	0	0									11.8	0.8789	0	0	0
0	0	0	121								11.9	1.0108	0	0	0	15.1118								11.9	0.9509	0	0	0									11.9	0.8783	0	0	0
0	0	0	122								12	1.0108	0	0	0	15.1118								12	0.9506	0	0	0									12	0.8777	0	0	0
0	0	0	123								12.1	1.0108	0	0	0	15.1118								12.1	0.9503	0	0	0									12.1	0.8771	0	0	0
0	0	0	124								12.2	1.0108	0	0	0	15.1118								12.2	0.95	0	0	0									12.2	0.8765	0	0	0
0	0	0	125								12.3	1.0107	0	0	0	15.1103								12.3	0.9498	0	0	0									12.3	0.876	0	0	0
0	0	0	126								12.4	1.0107	0	0	0	15.1103								12.4	0.9495	0	0	0									12.4	0.8754	0	0	0
0	0	0	127								12.5	1.0107	0	0	0	15.1103								12.5	0.9492	0	0	0									12.5	0.8749	0	0	0
0	0	0	128								12.6	1.0106	0	0	0	15.1088								12.6	0.949	0	0	0									12.6	0.8743	0	0	0
0	0	0	129								12.7	1.0106	0	0	0	15.1088								12.7	0.9487	0	0	0									12.7	0.8738	0	0	0
		0									12.8	1.0105	0	0	0	15.1073								12.8	0.9485	0	0	0									12.8	0.8733	0	0	0
		0									12.9	1.0105	0	0	0	15.1073								12.9	0.9482	0	0	0									12.9	0.8728	0	0	0
											13	1.0104	0	0	0	15.1058								13	0.948	0	0	0									13	0.8722	0	0	0
											13.1	1.0104	0	0	0	15.1058								13.1	0.9478	0	0	0									13.1	0.8717	0	0	0
											13.2	1.0103	0	0	0	15.1043								13.2	0.9475	0	0	0									13.2	0.8712	0	0	0
											13.3	1.0103	0	0	0	15.1043								13.3	0.9473	0	0	0									13.3	0.8707	0	0	0
											13.4	1.0102	0	0	0	15.1028								13.4	0.9471	0	0	0									13.4	0.8702	0	0	0
											13.5	1.0102	0	0	0	15.1028								13.5	0.9468	0	0	0									13.5	0.8697	0	0	0
											13.6	1.0102	0	0	0	15.1028								13.6	0.9466	0	0	0									13.6	0.8692	0	0	0
											13.7	1.0102	0	0	0	15.1028								13.7	0.9464	0	0	0									13.7	0.8687	0	0	0
											13.8	1.0102	0	0	0	15.1028								13.8	0.9462	0	0	0									13.8	0.8681	0	0	0
											13.9	1.0102	0	0	0	15.1028								13.9	0.9459	0	0	0									13.9	0.8676	0	0	0
											14	1.0103	0	0	0	15.1043								14	0.9457	0	0	0									14	0.8672	0	0	0
											14.1	1.0103	0	0	0	15.1043								14.1	0.9454	0	0	0									14.1	0.8667	0	0	0
											14.2	1.0104	0	0	0	15.1058								14.2	0.9452	0	0	0									14.2	0.8662	0	0	0
											14.3	1.0105	0	0	0	15.1073								14.3	0.945	0	0	0									14.3	0.8657	0	0	0
											14.4	1.0106	0	0	0	15.1088								14.4	0.9447	0	0	0									14.4	0.8652	0	0	0
											14.5	1.0108	0	0	0	15.1118								14.5	0.9445	0	0	0									14.5	0.8648	0	0	0
											14.6	1.011	0	0	0	15.1148								14.6	0.9442	0	0	0									14.6	0.8643	0	0	0
											14.7	1.0112	0	0	0	15.1177								14.7	0.944	0	0	0									14.7	0.8639	0	0	0
											14.8	1.0115	0	0	0	15.1222								14.8	0.9437	0	0	0									14.8	0.8634	0	0	0
											14.9	1.0117	0	0	0	15.1252								14.9	0.9434	0	0	0									14.9	0.863	0	0	0
											15	1.012	0	0	0	15.1297								15	0.9432	0	0	0									15	0.8625	0	0	0
											15.1	1.0124	0	0	0	15.1357								15.1	0.9429	0	0	0									15.1	0.8621	0	0	0
											15.2	1.0127	0	0	0	15.1402								15.2	0.9426	0	0	0									15.2	0.8617	0	0	0
											15.3	1.0131	0	0	0	15.1461								15.3	0.9424	0	0	0									15.3	0.8613	0	0	0
											15.4	1.0135	0	0	0	15.1521								15.4	0.9421	0	0	0									15.4	0.8608	0	0	0
											15.5	1.0139	0	0	0	15.1581								15.5	0.9418	0	0	0									15.5	0.8604	0	0	0
											15.6	1.0143	0	0	0	15.1641								15.6	0.9415	0	0	0									15.6	0.86	0	0	0
											15.7	1.0148	0	0	0	15.1716								15.7	0.9413	0	0	0									15.7	0.8596	0	0	0
											15.8	1.0152	0	0	0	15.1775								15.8	0.941	0	0	0									15.8	0.8592	0	0	0
											15.9	1.0157	0	0	0	15.185								15.9	0.9408	0	0	0									15.9	0.8589	0	0	0
											16	1.0161	0	0	0	15.191								16	0.9405	0	0	0									16	0.8585	0	0	0
											16.1	1.0166	0	0	0	15.1985								16.1	0.9402	0	0	0									16.1	0.8581	0	0	0
											16.2	1.017	0	0	0	15.2045								16.2	0.94	0	0	0									16.2	0.8577	0	0	0
											16.3	1.0174	0	0	0	15.2104								16.3	0.9398	0	0	0									16.3	0.8573	0	0	0
											16.4	1.0178	0	0	0	15.2164								16.4	0.9396	0	0	0									16.4	0.8569	0	0	0
											16.5	1.0182	0	0	0	15.2224								16.5	0.9393	0	0	0									16.5	0.8565	0	0	0
											16.6	1.0185	0	0	0	15.2269								16.6	0.9391	0	0	0									16.6	0.8561	0	0	0
											16.7	1.0188	0	0	0	15.2314								16.7	0.9389	0	0	0									16.7	0.8557	0	0	0
											16.8	1.0191	0	0	0	15.2359								16.8	0.9388	0	0	0									16.8	0.8553	0	0	0
											16.9	1.0194	0	0	0	15.2403								16.9	0.9386	0	0	0									16.9	0.855	0	0	0
											17	1.0196	0	0	0	15.2433								17	0.9384	0	0	0									17	0.8546	0	0	0
											17.1	1.0197	0	0	0	15.2448								17.1	0.9383	0	0	0									17.1	0.8542	0	0	0
											17.2	1.0198	0	0	0	15.2463								17.2	0.9382	0	0	0									17.2	0.8538	0	0	0
											17.3	1.0199	0	0	0	15.2478								17.3	0.9381	0	0	0									17.3	0.8534	0	0	0
											17.4	1.0199	0	0	0	15.2478								17.4	0.938	0	0	0									17.4	0.853	0	0	0
											17.5	1.0199	0	0	0	15.2478								17.5	0.9379	0	0	0									17.5	0.8526	0	0	0
											17.6	1.0198	0	0	0	15.2463								17.6	0.9378	0	0	0									17.6	0.8522	0	0	0
											17.7	1.0197	0	0	0	15.2448								17.7	0.9377	0	0	0									17.7	0.8518	0	0	0
											17.8	1.0196	0	0	0	15.2433								17.8	0.9376	0	0	0									17.8	0.8514	0	0	0
											17.9	1.0194	0	0	0	15.2403								17.9	0.9376	0	0	0									17.9	0.851	0	0	0
											18	1.0192	0	0	0	15.2373								18	0.9375	0	0	0									18	0.8506	0	0	0
											18.1	1.019	0	0	0	15.2344								18.1	0.9375	0	0	0									18.1	0.8502	0	0	0
											18.2	1.0187	0	0	0	15.2299								18.2	0.9374	0	0	0									18.2	0.8498	0	0	0
											18.3	1.0184	0	0	0	15.2254								18.3	0.9374	0	0	0									18.3	0.8494	0	0	0
											18.4	1.0182	0	0	0	15.2224								18.4	0.9373	0	0	0									18.4	0.849	0	0	0
											18.5	1.0179	0	0	0	15.2179								18.5	0.9373	0	0	0									18.5	0.8486	0	0	0
											18.6	1.0176	0	0	0	15.2134								18.6	0.9372	0	0	0									18.6	0.8482	0	0	0
											18.7	1.0173	0	0	0	15.2089								18.7	0.9372	0	0	0									18.7	0.8478	0	0	0
											18.8	1.017	0	0	0	15.2045								18.8	0.9371	0	0	0									18.8	0.8474	0	0	0
											18.9	1.0167	0	0	0	15.2								18.9	0.937	0	0	0									18.9	0.8469	0	0	0
											19	1.0164	0	0	0	15.1955								19	0.937	0	0	0									19	0.8465	0	0	0
											19.1	1.0162	0	0	0	15.1925								19.1	0.9369	0	0	0									19.1	0.8461	0	0	0
											19.2	1.0159	0	0	0	15.188								19.2	0.9368	0	0	0									19.2	0.8457	0	0	0
											19.3	1.0157	0	0	0	15.185								19.3	0.9367	0	0	0									19.3	0.8453	0	0	0
											19.4	1.0155	0	0	0	15.182								19.4	0.9366	0	0	0									19.4	0.845	0	0	0
											19.5	1.0153	0	0	0	15.179								19.5	0.9365	0	0	0									19.5	0.8446	0	0	0
											19.6	1.0152	0	0	0	15.1775								19.6	0.9364	0	0	0									19.6	0.8442	0	0	0
											19.7	1.015	0	0	0	15.1746								19.7	0.9362	0	0	0									19.7	0.8438	0	0	0
											19.8	1.0149	0	0	0	15.1731								19.8	0.9361	0	0	0									19.8	0.8435	0	0	0
											19.9	1.0148	0	0	0	15.1716								19.9	0.9359	0	0	0									19.9	0.8431	0	0	0
											20	1.0147	0	0	0	15.1701								20	0.9358	0	0	0									20	0.8428	0	0	0
											20.1	1.0147	0	0	0	15.1701								20.1	0.9356	0	0	0									20.1	0.8424	0	0	0
											20.2	1.0146	0	0	0	15.1686								20.2	0.9354	0	0	0									20.2	0.8421	0	0	0
											20.3	1.0146	0	0	0	15.1686								20.3	0.9352	0	0	0									20.3	0.8417	0	0	0
											20.4	1.0146	0	0	0	15.1686								20.4	0.935	0	0	0									20.4	0.8414	0	0	0
											20.5	1.0145	0	0	0	15.1671								20.5	0.9348	0	0	0									20.5	0.841	0	0	0
											20.6	1.0145	0	0	0	15.1671								20.6	0.9346	0	0	0									20.6	0.8407	0	0	0
											20.7	1.0145	0	0	0	15.1671								20.7	0.9344	0	0	0									20.7	0.8404	0	0	0
											20.8	1.0145	0	0	0	15.1671								20.8	0.9342	0	0	0									20.8	0.84	0	0	0
											20.9	1.0145	0	0	0	15.1671								20.9	0.9339	0	0	0									20.9	0.8397	0	0	0
											21	1.0145	0	0	0	15.1671								21	0.9337	0	0	0									21	0.8394	0	0	0
											21.1	1.0145	0	0	0	15.1671								21.1	0.9335	0	0	0									21.1	0.839	0	0	0
											21.2	1.0145	0	0	0	15.1671								21.2	0.9332	0	0	0									21.2	0.8387	0	0	0
											21.3	1.0145	0	0	0	15.1671								21.3	0.933	0	0	0									21.3	0.8384	0	0	0
											21.4	1.0144	0	0	0	15.1656								21.4	0.9327	0	0	0									21.4	0.838	0	0	0
											21.5	1.0144	0	0	0	15.1656								21.5	0.9325	0	0	0									21.5	0.8377	0	0	0
											21.6	1.0143	0	0	0	15.1641								21.6	0.9322	0	0	0									21.6	0.8374	0	0	0
											21.7	1.0143	0	0	0	15.1641								21.7	0.932	0	0	0									21.7	0.837	0	0	0
											21.8	1.0142	0	0	0	15.1626								21.8	0.9317	0	0	0									21.8	0.8367	0	0	0
											21.9	1.0141	0	0	0	15.1611								21.9	0.9315	0	0	0									21.9	0.8363	0	0	0
											22	1.014	0	0	0	15.1596								22	0.9313	0	0	0									22	0.836	0	0	0
											22.1	1.0139	0	0	0	15.1581								22.1	0.931	0	0	0									22.1	0.8356	0	0	0
											22.2	1.0138	0	0	0	15.1566								22.2	0.9308	0	0	0									22.2	0.8353	0	0	0
											22.3	1.0137	0	0	0	15.1551								22.3	0.9306	0	0	0									22.3	0.8349	0	0	0
											22.4	1.0135	0	0	0	15.1521								22.4	0.9304	0	0	0									22.4	0.8346	0	0	0
											22.5	1.0134	0	0	0	15.1506								22.5	0.9302	0	0	0									22.5	0.8342	0	0	0
											22.6	1.0133	0	0	0	15.1491								22.6	0.93	0	0	0									22.6	0.8339	0	0	0
											22.7	1.0131	0	0	0	15.1461								22.7	0.9298	0	0	0									22.7	0.8335	0	0	0
											22.8	1.013	0	0	0	15.1447								22.8	0.9296	0	0	0									22.8	0.8332	0	0	0
											22.9	1.0128	0	0	0	15.1417								22.9	0.9295	0	0	0									22.9	0.8329	0	0	0
											23	1.0127	0	0	0	15.1402								23	0.9293	0	0	0									23	0.8325	0	0	0
											23.1	1.0126	0	0	0	15.1387								23.1	0.9291	0	0	0									23.1	0.8322	0	0	0
											23.2	1.0125	0	0	0	15.1372								23.2	0.929	0	0	0									23.2	0.8318	0	0	0
											23.3	1.0124	0	0	0	15.1357								23.3	0.9288	0	0	0									23.3	0.8315	0	0	0
											23.4	1.0122	0	0	0	15.1327								23.4	0.9287	0	0	0									23.4	0.8311	0	0	0
											23.5	1.0121	0	0	0	15.1312								23.5	0.9286	0	0	0									23.5	0.8308	0	0	0
											23.6	1.012	0	0	0	15.1297								23.6	0.9284	0	0	0									23.6	0.8305	0	0	0
											23.7	1.012	0	0	0	15.1297								23.7	0.9283	0	0	0									23.7	0.8301	0	0	0
											23.8	1.0119	0	0	0	15.1282								23.8	0.9282	0	0	0									23.8	0.8298	0	0	0
											23.9	1.0118	0	0	0	15.1267								23.9	0.9281	0	0	0									23.9	0.8294	0	0	0
											24	1.0117	0	0	0	15.1252								24	0.928	0	0	0									24	0.8291	0	0	0
											24.1	1.0116	0	0	0	15.1237								24.1	0.9278	0	0	0									24.1	0.8288	0	0	0
											24.2	1.0116	0	0	0	15.1237								24.2	0.9277	0	0	0									24.2	0.8285	0	0	0
											24.3	1.0115	0	0	0	15.1222								24.3	0.9276	0	0	0									24.3	0.8281	0	0	0
											24.4	1.0114	0	0	0	15.1207								24.4	0.9275	0	0	0									24.4	0.8278	0	0	0
											24.5	1.0113	0	0	0	15.1192								24.5	0.9273	0	0	0									24.5	0.8275	0	0	0
											24.6	1.0112	0	0	0	15.1177								24.6	0.9272	0	0	0									24.6	0.8272	0	0	0
											24.7	1.0112	0	0	0	15.1177								24.7	0.9271	0	0	0									24.7	0.8268	0	0	0
											24.8	1.0111	0	0	0	15.1162								24.8	0.927	0	0	0									24.8	0.8265	0	0	0
											24.9	1.011	0	0	0	15.1148								24.9	0.9268	0	0	0									24.9	0.8262	0	0	0
											25	1.0109	0	0	0	15.1133								25	0.9267	0	0	0									25	0.8259	0	0	0
											25.1	1.0108	0	0	0	15.1118								25.1	0.9265	0	0	0									25.1	0.8255	0	0	0
											25.2	1.0107	0	0	0	15.1103								25.2	0.9264	0	0	0									25.2	0.8252	0	0	0
											25.3	1.0106	0	0	0	15.1088								25.3	0.9262	0	0	0									25.3	0.8249	0	0	0
											25.4	1.0105	0	0	0	15.1073								25.4	0.9261	0	0	0									25.4	0.8246	0	0	0
											25.5	1.0104	0	0	0	15.1058								25.5	0.9259	0	0	0									25.5	0.8242	0	0	0
											25.6	1.0103	0	0	0	15.1043								25.6	0.9257	0	0	0									25.6	0.8239	0	0	0
											25.7	1.0102	0	0	0	15.1028								25.7	0.9256	0	0	0									25.7	0.8236	0	0	0
											25.8	1.0102	0	0	0	15.1028								25.8	0.9254	0	0	0									25.8	0.8233	0	0	0
											25.9	1.0101	0	0	0	15.1013								25.9	0.9252	0	0	0									25.9	0.823	0	0	0
											26	1.0101	0	0	0	15.1013								26	0.925	0	0	0									26	0.8227	0	0	0
											26.1	1.0101	0	0	0	15.1013								26.1	0.9248	0	0	0									26.1	0.8224	0	0	0
											26.2	1.0101	0	0	0	15.1013								26.2	0.9247	0	0	0									26.2	0.8221	0	0	0
											26.3	1.0101	0	0	0	15.1013								26.3	0.9245	0	0	0									26.3	0.8218	0	0	0
											26.4	1.0102	0	0	0	15.1028								26.4	0.9243	0	0	0									26.4	0.8215	0	0	0
											26.5	1.0102	0	0	0	15.1028								26.5	0.9241	0	0	0									26.5	0.8212	0	0	0
											26.6	1.0103	0	0	0	15.1043								26.6	0.9239	0	0	0									26.6	0.821	0	0	0
											26.7	1.0104	0	0	0	15.1058								26.7	0.9237	0	0	0									26.7	0.8207	0	0	0
											26.8	1.0106	0	0	0	15.1088								26.8	0.9236	0	0	0									26.8	0.8204	0	0	0
											26.9	1.0107	0	0	0	15.1103								26.9	0.9234	0	0	0									26.9	0.8202	0	0	0
											27	1.0109	0	0	0	15.1133								27	0.9232	0	0	0									27	0.8199	0	0	0
											27.1	1.0111	0	0	0	15.1162								27.1	0.923	0	0	0									27.1	0.8197	0	0	0
											27.2	1.0113	0	0	0	15.1192								27.2	0.9229	0	0	0									27.2	0.8194	0	0	0
											27.3	1.0116	0	0	0	15.1237								27.3	0.9227	0	0	0									27.3	0.8192	0	0	0
											27.4	1.0118	0	0	0	15.1267								27.4	0.9225	0	0	0									27.4	0.8189	0	0	0
											27.5	1.012	0	0	0	15.1297								27.5	0.9224	0	0	0									27.5	0.8187	0	0	0
											27.6	1.0123	0	0	0	15.1342								27.6	0.9222	0	0	0									27.6	0.8184	0	0	0
											27.7	1.0125	0	0	0	15.1372								27.7	0.9221	0	0	0									27.7	0.8182	0	0	0
											27.8	1.0128	0	0	0	15.1417								27.8	0.9219	0	0	0									27.8	0.818	0	0	0
											27.9	1.013	0	0	0	15.1447								27.9	0.9218	0	0	0									27.9	0.8177	0	0	0
											28	1.0132	0	0	0	15.1476								28	0.9216	0	0	0									28	0.8175	0	0	0
											28.1	1.0135	0	0	0	15.1521								28.1	0.9215	0	0	0									28.1	0.8173	0	0	0
											28.2	1.0137	0	0	0	15.1551								28.2	0.9214	0	0	0									28.2	0.8171	0	0	0
											28.3	1.0138	0	0	0	15.1566								28.3	0.9212	0	0	0									28.3	0.8168	0	0	0
											28.4	1.014	0	0	0	15.1596								28.4	0.9211	0	0	0									28.4	0.8166	0	0	0
											28.5	1.0141	0	0	0	15.1611								28.5	0.921	0	0	0									28.5	0.8164	0	0	0
											28.6	1.0142	0	0	0	15.1626								28.6	0.9209	0	0	0									28.6	0.8162	0	0	0
											28.7	1.0143	0	0	0	15.1641								28.7	0.9208	0	0	0									28.7	0.8159	0	0	0
											28.8	1.0144	0	0	0	15.1656								28.8	0.9207	0	0	0									28.8	0.8157	0	0	0
											28.9	1.0145	0	0	0	15.1671								28.9	0.9206	0	0	0									28.9	0.8155	0	0	0
											29	1.0145	0	0	0	15.1671								29	0.9205	0	0	0									29	0.8152	0	0	0
											29.1	1.0145	0	0	0	15.1671								29.1	0.9204	0	0	0									29.1	0.815	0	0	0
											29.2	1.0145	0	0	0	15.1671								29.2	0.9203	0	0	0									29.2	0.8148	0	0	0
											29.3	1.0144	0	0	0	15.1656								29.3	0.9202	0	0	0									29.3	0.8145	0	0	0
											29.4	1.0144	0	0	0	15.1656								29.4	0.9202	0	0	0									29.4	0.8143	0	0	0
											29.5	1.0143	0	0	0	15.1641								29.5	0.9201	0	0	0									29.5	0.8141	0	0	0
											29.6	1.0142	0	0	0	15.1626								29.6	0.92	0	0	0									29.6	0.8138	0	0	0
											29.7	1.0141	0	0	0	15.1611								29.7	0.9199	0	0	0									29.7	0.8136	0	0	0
											29.8	1.014	0	0	0	15.1596								29.8	0.9199	0	0	0									29.8	0.8134	0	0	0
											29.9	1.0139	0	0	0	15.1581								29.9	0.9198	0	0	0									29.9	0.8131	0	0	0
											30	1.0138	0	0	0	15.1566								30	0.9198	0	0	0									30	0.8129	0	0	0
											30.1	1.0137	0	0	0	15.1551								30.1	0.9197	0	0	0									30.1	0.8127	0	0	0
											30.2	1.0135	0	0	0	15.1521								30.2	0.9197	0	0	0									30.2	0.8124	0	0	0
											30.3	1.0134	0	0	0	15.1506								30.3	0.9196	0	0	0									30.3	0.8122	0	0	0
											30.4	1.0133	0	0	0	15.1491								30.4	0.9196	0	0	0									30.4	0.8119	0	0	0
											30.5	1.0131	0	0	0	15.1461								30.5	0.9195	0	0	0									30.5	0.8117	0	0	0
											30.6	1.013	0	0	0	15.1447								30.6	0.9195	0	0	0									30.6	0.8114	0	0	0
											30.7	1.0129	0	0	0	15.1432								30.7	0.9194	0	0	0									30.7	0.8112	0	0	0
											30.8	1.0128	0	0	0	15.1417								30.8	0.9194	0	0	0									30.8	0.8109	0	0	0
											30.9	1.0127	0	0	0	15.1402								30.9	0.9194	0	0	0									30.9	0.8107	0	0	0
											31	1.0126	0	0	0	15.1387								31	0.9194	0	0	0									31	0.8104	0	0	0
											31.1	1.0125	0	0	0	15.1372								31.1	0.9193	0	0	0									31.1	0.8102	0	0	0
											31.2	1.0124	0	0	0	15.1357								31.2	0.9193	0	0	0									31.2	0.8099	0	0	0
											31.3	1.0123	0	0	0	15.1342								31.3	0.9193	0	0	0									31.3	0.8097	0	0	0
											31.4	1.0122	0	0	0	15.1327								31.4	0.9193	0	0	0									31.4	0.8094	0	0	0
											31.5	1.0122	0	0	0	15.1327								31.5	0.9193	0	0	0									31.5	0.8092	0	0	0
											31.6	1.0121	0	0	0	15.1312								31.6	0.9193	0	0	0									31.6	0.8089	0	0	0
											31.7	1.012	0	0	0	15.1297								31.7	0.9193	0	0	0									31.7	0.8087	0	0	0
											31.8	1.012	0	0	0	15.1297								31.8	0.9193	0	0	0									31.8	0.8085	0	0	0
											31.9	1.0119	0	0	0	15.1282								31.9	0.9192	0	0	0									31.9	0.8082	0	0	0
											32	1.0119	0	0	0	15.1282								32	0.9192	0	0	0									32	0.808	0	0	0
											32.1	1.0118	0	0	0	15.1267								32.1	0.9192	0	0	0									32.1	0.8078	0	0	0
											32.2	1.0118	0	0	0	15.1267								32.2	0.9192	0	0	0									32.2	0.8075	0	0	0
											32.3	1.0117	0	0	0	15.1252								32.3	0.9192	0	0	0									32.3	0.8073	0	0	0
											32.4	1.0116	0	0	0	15.1237								32.4	0.9192	0	0	0									32.4	0.8071	0	0	0
											32.5	1.0115	0	0	0	15.1222								32.5	0.9191	0	0	0									32.5	0.8068	0	0	0
											32.6	1.0115	0	0	0	15.1222								32.6	0.9191	0	0	0									32.6	0.8066	0	0	0
											32.7	1.0114	0	0	0	15.1207								32.7	0.9191	0	0	0									32.7	0.8064	0	0	0
											32.8	1.0113	0	0	0	15.1192								32.8	0.919	0	0	0									32.8	0.8061	0	0	0
											32.9	1.0112	0	0	0	15.1177								32.9	0.919	0	0	0									32.9	0.8059	0	0	0
											33	1.011	0	0	0	15.1148								33	0.9189	0	0	0									33	0.8056	0	0	0
											33.1	1.0109	0	0	0	15.1133								33.1	0.9189	0	0	0									33.1	0.8054	0	0	0
											33.2	1.0108	0	0	0	15.1118								33.2	0.9188	0	0	0									33.2	0.8051	0	0	0
											33.3	1.0106	0	0	0	15.1088								33.3	0.9187	0	0	0									33.3	0.8049	0	0	0
											33.4	1.0105	0	0	0	15.1073								33.4	0.9186	0	0	0									33.4	0.8046	0	0	0
											33.5	1.0103	0	0	0	15.1043								33.5	0.9186	0	0	0									33.5	0.8044	0	0	0
											33.6	1.0102	0	0	0	15.1028								33.6	0.9185	0	0	0									33.6	0.8041	0	0	0
											33.7	1.01	0	0	0	15.0998								33.7	0.9184	0	0	0									33.7	0.8038	0	0	0
											33.8	1.0099	0	0	0	15.0983								33.8	0.9182	0	0	0									33.8	0.8036	0	0	0
											33.9	1.0097	0	0	0	15.0953								33.9	0.9181	0	0	0									33.9	0.8033	0	0	0
											34	1.0095	0	0	0	15.0923								34	0.918	0	0	0									34	0.803	0	0	0
											34.1	1.0094	0	0	0	15.0908								34.1	0.9179	0	0	0									34.1	0.8028	0	0	0
											34.2	1.0092	0	0	0	15.0878								34.2	0.9177	0	0	0									34.2	0.8025	0	0	0
											34.3	1.0091	0	0	0	15.0863								34.3	0.9176	0	0	0									34.3	0.8022	0	0	0
											34.4	1.0089	0	0	0	15.0834								34.4	0.9174	0	0	0									34.4	0.8019	0	0	0
											34.5	1.0088	0	0	0	15.0819								34.5	0.9172	0	0	0									34.5	0.8016	0	0	0
											34.6	1.0087	0	0	0	15.0804								34.6	0.9171	0	0	0									34.6	0.8013	0	0	0
											34.7	1.0085	0	0	0	15.0774								34.7	0.9169	0	0	0									34.7	0.801	0	0	0
											34.8	1.0084	0	0	0	15.0759								34.8	0.9167	0	0	0									34.8	0.8007	0	0	0
											34.9	1.0083	0	0	0	15.0744								34.9	0.9165	0	0	0									34.9	0.8004	0	0	0
											35	1.0082	0	0	0	15.0729								35	0.9163	0	0	0									35	0.8002	0	0	0
											35.1	1.0081	0	0	0	15.0714								35.1	0.9161	0	0	0									35.1	0.7999	0	0	0
											35.2	1.008	0	0	0	15.0699								35.2	0.9159	0	0	0									35.2	0.7996	0	0	0
											35.3	1.0079	0	0	0	15.0684								35.3	0.9157	0	0	0									35.3	0.7993	0	0	0
											35.4	1.0078	0	0	0	15.0669								35.4	0.9155	0	0	0									35.4	0.7991	0	0	0
											35.5	1.0077	0	0	0	15.0654								35.5	0.9153	0	0	0									35.5	0.7988	0	0	0
											35.6	1.0076	0	0	0	15.0639								35.6	0.9151	0	0	0									35.6	0.7986	0	0	0
											35.7	1.0074	0	0	0	15.0609								35.7	0.9149	0	0	0									35.7	0.7983	0	0	0
											35.8	1.0073	0	0	0	15.0594								35.8	0.9147	0	0	0									35.8	0.7981	0	0	0
											35.9	1.0071	0	0	0	15.0564								35.9	0.9144	0	0	0									35.9	0.7978	0	0	0
											36	1.0069	0	0	0	15.0535								36	0.9142	0	0	0									36	0.7976	0	0	0
											36.1	1.0067	0	0	0	15.0505								36.1	0.914	0	0	0									36.1	0.7974	0	0	0
											36.2	1.0065	0	0	0	15.0475								36.2	0.9137	0	0	0									36.2	0.7971	0	0	0
											36.3	1.0062	0	0	0	15.043								36.3	0.9135	0	0	0									36.3	0.7969	0	0	0
											36.4	1.0059	0	0	0	15.0385								36.4	0.9133	0	0	0									36.4	0.7967	0	0	0
											36.5	1.0056	0	0	0	15.034								36.5	0.913	0	0	0									36.5	0.7965	0	0	0
											36.6	1.0053	0	0	0	15.0295								36.6	0.9128	0	0	0									36.6	0.7962	0	0	0
											36.7	1.005	0	0	0	15.0251								36.7	0.9126	0	0	0									36.7	0.796	0	0	0
											36.8	1.0046	0	0	0	15.0191								36.8	0.9123	0	0	0									36.8	0.7958	0	0	0
											36.9	1.0042	0	0	0	15.0131								36.9	0.9121	0	0	0									36.9	0.7955	0	0	0
											37	1.0038	0	0	0	15.0071								37	0.9118	0	0	0									37	0.7953	0	0	0
											37.1	1.0034	0	0	0	15.0011								37.1	0.9116	0	0	0									37.1	0.7951	0	0	0
											37.2	1.003	0	0	0	14.9952								37.2	0.9113	0	0	0									37.2	0.7948	0	0	0
											37.3	1.0026	0	0	0	14.9892								37.3	0.9111	0	0	0									37.3	0.7946	0	0	0
											37.4	1.0022	0	0	0	14.9832								37.4	0.9108	0	0	0									37.4	0.7943	0	0	0
											37.5	1.0018	0	0	0	14.9772								37.5	0.9106	0	0	0									37.5	0.7941	0	0	0
											37.6	1.0014	0	0	0	14.9712								37.6	0.9103	0	0	0									37.6	0.7938	0	0	0
											37.7	1.001	0	0	0	14.9653								37.7	0.9101	0	0	0									37.7	0.7936	0	0	0
											37.8	1.0006	0	0	0	14.9593								37.8	0.9098	0	0	0									37.8	0.7933	0	0	0
											37.9	1.0003	0	0	0	14.9548								37.9	0.9096	0	0	0									37.9	0.793	0	0	0
											38	0.9999	0	0	0	14.9488								38	0.9093	0	0	0									38	0.7928	0	0	0
											38.1	0.9996	0	0	0	14.9443								38.1	0.9091	0	0	0									38.1	0.7925	0	0	0
											38.2	0.9993	0	0	0	14.9398								38.2	0.9088	0	0	0									38.2	0.7922	0	0	0
											38.3	0.9991	0	0	0	14.9368								38.3	0.9086	0	0	0									38.3	0.7919	0	0	0
											38.4	0.9988	0	0	0	14.9324								38.4	0.9083	0	0	0									38.4	0.7916	0	0	0
											38.5	0.9986	0	0	0	14.9294								38.5	0.9081	0	0	0									38.5	0.7914	0	0	0
											38.6	0.9984	0	0	0	14.9264								38.6	0.9078	0	0	0									38.6	0.7911	0	0	0
											38.7	0.9982	0	0	0	14.9234								38.7	0.9076	0	0	0									38.7	0.7908	0	0	0
											38.8	0.9981	0	0	0	14.9219								38.8	0.9073	0	0	0									38.8	0.7905	0	0	0
											38.9	0.9979	0	0	0	14.9189								38.9	0.9071	0	0	0									38.9	0.7902	0	0	0
											39	0.9978	0	0	0	14.9174								39	0.9068	0	0	0									39	0.7899	0	0	0
											39.1	0.9977	0	0	0	14.9159								39.1	0.9065	0	0	0									39.1	0.7896	0	0	0
											39.2	0.9975	0	0	0	14.9129								39.2	0.9063	0	0	0									39.2	0.7892	0	0	0
											39.3	0.9974	0	0	0	14.9114								39.3	0.906	0	0	0									39.3	0.7889	0	0	0
											39.4	0.9973	0	0	0	14.9099								39.4	0.9058	0	0	0									39.4	0.7886	0	0	0
											39.5	0.9972	0	0	0	14.9084								39.5	0.9055	0	0	0									39.5	0.7883	0	0	0
											39.6	0.997	0	0	0	14.9054								39.6	0.9053	0	0	0									39.6	0.788	0	0	0
											39.7	0.9969	0	0	0	14.904								39.7	0.905	0	0	0									39.7	0.7877	0	0	0
											39.8	0.9967	0	0	0	14.901								39.8	0.9048	0	0	0									39.8	0.7874	0	0	0
											39.9	0.9966	0	0	0	14.8995								39.9	0.9045	0	0	0									39.9	0.7871	0	0	0
											40	0.9964	0	0	0	14.8965								40	0.9043	0	0	0									40	0.7868	0	0	0
											40.1	0.9962	0	0	0	14.8935								40.1	0.904	0	0	0									40.1	0.7865	0	0	0
											40.2	0.996	0	0	0	14.8905								40.2	0.9037	0	0	0									40.2	0.7862	0	0	0
											40.3	0.9958	0	0	0	14.8875								40.3	0.9035	0	0	0									40.3	0.7858	0	0	0
											40.4	0.9956	0	0	0	14.8845								40.4	0.9032	0	0	0									40.4	0.7855	0	0	0
											40.5	0.9955	0	0	0	14.883								40.5	0.903	0	0	0									40.5	0.7852	0	0	0
											40.6	0.9953	0	0	0	14.88								40.6	0.9027	0	0	0									40.6	0.7849	0	0	0
											40.7	0.9951	0	0	0	14.877								40.7	0.9025	0	0	0									40.7	0.7846	0	0	0
											40.8	0.9949	0	0	0	14.8741								40.8	0.9022	0	0	0									40.8	0.7843	0	0	0
											40.9	0.9948	0	0	0	14.8726								40.9	0.902	0	0	0									40.9	0.784	0	0	0
											41	0.9947	0	0	0	14.8711								41	0.9018	0	0	0									41	0.7837	0	0	0
											41.1	0.9946	0	0	0	14.8696								41.1	0.9015	0	0	0									41.1	0.7834	0	0	0
											41.2	0.9945	0	0	0	14.8681								41.2	0.9013	0	0	0									41.2	0.783	0	0	0
											41.3	0.9945	0	0	0	14.8681								41.3	0.9011	0	0	0									41.3	0.7827	0	0	0
											41.4	0.9945	0	0	0	14.8681								41.4	0.9009	0	0	0									41.4	0.7824	0	0	0
											41.5	0.9946	0	0	0	14.8696								41.5	0.9006	0	0	0									41.5	0.7821	0	0	0
											41.6	0.9947	0	0	0	14.8711								41.6	0.9004	0	0	0									41.6	0.7818	0	0	0
											41.7	0.9949	0	0	0	14.8741								41.7	0.9002	0	0	0									41.7	0.7815	0	0	0
											41.8	0.9951	0	0	0	14.877								41.8	0.9	0	0	0									41.8	0.7811	0	0	0
											41.9	0.9954	0	0	0	14.8815								41.9	0.8999	0	0	0									41.9	0.7808	0	0	0
											42	0.9957	0	0	0	14.886								42	0.8997	0	0	0									42	0.7805	0	0	0
											42.1	0.9961	0	0	0	14.892								42.1	0.8995	0	0	0									42.1	0.7802	0	0	0
											42.2	0.9965	0	0	0	14.898								42.2	0.8994	0	0	0									42.2	0.7799	0	0	0
											42.3	0.997	0	0	0	14.9054								42.3	0.8992	0	0	0									42.3	0.7795	0	0	0
											42.4	0.9974	0	0	0	14.9114								42.4	0.8991	0	0	0									42.4	0.7792	0	0	0
											42.5	0.998	0	0	0	14.9204								42.5	0.899	0	0	0									42.5	0.7789	0	0	0
											42.6	0.9985	0	0	0	14.9279								42.6	0.8989	0	0	0									42.6	0.7786	0	0	0
											42.7	0.9991	0	0	0	14.9368								42.7	0.8988	0	0	0									42.7	0.7782	0	0	0
											42.8	0.9997	0	0	0	14.9458								42.8	0.8987	0	0	0									42.8	0.7779	0	0	0
											42.9	1.0003	0	0	0	14.9548								42.9	0.8986	0	0	0									42.9	0.7776	0	0	0
											43	1.0009	0	0	0	14.9638								43	0.8985	0	0	0									43	0.7773	0	0	0
											43.1	1.0015	0	0	0	14.9727								43.1	0.8985	0	0	0									43.1	0.777	0	0	0
											43.2	1.0021	0	0	0	14.9817								43.2	0.8984	0	0	0									43.2	0.7766	0	0	0
											43.3	1.0027	0	0	0	14.9907								43.3	0.8984	0	0	0									43.3	0.7763	0	0	0
											43.4	1.0033	0	0	0	14.9996								43.4	0.8983	0	0	0									43.4	0.776	0	0	0
											43.5	1.0039	0	0	0	15.0086								43.5	0.8983	0	0	0									43.5	0.7757	0	0	0
											43.6	1.0044	0	0	0	15.0161								43.6	0.8983	0	0	0									43.6	0.7754	0	0	0
											43.7	1.0049	0	0	0	15.0236								43.7	0.8982	0	0	0									43.7	0.7751	0	0	0
											43.8	1.0054	0	0	0	15.031								43.8	0.8982	0	0	0									43.8	0.7747	0	0	0
											43.9	1.0058	0	0	0	15.037								43.9	0.8982	0	0	0									43.9	0.7744	0	0	0
											44	1.0063	0	0	0	15.0445								44	0.8982	0	0	0									44	0.7741	0	0	0
											44.1	1.0066	0	0	0	15.049								44.1	0.8982	0	0	0									44.1	0.7738	0	0	0
											44.2	1.007	0	0	0	15.055								44.2	0.8982	0	0	0									44.2	0.7735	0	0	0
											44.3	1.0073	0	0	0	15.0594								44.3	0.8982	0	0	0									44.3	0.7733	0	0	0
											44.4	1.0076	0	0	0	15.0639								44.4	0.8982	0	0	0									44.4	0.773	0	0	0
											44.5	1.0079	0	0	0	15.0684								44.5	0.8982	0	0	0									44.5	0.7727	0	0	0
											44.6	1.0081	0	0	0	15.0714								44.6	0.8982	0	0	0									44.6	0.7724	0	0	0
											44.7	1.0083	0	0	0	15.0744								44.7	0.8982	0	0	0									44.7	0.7721	0	0	0
											44.8	1.0085	0	0	0	15.0774								44.8	0.8983	0	0	0									44.8	0.7718	0	0	0
											44.9	1.0086	0	0	0	15.0789								44.9	0.8983	0	0	0									44.9	0.7715	0	0	0
											45	1.0088	0	0	0	15.0819								45	0.8983	0	0	0									45	0.7712	0	0	0
											45.1	1.0089	0	0	0	15.0834								45.1	0.8983	0	0	0									45.1	0.7709	0	0	0
											45.2	1.009	0	0	0	15.0849								45.2	0.8983	0	0	0									45.2	0.7706	0	0	0
											45.3	1.009	0	0	0	15.0849								45.3	0.8983	0	0	0									45.3	0.7704	0	0	0
											45.4	1.009	0	0	0	15.0849								45.4	0.8983	0	0	0									45.4	0.7701	0	0	0
											45.5	1.0091	0	0	0	15.0863								45.5	0.8983	0	0	0									45.5	0.7698	0	0	0
											45.6	1.0091	0	0	0	15.0863								45.6	0.8983	0	0	0									45.6	0.7696	0	0	0
											45.7	1.009	0	0	0	15.0849								45.7	0.8984	0	0	0									45.7	0.7693	0	0	0
											45.8	1.009	0	0	0	15.0849								45.8	0.8984	0	0	0									45.8	0.7691	0	0	0
											45.9	1.0089	0	0	0	15.0834								45.9	0.8984	0	0	0									45.9	0.7688	0	0	0
											46	1.0088	0	0	0	15.0819								46	0.8984	0	0	0									46	0.7686	0	0	0
											46.1	1.0086	0	0	0	15.0789								46.1	0.8984	0	0	0									46.1	0.7683	0	0	0
											46.2	1.0085	0	0	0	15.0774								46.2	0.8984	0	0	0									46.2	0.7681	0	0	0
											46.3	1.0083	0	0	0	15.0744								46.3	0.8984	0	0	0									46.3	0.7678	0	0	0
											46.4	1.0081	0	0	0	15.0714								46.4	0.8984	0	0	0									46.4	0.7676	0	0	0
											46.5	1.0078	0	0	0	15.0669								46.5	0.8984	0	0	0									46.5	0.7674	0	0	0
											46.6	1.0076	0	0	0	15.0639								46.6	0.8983	0	0	0									46.6	0.7672	0	0	0
											46.7	1.0073	0	0	0	15.0594								46.7	0.8983	0	0	0									46.7	0.7669	0	0	0
											46.8	1.0069	0	0	0	15.0535								46.8	0.8983	0	0	0									46.8	0.7667	0	0	0
											46.9	1.0066	0	0	0	15.049								46.9	0.8983	0	0	0									46.9	0.7665	0	0	0
											47	1.0062	0	0	0	15.043								47	0.8983	0	0	0									47	0.7662	0	0	0
											47.1	1.0058	0	0	0	15.037								47.1	0.8983	0	0	0									47.1	0.766	0	0	0
											47.2	1.0054	0	0	0	15.031								47.2	0.8983	0	0	0									47.2	0.7658	0	0	0
											47.3	1.0049	0	0	0	15.0236								47.3	0.8983	0	0	0									47.3	0.7655	0	0	0
											47.4	1.0045	0	0	0	15.0176								47.4	0.8983	0	0	0									47.4	0.7653	0	0	0
											47.5	1.004	0	0	0	15.0101								47.5	0.8983	0	0	0									47.5	0.7651	0	0	0
											47.6	1.0035	0	0	0	15.0026								47.6	0.8983	0	0	0									47.6	0.7648	0	0	0
											47.7	1.003	0	0	0	14.9952								47.7	0.8983	0	0	0									47.7	0.7646	0	0	0
											47.8	1.0025	0	0	0	14.9877								47.8	0.8983	0	0	0									47.8	0.7644	0	0	0
											47.9	1.002	0	0	0	14.9802								47.9	0.8983	0	0	0									47.9	0.7642	0	0	0
											48	1.0016	0	0	0	14.9742								48	0.8983	0	0	0									48	0.764	0	0	0
											48.1	1.0011	0	0	0	14.9667								48.1	0.8983	0	0	0									48.1	0.7637	0	0	0
											48.2	1.0006	0	0	0	14.9593								48.2	0.8983	0	0	0									48.2	0.7635	0	0	0
											48.3	1.0001	0	0	0	14.9518								48.3	0.8983	0	0	0									48.3	0.7633	0	0	0
											48.4	0.9997	0	0	0	14.9458								48.4	0.8983	0	0	0									48.4	0.7631	0	0	0
											48.5	0.9992	0	0	0	14.9383								48.5	0.8983	0	0	0									48.5	0.7628	0	0	0
											48.6	0.9987	0	0	0	14.9309								48.6	0.8983	0	0	0									48.6	0.7626	0	0	0
											48.7	0.9983	0	0	0	14.9249								48.7	0.8983	0	0	0									48.7	0.7624	0	0	0
											48.8	0.9979	0	0	0	14.9189								48.8	0.8983	0	0	0									48.8	0.7621	0	0	0
											48.9	0.9974	0	0	0	14.9114								48.9	0.8983	0	0	0									48.9	0.7619	0	0	0
											49	0.997	0	0	0	14.9054								49	0.8982	0	0	0									49	0.7617	0	0	0
											49.1	0.9966	0	0	0	14.8995								49.1	0.8982	0	0	0									49.1	0.7614	0	0	0
											49.2	0.9962	0	0	0	14.8935								49.2	0.8982	0	0	0									49.2	0.7612	0	0	0
											49.3	0.9958	0	0	0	14.8875								49.3	0.8982	0	0	0									49.3	0.761	0	0	0
											49.4	0.9954	0	0	0	14.8815								49.4	0.8982	0	0	0									49.4	0.7608	0	0	0
											49.5	0.995	0	0	0	14.8755								49.5	0.8981	0	0	0									49.5	0.7605	0	0	0
											49.6	0.9946	0	0	0	14.8696								49.6	0.8981	0	0	0									49.6	0.7603	0	0	0
											49.7	0.9942	0	0	0	14.8636								49.7	0.898	0	0	0									49.7	0.7601	0	0	0
											49.8	0.9938	0	0	0	14.8576								49.8	0.898	0	0	0									49.8	0.7598	0	0	0
											49.9	0.9934	0	0	0	14.8516								49.9	0.8979	0	0	0									49.9	0.7596	0	0	0
											50	0.993	0	0	0	14.8456								50	0.8979	0	0	0									50	0.7594	0	0	0
											50.1	0.9926	0	0	0	14.8397								50.1	0.8978	0	0	0									50.1	0.7591	0	0	0
											50.2	0.9922	0	0	0	14.8337								50.2	0.8977	0	0	0									50.2	0.7589	0	0	0
											50.3	0.9919	0	0	0	14.8292								50.3	0.8977	0	0	0									50.3	0.7587	0	0	0
											50.4	0.9915	0	0	0	14.8232								50.4	0.8976	0	0	0									50.4	0.7584	0	0	0
											50.5	0.9911	0	0	0	14.8172								50.5	0.8975	0	0	0									50.5	0.7582	0	0	0
											50.6	0.9908	0	0	0	14.8128								50.6	0.8974	0	0	0									50.6	0.7579	0	0	0
											50.7	0.9905	0	0	0	14.8083								50.7	0.8973	0	0	0									50.7	0.7577	0	0	0
											50.8	0.9902	0	0	0	14.8038								50.8	0.8972	0	0	0									50.8	0.7575	0	0	0
											50.9	0.9899	0	0	0	14.7993								50.9	0.8971	0	0	0									50.9	0.7572	0	0	0
											51	0.9897	0	0	0	14.7963								51	0.897	0	0	0									51	0.757	0	0	0
											51.1	0.9895	0	0	0	14.7933								51.1	0.8969	0	0	0									51.1	0.7568	0	0	0
											51.2	0.9893	0	0	0	14.7903								51.2	0.8968	0	0	0									51.2	0.7566	0	0	0
											51.3	0.9891	0	0	0	14.7873								51.3	0.8967	0	0	0									51.3	0.7564	0	0	0
											51.4	0.989	0	0	0	14.7858								51.4	0.8966	0	0	0									51.4	0.7561	0	0	0
											51.5	0.9889	0	0	0	14.7844								51.5	0.8965	0	0	0									51.5	0.7559	0	0	0
											51.6	0.9889	0	0	0	14.7844								51.6	0.8964	0	0	0									51.6	0.7557	0	0	0
											51.7	0.9889	0	0	0	14.7844								51.7	0.8962	0	0	0									51.7	0.7555	0	0	0
											51.8	0.9889	0	0	0	14.7844								51.8	0.8961	0	0	0									51.8	0.7553	0	0	0
											51.9	0.989	0	0	0	14.7858								51.9	0.896	0	0	0									51.9	0.7551	0	0	0
											52	0.9891	0	0	0	14.7873								52	0.8959	0	0	0									52	0.7549	0	0	0
											52.1	0.9892	0	0	0	14.7888								52.1	0.8957	0	0	0									52.1	0.7547	0	0	0
											52.2	0.9893	0	0	0	14.7903								52.2	0.8956	0	0	0									52.2	0.7545	0	0	0
											52.3	0.9895	0	0	0	14.7933								52.3	0.8955	0	0	0									52.3	0.7543	0	0	0
											52.4	0.9897	0	0	0	14.7963								52.4	0.8953	0	0	0									52.4	0.7541	0	0	0
											52.5	0.9899	0	0	0	14.7993								52.5	0.8952	0	0	0									52.5	0.754	0	0	0
											52.6	0.9901	0	0	0	14.8023								52.6	0.8951	0	0	0									52.6	0.7538	0	0	0
											52.7	0.9903	0	0	0	14.8053								52.7	0.8949	0	0	0									52.7	0.7536	0	0	0
											52.8	0.9905	0	0	0	14.8083								52.8	0.8948	0	0	0									52.8	0.7534	0	0	0
											52.9	0.9907	0	0	0	14.8113								52.9	0.8947	0	0	0									52.9	0.7533	0	0	0
											53	0.9909	0	0	0	14.8143								53	0.8945	0	0	0									53	0.7531	0	0	0
											53.1	0.9911	0	0	0	14.8172								53.1	0.8944	0	0	0									53.1	0.7529	0	0	0
											53.2	0.9913	0	0	0	14.8202								53.2	0.8942	0	0	0									53.2	0.7528	0	0	0
											53.3	0.9915	0	0	0	14.8232								53.3	0.8941	0	0	0									53.3	0.7526	0	0	0
											53.4	0.9917	0	0	0	14.8262								53.4	0.8939	0	0	0									53.4	0.7524	0	0	0
											53.5	0.9918	0	0	0	14.8277								53.5	0.8938	0	0	0									53.5	0.7523	0	0	0
											53.6	0.9919	0	0	0	14.8292								53.6	0.8937	0	0	0									53.6	0.7521	0	0	0
											53.7	0.992	0	0	0	14.8307								53.7	0.8935	0	0	0									53.7	0.752	0	0	0
											53.8	0.9922	0	0	0	14.8337								53.8	0.8934	0	0	0									53.8	0.7518	0	0	0
											53.9	0.9923	0	0	0	14.8352								53.9	0.8932	0	0	0									53.9	0.7517	0	0	0
											54	0.9924	0	0	0	14.8367								54	0.8931	0	0	0									54	0.7515	0	0	0
											54.1	0.9925	0	0	0	14.8382								54.1	0.8929	0	0	0									54.1	0.7514	0	0	0
											54.2	0.9926	0	0	0	14.8397								54.2	0.8928	0	0	0									54.2	0.7512	0	0	0
											54.3	0.9927	0	0	0	14.8412								54.3	0.8926	0	0	0									54.3	0.7511	0	0	0
											54.4	0.9928	0	0	0	14.8427								54.4	0.8925	0	0	0									54.4	0.7509	0	0	0
											54.5	0.9929	0	0	0	14.8442								54.5	0.8923	0	0	0									54.5	0.7508	0	0	0
											54.6	0.9931	0	0	0	14.8471								54.6	0.8922	0	0	0									54.6	0.7507	0	0	0
											54.7	0.9933	0	0	0	14.8501								54.7	0.892	0	0	0									54.7	0.7505	0	0	0
											54.8	0.9935	0	0	0	14.8531								54.8	0.8918	0	0	0									54.8	0.7504	0	0	0
											54.9	0.9938	0	0	0	14.8576								54.9	0.8917	0	0	0									54.9	0.7502	0	0	0
											55	0.9941	0	0	0	14.8621								55	0.8915	0	0	0									55	0.7501	0	0	0
											55.1	0.9945	0	0	0	14.8681								55.1	0.8913	0	0	0									55.1	0.7499	0	0	0
											55.2	0.9948	0	0	0	14.8726								55.2	0.8912	0	0	0									55.2	0.7498	0	0	0
											55.3	0.9953	0	0	0	14.88								55.3	0.891	0	0	0									55.3	0.7497	0	0	0
											55.4	0.9958	0	0	0	14.8875								55.4	0.8909	0	0	0									55.4	0.7495	0	0	0
											55.5	0.9963	0	0	0	14.895								55.5	0.8907	0	0	0									55.5	0.7494	0	0	0
											55.6	0.9968	0	0	0	14.9025								55.6	0.8905	0	0	0									55.6	0.7492	0	0	0
											55.7	0.9974	0	0	0	14.9114								55.7	0.8904	0	0	0									55.7	0.7491	0	0	0
											55.8	0.9981	0	0	0	14.9219								55.8	0.8902	0	0	0									55.8	0.7489	0	0	0
											55.9	0.9987	0	0	0	14.9309								55.9	0.89	0	0	0									55.9	0.7487	0	0	0
											56	0.9994	0	0	0	14.9413								56	0.8899	0	0	0									56	0.7486	0	0	0
											56.1	1.0001	0	0	0	14.9518								56.1	0.8897	0	0	0									56.1	0.7484	0	0	0
											56.2	1.0008	0	0	0	14.9623								56.2	0.8896	0	0	0									56.2	0.7482	0	0	0
											56.3	1.0015	0	0	0	14.9727								56.3	0.8894	0	0	0									56.3	0.748	0	0	0
											56.4	1.0022	0	0	0	14.9832								56.4	0.8893	0	0	0									56.4	0.7478	0	0	0
											56.5	1.0029	0	0	0	14.9937								56.5	0.8892	0	0	0									56.5	0.7476	0	0	0
											56.6	1.0036	0	0	0	15.0041								56.6	0.889	0	0	0									56.6	0.7474	0	0	0
											56.7	1.0042	0	0	0	15.0131								56.7	0.8889	0	0	0									56.7	0.7472	0	0	0
											56.8	1.0048	0	0	0	15.0221								56.8	0.8888	0	0	0									56.8	0.7469	0	0	0
											56.9	1.0053	0	0	0	15.0295								56.9	0.8886	0	0	0									56.9	0.7467	0	0	0
											57	1.0057	0	0	0	15.0355								57	0.8885	0	0	0									57	0.7464	0	0	0
											57.1	1.0062	0	0	0	15.043								57.1	0.8884	0	0	0									57.1	0.7462	0	0	0
											57.2	1.0065	0	0	0	15.0475								57.2	0.8883	0	0	0									57.2	0.7459	0	0	0
											57.3	1.0067	0	0	0	15.0505								57.3	0.8882	0	0	0									57.3	0.7457	0	0	0
											57.4	1.0069	0	0	0	15.0535								57.4	0.8882	0	0	0									57.4	0.7454	0	0	0
											57.5	1.007	0	0	0	15.055								57.5	0.8881	0	0	0									57.5	0.7451	0	0	0
											57.6	1.0071	0	0	0	15.0564								57.6	0.888	0	0	0									57.6	0.7448	0	0	0
											57.7	1.007	0	0	0	15.055								57.7	0.8879	0	0	0									57.7	0.7445	0	0	0
											57.8	1.0069	0	0	0	15.0535								57.8	0.8879	0	0	0									57.8	0.7442	0	0	0
											57.9	1.0066	0	0	0	15.049								57.9	0.8878	0	0	0									57.9	0.7439	0	0	0
											58	1.0063	0	0	0	15.0445								58	0.8878	0	0	0									58	0.7436	0	0	0
											58.1	1.006	0	0	0	15.04								58.1	0.8877	0	0	0									58.1	0.7433	0	0	0
											58.2	1.0055	0	0	0	15.0325								58.2	0.8877	0	0	0									58.2	0.743	0	0	0
											58.3	1.005	0	0	0	15.0251								58.3	0.8876	0	0	0									58.3	0.7427	0	0	0
											58.4	1.0045	0	0	0	15.0176								58.4	0.8876	0	0	0									58.4	0.7424	0	0	0
											58.5	1.0039	0	0	0	15.0086								58.5	0.8876	0	0	0									58.5	0.742	0	0	0
											58.6	1.0032	0	0	0	14.9981								58.6	0.8876	0	0	0									58.6	0.7417	0	0	0
											58.7	1.0025	0	0	0	14.9877								58.7	0.8876	0	0	0									58.7	0.7414	0	0	0
											58.8	1.0018	0	0	0	14.9772								58.8	0.8876	0	0	0									58.8	0.7411	0	0	0
											58.9	1.0011	0	0	0	14.9667								58.9	0.8876	0	0	0									58.9	0.7408	0	0	0
											59	1.0003	0	0	0	14.9548								59	0.8877	0	0	0									59	0.7404	0	0	0
											59.1	0.9996	0	0	0	14.9443								59.1	0.8877	0	0	0									59.1	0.7401	0	0	0
											59.2	0.9988	0	0	0	14.9324								59.2	0.8877	0	0	0									59.2	0.7398	0	0	0
											59.3	0.998	0	0	0	14.9204								59.3	0.8878	0	0	0									59.3	0.7395	0	0	0
											59.4	0.9973	0	0	0	14.9099								59.4	0.8879	0	0	0									59.4	0.7392	0	0	0
											59.5	0.9966	0	0	0	14.8995								59.5	0.8879	0	0	0									59.5	0.7388	0	0	0
											59.6	0.9959	0	0	0	14.889								59.6	0.888	0	0	0									59.6	0.7385	0	0	0
											59.7	0.9952	0	0	0	14.8785								59.7	0.8881	0	0	0									59.7	0.7382	0	0	0
											59.8	0.9946	0	0	0	14.8696								59.8	0.8882	0	0	0									59.8	0.7378	0	0	0
											59.9	0.994	0	0	0	14.8606								59.9	0.8883	0	0	0									59.9	0.7375	0	0	0
											60	0.9935	0	0	0	14.8531								60	0.8884	0	0	0									60	0.7372	0	0	0
											60.1	0.993	0	0	0	14.8456								60.1	0.8885	0	0	0									60.1	0.7369	0	0	0
											60.2	0.9925	0	0	0	14.8382								60.2	0.8886	0	0	0									60.2	0.7366	0	0	0
											60.3	0.9921	0	0	0	14.8322								60.3	0.8888	0	0	0									60.3	0.7362	0	0	0
											60.4	0.9917	0	0	0	14.8262								60.4	0.8889	0	0	0									60.4	0.7359	0	0	0
											60.5	0.9914	0	0	0	14.8217								60.5	0.889	0	0	0									60.5	0.7356	0	0	0
											60.6	0.9912	0	0	0	14.8187								60.6	0.8892	0	0	0									60.6	0.7353	0	0	0
											60.7	0.991	0	0	0	14.8157								60.7	0.8893	0	0	0									60.7	0.735	0	0	0
											60.8	0.9908	0	0	0	14.8128								60.8	0.8895	0	0	0									60.8	0.7347	0	0	0
											60.9	0.9907	0	0	0	14.8113								60.9	0.8896	0	0	0									60.9	0.7344	0	0	0
											61	0.9907	0	0	0	14.8113								61	0.8898	0	0	0									61	0.7341	0	0	0
											61.1	0.9907	0	0	0	14.8113								61.1	0.89	0	0	0									61.1	0.7339	0	0	0
											61.2	0.9907	0	0	0	14.8113								61.2	0.8901	0	0	0									61.2	0.7336	0	0	0
											61.3	0.9908	0	0	0	14.8128								61.3	0.8903	0	0	0									61.3	0.7333	0	0	0
											61.4	0.9909	0	0	0	14.8143								61.4	0.8905	0	0	0									61.4	0.733	0	0	0
											61.5	0.9911	0	0	0	14.8172								61.5	0.8906	0	0	0									61.5	0.7328	0	0	0
											61.6	0.9913	0	0	0	14.8202								61.6	0.8908	0	0	0									61.6	0.7325	0	0	0
											61.7	0.9915	0	0	0	14.8232								61.7	0.891	0	0	0									61.7	0.7323	0	0	0
											61.8	0.9918	0	0	0	14.8277								61.8	0.8912	0	0	0									61.8	0.732	0	0	0
											61.9	0.992	0	0	0	14.8307								61.9	0.8913	0	0	0									61.9	0.7318	0	0	0
											62	0.9923	0	0	0	14.8352								62	0.8915	0	0	0									62	0.7315	0	0	0
											62.1	0.9926	0	0	0	14.8397								62.1	0.8917	0	0	0									62.1	0.7313	0	0	0
											62.2	0.9928	0	0	0	14.8427								62.2	0.8918	0	0	0									62.2	0.7311	0	0	0
											62.3	0.9931	0	0	0	14.8471								62.3	0.892	0	0	0									62.3	0.7308	0	0	0
											62.4	0.9933	0	0	0	14.8501								62.4	0.8921	0	0	0									62.4	0.7306	0	0	0
											62.5	0.9936	0	0	0	14.8546								62.5	0.8922	0	0	0									62.5	0.7304	0	0	0
											62.6	0.9937	0	0	0	14.8561								62.6	0.8924	0	0	0									62.6	0.7302	0	0	0
											62.7	0.9939	0	0	0	14.8591								62.7	0.8925	0	0	0									62.7	0.73	0	0	0
											62.8	0.994	0	0	0	14.8606								62.8	0.8926	0	0	0									62.8	0.7298	0	0	0
											62.9	0.9941	0	0	0	14.8621								62.9	0.8927	0	0	0									62.9	0.7295	0	0	0
											63	0.9941	0	0	0	14.8621								63	0.8928	0	0	0									63	0.7293	0	0	0
											63.1	0.9941	0	0	0	14.8621								63.1	0.8929	0	0	0									63.1	0.7291	0	0	0
											63.2	0.994	0	0	0	14.8606								63.2	0.8929	0	0	0									63.2	0.7289	0	0	0
											63.3	0.9939	0	0	0	14.8591								63.3	0.893	0	0	0									63.3	0.7287	0	0	0
											63.4	0.9938	0	0	0	14.8576								63.4	0.893	0	0	0									63.4	0.7285	0	0	0
											63.5	0.9935	0	0	0	14.8531								63.5	0.893	0	0	0									63.5	0.7283	0	0	0
											63.6	0.9933	0	0	0	14.8501								63.6	0.8931	0	0	0									63.6	0.7281	0	0	0
											63.7	0.993	0	0	0	14.8456								63.7	0.8931	0	0	0									63.7	0.7279	0	0	0
											63.8	0.9926	0	0	0	14.8397								63.8	0.893	0	0	0									63.8	0.7277	0	0	0
											63.9	0.9922	0	0	0	14.8337								63.9	0.893	0	0	0									63.9	0.7275	0	0	0
											64	0.9918	0	0	0	14.8277								64	0.893	0	0	0									64	0.7273	0	0	0
											64.1	0.9914	0	0	0	14.8217								64.1	0.893	0	0	0									64.1	0.7271	0	0	0
											64.2	0.9909	0	0	0	14.8143								64.2	0.8929	0	0	0									64.2	0.7269	0	0	0
											64.3	0.9904	0	0	0	14.8068								64.3	0.8928	0	0	0									64.3	0.7268	0	0	0
											64.4	0.9899	0	0	0	14.7993								64.4	0.8928	0	0	0									64.4	0.7266	0	0	0
											64.5	0.9894	0	0	0	14.7918								64.5	0.8927	0	0	0									64.5	0.7264	0	0	0
											64.6	0.9889	0	0	0	14.7844								64.6	0.8926	0	0	0									64.6	0.7262	0	0	0
											64.7	0.9884	0	0	0	14.7769								64.7	0.8925	0	0	0									64.7	0.726	0	0	0
											64.8	0.9879	0	0	0	14.7694								64.8	0.8924	0	0	0									64.8	0.7258	0	0	0
											64.9	0.9874	0	0	0	14.7619								64.9	0.8923	0	0	0									64.9	0.7256	0	0	0
											65	0.987	0	0	0	14.7559								65	0.8921	0	0	0									65	0.7254	0	0	0
											65.1	0.9865	0	0	0	14.7485								65.1	0.892	0	0	0									65.1	0.7252	0	0	0
											65.2	0.9861	0	0	0	14.7425								65.2	0.8919	0	0	0									65.2	0.725	0	0	0
											65.3	0.9857	0	0	0	14.7365								65.3	0.8917	0	0	0									65.3	0.7248	0	0	0
											65.4	0.9853	0	0	0	14.7305								65.4	0.8916	0	0	0									65.4	0.7246	0	0	0
											65.5	0.9849	0	0	0	14.7246								65.5	0.8915	0	0	0									65.5	0.7244	0	0	0
											65.6	0.9846	0	0	0	14.7201								65.6	0.8913	0	0	0									65.6	0.7242	0	0	0
											65.7	0.9843	0	0	0	14.7156								65.7	0.8912	0	0	0									65.7	0.724	0	0	0
											65.8	0.984	0	0	0	14.7111								65.8	0.891	0	0	0									65.8	0.7238	0	0	0
											65.9	0.9837	0	0	0	14.7066								65.9	0.8909	0	0	0									65.9	0.7236	0	0	0
											66	0.9835	0	0	0	14.7036								66	0.8907	0	0	0									66	0.7234	0	0	0
											66.1	0.9832	0	0	0	14.6991								66.1	0.8906	0	0	0									66.1	0.7232	0	0	0
											66.2	0.983	0	0	0	14.6961								66.2	0.8904	0	0	0									66.2	0.723	0	0	0
											66.3	0.9828	0	0	0	14.6932								66.3	0.8903	0	0	0									66.3	0.7228	0	0	0
											66.4	0.9827	0	0	0	14.6917								66.4	0.8901	0	0	0									66.4	0.7226	0	0	0
											66.5	0.9825	0	0	0	14.6887								66.5	0.8899	0	0	0									66.5	0.7224	0	0	0
											66.6	0.9823	0	0	0	14.6857								66.6	0.8898	0	0	0									66.6	0.7222	0	0	0
											66.7	0.9822	0	0	0	14.6842								66.7	0.8896	0	0	0									66.7	0.722	0	0	0
											66.8	0.9821	0	0	0	14.6827								66.8	0.8895	0	0	0									66.8	0.7218	0	0	0
											66.9	0.982	0	0	0	14.6812								66.9	0.8893	0	0	0									66.9	0.7216	0	0	0
											67	0.9819	0	0	0	14.6797								67	0.8891	0	0	0									67	0.7214	0	0	0
											67.1	0.9818	0	0	0	14.6782								67.1	0.889	0	0	0									67.1	0.7212	0	0	0
											67.2	0.9818	0	0	0	14.6782								67.2	0.8888	0	0	0									67.2	0.7209	0	0	0
											67.3	0.9818	0	0	0	14.6782								67.3	0.8887	0	0	0									67.3	0.7207	0	0	0
											67.4	0.9818	0	0	0	14.6782								67.4	0.8885	0	0	0									67.4	0.7205	0	0	0
											67.5	0.9818	0	0	0	14.6782								67.5	0.8883	0	0	0									67.5	0.7203	0	0	0
											67.6	0.9818	0	0	0	14.6782								67.6	0.8882	0	0	0									67.6	0.7201	0	0	0
											67.7	0.9818	0	0	0	14.6782								67.7	0.888	0	0	0									67.7	0.7199	0	0	0
											67.8	0.9819	0	0	0	14.6797								67.8	0.8879	0	0	0									67.8	0.7196	0	0	0
											67.9	0.982	0	0	0	14.6812								67.9	0.8877	0	0	0									67.9	0.7194	0	0	0
											68	0.9822	0	0	0	14.6842								68	0.8875	0	0	0									68	0.7192	0	0	0
											68.1	0.9823	0	0	0	14.6857								68.1	0.8874	0	0	0									68.1	0.719	0	0	0
											68.2	0.9825	0	0	0	14.6887								68.2	0.8872	0	0	0									68.2	0.7188	0	0	0
											68.3	0.9828	0	0	0	14.6932								68.3	0.8871	0	0	0									68.3	0.7186	0	0	0
											68.4	0.983	0	0	0	14.6961								68.4	0.8869	0	0	0									68.4	0.7184	0	0	0
											68.5	0.9833	0	0	0	14.7006								68.5	0.8868	0	0	0									68.5	0.7181	0	0	0
											68.6	0.9836	0	0	0	14.7051								68.6	0.8866	0	0	0									68.6	0.7179	0	0	0
											68.7	0.9839	0	0	0	14.7096								68.7	0.8865	0	0	0									68.7	0.7177	0	0	0
											68.8	0.9843	0	0	0	14.7156								68.8	0.8863	0	0	0									68.8	0.7175	0	0	0
											68.9	0.9847	0	0	0	14.7216								68.9	0.8862	0	0	0									68.9	0.7172	0	0	0
											69	0.9851	0	0	0	14.7275								69	0.886	0	0	0									69	0.717	0	0	0
											69.1	0.9855	0	0	0	14.7335								69.1	0.8859	0	0	0									69.1	0.7168	0	0	0
											69.2	0.9859	0	0	0	14.7395								69.2	0.8858	0	0	0									69.2	0.7165	0	0	0
											69.3	0.9864	0	0	0	14.747								69.3	0.8856	0	0	0									69.3	0.7163	0	0	0
											69.4	0.9868	0	0	0	14.753								69.4	0.8855	0	0	0									69.4	0.7161	0	0	0
											69.5	0.9873	0	0	0	14.7604								69.5	0.8854	0	0	0									69.5	0.7159	0	0	0
											69.6	0.9878	0	0	0	14.7679								69.6	0.8853	0	0	0									69.6	0.7156	0	0	0
											69.7	0.9883	0	0	0	14.7754								69.7	0.8852	0	0	0									69.7	0.7154	0	0	0
											69.8	0.9888	0	0	0	14.7829								69.8	0.8851	0	0	0									69.8	0.7152	0	0	0
											69.9	0.9893	0	0	0	14.7903								69.9	0.885	0	0	0									69.9	0.715	0	0	0
											70	0.9898	0	0	0	14.7978								70	0.8849	0	0	0									70	0.7147	0	0	0
											70.1	0.9903	0	0	0	14.8053								70.1	0.8848	0	0	0									70.1	0.7145	0	0	0
											70.2	0.9907	0	0	0	14.8113								70.2	0.8848	0	0	0									70.2	0.7143	0	0	0
											70.3	0.9912	0	0	0	14.8187								70.3	0.8847	0	0	0									70.3	0.7141	0	0	0
											70.4	0.9917	0	0	0	14.8262								70.4	0.8846	0	0	0									70.4	0.7138	0	0	0
											70.5	0.9922	0	0	0	14.8337								70.5	0.8846	0	0	0									70.5	0.7136	0	0	0
											70.6	0.9927	0	0	0	14.8412								70.6	0.8846	0	0	0									70.6	0.7134	0	0	0
											70.7	0.9932	0	0	0	14.8486								70.7	0.8845	0	0	0									70.7	0.7132	0	0	0
											70.8	0.9937	0	0	0	14.8561								70.8	0.8845	0	0	0									70.8	0.713	0	0	0
											70.9	0.9941	0	0	0	14.8621								70.9	0.8845	0	0	0									70.9	0.7128	0	0	0
											71	0.9946	0	0	0	14.8696								71	0.8844	0	0	0									71	0.7126	0	0	0
											71.1	0.9951	0	0	0	14.877								71.1	0.8844	0	0	0									71.1	0.7124	0	0	0
											71.2	0.9955	0	0	0	14.883								71.2	0.8844	0	0	0									71.2	0.7122	0	0	0
											71.3	0.996	0	0	0	14.8905								71.3	0.8844	0	0	0									71.3	0.712	0	0	0
											71.4	0.9965	0	0	0	14.898								71.4	0.8844	0	0	0									71.4	0.7118	0	0	0
											71.5	0.9969	0	0	0	14.904								71.5	0.8844	0	0	0									71.5	0.7116	0	0	0
											71.6	0.9974	0	0	0	14.9114								71.6	0.8844	0	0	0									71.6	0.7114	0	0	0
											71.7	0.9978	0	0	0	14.9174								71.7	0.8844	0	0	0									71.7	0.7113	0	0	0
											71.8	0.9982	0	0	0	14.9234								71.8	0.8844	0	0	0									71.8	0.7111	0	0	0
											71.9	0.9987	0	0	0	14.9309								71.9	0.8844	0	0	0									71.9	0.7109	0	0	0
											72	0.9991	0	0	0	14.9368								72	0.8843	0	0	0									72	0.7107	0	0	0
											72.1	0.9995	0	0	0	14.9428								72.1	0.8843	0	0	0									72.1	0.7105	0	0	0
											72.2	0.9998	0	0	0	14.9473								72.2	0.8843	0	0	0									72.2	0.7104	0	0	0
											72.3	1.0002	0	0	0	14.9533								72.3	0.8843	0	0	0									72.3	0.7102	0	0	0
											72.4	1.0005	0	0	0	14.9578								72.4	0.8843	0	0	0									72.4	0.71	0	0	0
											72.5	1.0008	0	0	0	14.9623								72.5	0.8843	0	0	0									72.5	0.7099	0	0	0
											72.6	1.0011	0	0	0	14.9667								72.6	0.8843	0	0	0									72.6	0.7097	0	0	0
											72.7	1.0014	0	0	0	14.9712								72.7	0.8843	0	0	0									72.7	0.7095	0	0	0
											72.8	1.0016	0	0	0	14.9742								72.8	0.8842	0	0	0									72.8	0.7093	0	0	0
											72.9	1.0018	0	0	0	14.9772								72.9	0.8842	0	0	0									72.9	0.7092	0	0	0
											73	1.002	0	0	0	14.9802								73	0.8842	0	0	0									73	0.709	0	0	0
											73.1	1.0021	0	0	0	14.9817								73.1	0.8841	0	0	0									73.1	0.7088	0	0	0
											73.2	1.0022	0	0	0	14.9832								73.2	0.8841	0	0	0									73.2	0.7086	0	0	0
											73.3	1.0023	0	0	0	14.9847								73.3	0.8841	0	0	0									73.3	0.7084	0	0	0
											73.4	1.0024	0	0	0	14.9862								73.4	0.884	0	0	0									73.4	0.7082	0	0	0
											73.5	1.0025	0	0	0	14.9877								73.5	0.884	0	0	0									73.5	0.7081	0	0	0
											73.6	1.0025	0	0	0	14.9877								73.6	0.884	0	0	0									73.6	0.7079	0	0	0
											73.7	1.0025	0	0	0	14.9877								73.7	0.8839	0	0	0									73.7	0.7077	0	0	0
											73.8	1.0026	0	0	0	14.9892								73.8	0.8839	0	0	0									73.8	0.7075	0	0	0
											73.9	1.0026	0	0	0	14.9892								73.9	0.8838	0	0	0									73.9	0.7073	0	0	0
											74	1.0026	0	0	0	14.9892								74	0.8838	0	0	0									74	0.7071	0	0	0
											74.1	1.0026	0	0	0	14.9892								74.1	0.8837	0	0	0									74.1	0.707	0	0	0
											74.2	1.0027	0	0	0	14.9907								74.2	0.8837	0	0	0									74.2	0.7068	0	0	0
											74.3	1.0027	0	0	0	14.9907								74.3	0.8836	0	0	0									74.3	0.7066	0	0	0
											74.4	1.0028	0	0	0	14.9922								74.4	0.8836	0	0	0									74.4	0.7064	0	0	0
											74.5	1.0029	0	0	0	14.9937								74.5	0.8835	0	0	0									74.5	0.7062	0	0	0
											74.6	1.003	0	0	0	14.9952								74.6	0.8834	0	0	0									74.6	0.7061	0	0	0
											74.7	1.0031	0	0	0	14.9966								74.7	0.8834	0	0	0									74.7	0.7059	0	0	0
											74.8	1.0033	0	0	0	14.9996								74.8	0.8833	0	0	0									74.8	0.7057	0	0	0
											74.9	1.0035	0	0	0	15.0026								74.9	0.8832	0	0	0									74.9	0.7056	0	0	0
											75	1.0038	0	0	0	15.0071								75	0.8831	0	0	0									75	0.7054	0	0	0
											75.1	1.004	0	0	0	15.0101								75.1	0.883	0	0	0									75.1	0.7053	0	0	0
											75.2	1.0043	0	0	0	15.0146								75.2	0.883	0	0	0									75.2	0.7051	0	0	0
											75.3	1.0046	0	0	0	15.0191								75.3	0.8829	0	0	0									75.3	0.7049	0	0	0
											75.4	1.005	0	0	0	15.0251								75.4	0.8828	0	0	0									75.4	0.7048	0	0	0
											75.5	1.0053	0	0	0	15.0295								75.5	0.8827	0	0	0									75.5	0.7046	0	0	0
											75.6	1.0057	0	0	0	15.0355								75.6	0.8826	0	0	0									75.6	0.7045	0	0	0
											75.7	1.0061	0	0	0	15.0415								75.7	0.8825	0	0	0									75.7	0.7043	0	0	0
											75.8	1.0065	0	0	0	15.0475								75.8	0.8824	0	0	0									75.8	0.7042	0	0	0
											75.9	1.007	0	0	0	15.055								75.9	0.8823	0	0	0									75.9	0.704	0	0	0
											76	1.0074	0	0	0	15.0609								76	0.8822	0	0	0									76	0.7039	0	0	0
											76.1	1.0078	0	0	0	15.0669								76.1	0.8821	0	0	0									76.1	0.7037	0	0	0
											76.2	1.0083	0	0	0	15.0744								76.2	0.882	0	0	0									76.2	0.7035	0	0	0
											76.3	1.0087	0	0	0	15.0804								76.3	0.8819	0	0	0									76.3	0.7034	0	0	0
											76.4	1.0091	0	0	0	15.0863								76.4	0.8818	0	0	0									76.4	0.7032	0	0	0
											76.5	1.0095	0	0	0	15.0923								76.5	0.8817	0	0	0									76.5	0.7031	0	0	0
											76.6	1.01	0	0	0	15.0998								76.6	0.8816	0	0	0									76.6	0.7029	0	0	0
											76.7	1.0104	0	0	0	15.1058								76.7	0.8815	0	0	0									76.7	0.7027	0	0	0
											76.8	1.0107	0	0	0	15.1103								76.8	0.8814	0	0	0									76.8	0.7026	0	0	0
											76.9	1.0111	0	0	0	15.1162								76.9	0.8814	0	0	0									76.9	0.7024	0	0	0
											77	1.0115	0	0	0	15.1222								77	0.8813	0	0	0									77	0.7022	0	0	0
											77.1	1.0118	0	0	0	15.1267								77.1	0.8812	0	0	0									77.1	0.7021	0	0	0
											77.2	1.0122	0	0	0	15.1327								77.2	0.8811	0	0	0									77.2	0.7019	0	0	0
											77.3	1.0125	0	0	0	15.1372								77.3	0.881	0	0	0									77.3	0.7017	0	0	0
											77.4	1.0128	0	0	0	15.1417								77.4	0.8809	0	0	0									77.4	0.7015	0	0	0
											77.5	1.0131	0	0	0	15.1461								77.5	0.8808	0	0	0									77.5	0.7013	0	0	0
											77.6	1.0133	0	0	0	15.1491								77.6	0.8807	0	0	0									77.6	0.7012	0	0	0
											77.7	1.0136	0	0	0	15.1536								77.7	0.8806	0	0	0									77.7	0.701	0	0	0
											77.8	1.0139	0	0	0	15.1581								77.8	0.8805	0	0	0									77.8	0.7008	0	0	0
											77.9	1.0141	0	0	0	15.1611								77.9	0.8804	0	0	0									77.9	0.7006	0	0	0
											78	1.0143	0	0	0	15.1641								78	0.8803	0	0	0									78	0.7005	0	0	0
											78.1	1.0145	0	0	0	15.1671								78.1	0.8802	0	0	0									78.1	0.7003	0	0	0
											78.2	1.0147	0	0	0	15.1701								78.2	0.8802	0	0	0									78.2	0.7001	0	0	0
											78.3	1.0149	0	0	0	15.1731								78.3	0.8801	0	0	0									78.3	0.7	0	0	0
											78.4	1.0151	0	0	0	15.176								78.4	0.88	0	0	0									78.4	0.6998	0	0	0
											78.5	1.0152	0	0	0	15.1775								78.5	0.8799	0	0	0									78.5	0.6996	0	0	0
											78.6	1.0153	0	0	0	15.179								78.6	0.8798	0	0	0									78.6	0.6994	0	0	0
											78.7	1.0154	0	0	0	15.1805								78.7	0.8798	0	0	0									78.7	0.6992	0	0	0
											78.8	1.0155	0	0	0	15.182								78.8	0.8797	0	0	0									78.8	0.699	0	0	0
											78.9	1.0156	0	0	0	15.1835								78.9	0.8796	0	0	0									78.9	0.6989	0	0	0
											79	1.0156	0	0	0	15.1835								79	0.8796	0	0	0									79	0.6987	0	0	0
											79.1	1.0156	0	0	0	15.1835								79.1	0.8795	0	0	0									79.1	0.6985	0	0	0
											79.2	1.0156	0	0	0	15.1835								79.2	0.8794	0	0	0									79.2	0.6983	0	0	0
											79.3	1.0155	0	0	0	15.182								79.3	0.8794	0	0	0									79.3	0.6981	0	0	0
											79.4	1.0154	0	0	0	15.1805								79.4	0.8793	0	0	0									79.4	0.6979	0	0	0
											79.5	1.0153	0	0	0	15.179								79.5	0.8793	0	0	0									79.5	0.6977	0	0	0
											79.6	1.0152	0	0	0	15.1775								79.6	0.8792	0	0	0									79.6	0.6975	0	0	0
											79.7	1.015	0	0	0	15.1746								79.7	0.8792	0	0	0									79.7	0.6974	0	0	0
											79.8	1.0149	0	0	0	15.1731								79.8	0.8792	0	0	0									79.8	0.6972	0	0	0
											79.9	1.0147	0	0	0	15.1701								79.9	0.8791	0	0	0									79.9	0.697	0	0	0
											80	1.0145	0	0	0	15.1671								80	0.8791	0	0	0									80	0.6968	0	0	0
											80.1	1.0142	0	0	0	15.1626								80.1	0.879	0	0	0									80.1	0.6966	0	0	0
											80.2	1.014	0	0	0	15.1596								80.2	0.879	0	0	0									80.2	0.6964	0	0	0
											80.3	1.0138	0	0	0	15.1566								80.3	0.879	0	0	0									80.3	0.6962	0	0	0
											80.4	1.0135	0	0	0	15.1521								80.4	0.8789	0	0	0									80.4	0.696	0	0	0
											80.5	1.0133	0	0	0	15.1491								80.5	0.8789	0	0	0									80.5	0.6958	0	0	0
											80.6	1.0131	0	0	0	15.1461								80.6	0.8789	0	0	0									80.6	0.6956	0	0	0
											80.7	1.0128	0	0	0	15.1417								80.7	0.8789	0	0	0									80.7	0.6955	0	0	0
											80.8	1.0126	0	0	0	15.1387								80.8	0.8788	0	0	0									80.8	0.6953	0	0	0
											80.9	1.0124	0	0	0	15.1357								80.9	0.8788	0	0	0									80.9	0.6951	0	0	0
											81	1.0123	0	0	0	15.1342								81	0.8788	0	0	0									81	0.6949	0	0	0
											81.1	1.0121	0	0	0	15.1312								81.1	0.8788	0	0	0									81.1	0.6948	0	0	0
											81.2	1.012	0	0	0	15.1297								81.2	0.8788	0	0	0									81.2	0.6946	0	0	0
											81.3	1.0118	0	0	0	15.1267								81.3	0.8788	0	0	0									81.3	0.6944	0	0	0
											81.4	1.0117	0	0	0	15.1252								81.4	0.8788	0	0	0									81.4	0.6943	0	0	0
											81.5	1.0117	0	0	0	15.1252								81.5	0.8788	0	0	0									81.5	0.6941	0	0	0
											81.6	1.0116	0	0	0	15.1237								81.6	0.8788	0	0	0									81.6	0.694	0	0	0
											81.7	1.0116	0	0	0	15.1237								81.7	0.8788	0	0	0									81.7	0.6938	0	0	0
											81.8	1.0116	0	0	0	15.1237								81.8	0.8788	0	0	0									81.8	0.6937	0	0	0
											81.9	1.0116	0	0	0	15.1237								81.9	0.8787	0	0	0									81.9	0.6935	0	0	0
											82	1.0116	0	0	0	15.1237								82	0.8787	0	0	0									82	0.6934	0	0	0
											82.1	1.0116	0	0	0	15.1237								82.1	0.8787	0	0	0									82.1	0.6933	0	0	0
											82.2	1.0117	0	0	0	15.1252								82.2	0.8787	0	0	0									82.2	0.6931	0	0	0
											82.3	1.0117	0	0	0	15.1252								82.3	0.8787	0	0	0									82.3	0.693	0	0	0
											82.4	1.0118	0	0	0	15.1267								82.4	0.8787	0	0	0									82.4	0.6928	0	0	0
											82.5	1.0118	0	0	0	15.1267								82.5	0.8787	0	0	0									82.5	0.6927	0	0	0
											82.6	1.0118	0	0	0	15.1267								82.6	0.8787	0	0	0									82.6	0.6925	0	0	0
											82.7	1.0119	0	0	0	15.1282								82.7	0.8787	0	0	0									82.7	0.6924	0	0	0
											82.8	1.0119	0	0	0	15.1282								82.8	0.8787	0	0	0									82.8	0.6922	0	0	0
											82.9	1.0119	0	0	0	15.1282								82.9	0.8786	0	0	0									82.9	0.6921	0	0	0
											83	1.0118	0	0	0	15.1267								83	0.8786	0	0	0									83	0.6919	0	0	0
											83.1	1.0118	0	0	0	15.1267								83.1	0.8786	0	0	0									83.1	0.6918	0	0	0
											83.2	1.0117	0	0	0	15.1252								83.2	0.8785	0	0	0									83.2	0.6916	0	0	0
											83.3	1.0116	0	0	0	15.1237								83.3	0.8785	0	0	0									83.3	0.6915	0	0	0
											83.4	1.0115	0	0	0	15.1222								83.4	0.8785	0	0	0									83.4	0.6913	0	0	0
											83.5	1.0114	0	0	0	15.1207								83.5	0.8784	0	0	0									83.5	0.6912	0	0	0
											83.6	1.0112	0	0	0	15.1177								83.6	0.8784	0	0	0									83.6	0.691	0	0	0
											83.7	1.0111	0	0	0	15.1162								83.7	0.8783	0	0	0									83.7	0.6909	0	0	0
											83.8	1.0109	0	0	0	15.1133								83.8	0.8782	0	0	0									83.8	0.6907	0	0	0
											83.9	1.0107	0	0	0	15.1103								83.9	0.8782	0	0	0									83.9	0.6905	0	0	0
											84	1.0105	0	0	0	15.1073								84	0.8781	0	0	0									84	0.6904	0	0	0
											84.1	1.0102	0	0	0	15.1028								84.1	0.878	0	0	0									84.1	0.6902	0	0	0
											84.2	1.01	0	0	0	15.0998								84.2	0.8779	0	0	0									84.2	0.6901	0	0	0
											84.3	1.0098	0	0	0	15.0968								84.3	0.8779	0	0	0									84.3	0.6899	0	0	0
											84.4	1.0096	0	0	0	15.0938								84.4	0.8778	0	0	0									84.4	0.6897	0	0	0
											84.5	1.0094	0	0	0	15.0908								84.5	0.8777	0	0	0									84.5	0.6896	0	0	0
											84.6	1.0092	0	0	0	15.0878								84.6	0.8776	0	0	0									84.6	0.6894	0	0	0
											84.7	1.009	0	0	0	15.0849								84.7	0.8775	0	0	0									84.7	0.6893	0	0	0
											84.8	1.0088	0	0	0	15.0819								84.8	0.8773	0	0	0									84.8	0.6891	0	0	0
											84.9	1.0087	0	0	0	15.0804								84.9	0.8772	0	0	0									84.9	0.689	0	0	0
											85	1.0085	0	0	0	15.0774								85	0.8771	0	0	0									85	0.6888	0	0	0
											85.1	1.0084	0	0	0	15.0759								85.1	0.877	0	0	0									85.1	0.6887	0	0	0
											85.2	1.0084	0	0	0	15.0759								85.2	0.8769	0	0	0									85.2	0.6885	0	0	0
											85.3	1.0083	0	0	0	15.0744								85.3	0.8768	0	0	0									85.3	0.6884	0	0	0
											85.4	1.0083	0	0	0	15.0744								85.4	0.8766	0	0	0									85.4	0.6882	0	0	0
											85.5	1.0083	0	0	0	15.0744								85.5	0.8765	0	0	0									85.5	0.688	0	0	0
											85.6	1.0083	0	0	0	15.0744								85.6	0.8764	0	0	0									85.6	0.6879	0	0	0
											85.7	1.0084	0	0	0	15.0759								85.7	0.8762	0	0	0									85.7	0.6877	0	0	0
											85.8	1.0084	0	0	0	15.0759								85.8	0.8761	0	0	0									85.8	0.6876	0	0	0
											85.9	1.0085	0	0	0	15.0774								85.9	0.876	0	0	0									85.9	0.6874	0	0	0
											86	1.0086	0	0	0	15.0789								86	0.8759	0	0	0									86	0.6872	0	0	0
											86.1	1.0087	0	0	0	15.0804								86.1	0.8757	0	0	0									86.1	0.6871	0	0	0
											86.2	1.0088	0	0	0	15.0819								86.2	0.8756	0	0	0									86.2	0.6869	0	0	0
											86.3	1.009	0	0	0	15.0849								86.3	0.8755	0	0	0									86.3	0.6868	0	0	0
											86.4	1.0091	0	0	0	15.0863								86.4	0.8754	0	0	0									86.4	0.6866	0	0	0
											86.5	1.0092	0	0	0	15.0878								86.5	0.8753	0	0	0									86.5	0.6864	0	0	0
											86.6	1.0093	0	0	0	15.0893								86.6	0.8751	0	0	0									86.6	0.6862	0	0	0
											86.7	1.0094	0	0	0	15.0908								86.7	0.875	0	0	0									86.7	0.686	0	0	0
											86.8	1.0095	0	0	0	15.0923								86.8	0.8749	0	0	0									86.8	0.6858	0	0	0
											86.9	1.0096	0	0	0	15.0938								86.9	0.8748	0	0	0									86.9	0.6857	0	0	0
											87	1.0097	0	0	0	15.0953								87	0.8748	0	0	0									87	0.6855	0	0	0
											87.1	1.0098	0	0	0	15.0968								87.1	0.8747	0	0	0									87.1	0.6853	0	0	0
											87.2	1.0098	0	0	0	15.0968								87.2	0.8746	0	0	0									87.2	0.6851	0	0	0
											87.3	1.0098	0	0	0	15.0968								87.3	0.8745	0	0	0									87.3	0.6849	0	0	0
											87.4	1.0099	0	0	0	15.0983								87.4	0.8744	0	0	0									87.4	0.6847	0	0	0
											87.5	1.0099	0	0	0	15.0983								87.5	0.8744	0	0	0									87.5	0.6845	0	0	0
											87.6	1.0099	0	0	0	15.0983								87.6	0.8743	0	0	0									87.6	0.6843	0	0	0
											87.7	1.0099	0	0	0	15.0983								87.7	0.8743	0	0	0									87.7	0.6841	0	0	0
											87.8	1.0099	0	0	0	15.0983								87.8	0.8742	0	0	0									87.8	0.6839	0	0	0
											87.9	1.0098	0	0	0	15.0968								87.9	0.8742	0	0	0									87.9	0.6836	0	0	0
											88	1.0098	0	0	0	15.0968								88	0.8741	0	0	0									88	0.6834	0	0	0
											88.1	1.0098	0	0	0	15.0968								88.1	0.8741	0	0	0									88.1	0.6832	0	0	0
											88.2	1.0098	0	0	0	15.0968								88.2	0.874	0	0	0									88.2	0.683	0	0	0
											88.3	1.0097	0	0	0	15.0953								88.3	0.874	0	0	0									88.3	0.6827	0	0	0
											88.4	1.0097	0	0	0	15.0953								88.4	0.874	0	0	0									88.4	0.6825	0	0	0
											88.5	1.0097	0	0	0	15.0953								88.5	0.8739	0	0	0									88.5	0.6822	0	0	0
											88.6	1.0097	0	0	0	15.0953								88.6	0.8739	0	0	0									88.6	0.682	0	0	0
											88.7	1.0097	0	0	0	15.0953								88.7	0.8739	0	0	0									88.7	0.6817	0	0	0
											88.8	1.0097	0	0	0	15.0953								88.8	0.8738	0	0	0									88.8	0.6815	0	0	0
											88.9	1.0097	0	0	0	15.0953								88.9	0.8738	0	0	0									88.9	0.6812	0	0	0
											89	1.0097	0	0	0	15.0953								89	0.8737	0	0	0									89	0.6809	0	0	0
											89.1	1.0097	0	0	0	15.0953								89.1	0.8737	0	0	0									89.1	0.6806	0	0	0
											89.2	1.0097	0	0	0	15.0953								89.2	0.8737	0	0	0									89.2	0.6804	0	0	0
											89.3	1.0097	0	0	0	15.0953								89.3	0.8736	0	0	0									89.3	0.6801	0	0	0
											89.4	1.0098	0	0	0	15.0968								89.4	0.8736	0	0	0									89.4	0.6798	0	0	0
											89.5	1.0098	0	0	0	15.0968								89.5	0.8735	0	0	0									89.5	0.6795	0	0	0
											89.6	1.0098	0	0	0	15.0968								89.6	0.8735	0	0	0									89.6	0.6792	0	0	0
											89.7	1.0098	0	0	0	15.0968								89.7	0.8734	0	0	0									89.7	0.6788	0	0	0
											89.8	1.0098	0	0	0	15.0968								89.8	0.8734	0	0	0									89.8	0.6785	0	0	0
											89.9	1.0097	0	0	0	15.0953								89.9	0.8733	0	0	0									89.9	0.6782	0	0	0
											90	1.0097	0	0	0	15.0953								90	0.8733	0	0	0									90	0.6779	0	0	0
											90.1	1.0097	0	0	0	15.0953								90.1	0.8732	0	0	0									90.1	0.6776	0	0	0
											90.2	1.0096	0	0	0	15.0938								90.2	0.8731	0	0	0									90.2	0.6773	0	0	0
											90.3	1.0096	0	0	0	15.0938								90.3	0.8731	0	0	0									90.3	0.6769	0	0	0
											90.4	1.0095	0	0	0	15.0923								90.4	0.873	0	0	0									90.4	0.6766	0	0	0
											90.5	1.0094	0	0	0	15.0908								90.5	0.8729	0	0	0									90.5	0.6763	0	0	0
											90.6	1.0093	0	0	0	15.0893								90.6	0.8729	0	0	0									90.6	0.676	0	0	0
											90.7	1.0092	0	0	0	15.0878								90.7	0.8728	0	0	0									90.7	0.6757	0	0	0
											90.8	1.0091	0	0	0	15.0863								90.8	0.8727	0	0	0									90.8	0.6753	0	0	0
											90.9	1.0089	0	0	0	15.0834								90.9	0.8727	0	0	0									90.9	0.675	0	0	0
											91	1.0088	0	0	0	15.0819								91	0.8726	0	0	0									91	0.6747	0	0	0
											91.1	1.0087	0	0	0	15.0804								91.1	0.8726	0	0	0									91.1	0.6744	0	0	0
											91.2	1.0085	0	0	0	15.0774								91.2	0.8725	0	0	0									91.2	0.674	0	0	0
											91.3	1.0084	0	0	0	15.0759								91.3	0.8725	0	0	0									91.3	0.6737	0	0	0
											91.4	1.0083	0	0	0	15.0744								91.4	0.8724	0	0	0									91.4	0.6734	0	0	0
											91.5	1.0082	0	0	0	15.0729								91.5	0.8724	0	0	0									91.5	0.673	0	0	0
											91.6	1.0081	0	0	0	15.0714								91.6	0.8723	0	0	0									91.6	0.6727	0	0	0
											91.7	1.008	0	0	0	15.0699								91.7	0.8723	0	0	0									91.7	0.6724	0	0	0
											91.8	1.008	0	0	0	15.0699								91.8	0.8722	0	0	0									91.8	0.6721	0	0	0
											91.9	1.008	0	0	0	15.0699								91.9	0.8722	0	0	0									91.9	0.6717	0	0	0
											92	1.008	0	0	0	15.0699								92	0.8722	0	0	0									92	0.6714	0	0	0
											92.1	1.008	0	0	0	15.0699								92.1	0.8721	0	0	0									92.1	0.6711	0	0	0
											92.2	1.008	0	0	0	15.0699								92.2	0.8721	0	0	0									92.2	0.6708	0	0	0
											92.3	1.0081	0	0	0	15.0714								92.3	0.8721	0	0	0									92.3	0.6704	0	0	0
											92.4	1.0082	0	0	0	15.0729								92.4	0.872	0	0	0									92.4	0.6701	0	0	0
											92.5	1.0083	0	0	0	15.0744								92.5	0.872	0	0	0									92.5	0.6698	0	0	0
											92.6	1.0084	0	0	0	15.0759								92.6	0.8719	0	0	0									92.6	0.6694	0	0	0
											92.7	1.0086	0	0	0	15.0789								92.7	0.8719	0	0	0									92.7	0.6691	0	0	0
											92.8	1.0087	0	0	0	15.0804								92.8	0.8719	0	0	0									92.8	0.6688	0	0	0
											92.9	1.0089	0	0	0	15.0834								92.9	0.8718	0	0	0									92.9	0.6685	0	0	0
											93	1.0091	0	0	0	15.0863								93	0.8718	0	0	0									93	0.6681	0	0	0
											93.1	1.0093	0	0	0	15.0893								93.1	0.8718	0	0	0									93.1	0.6678	0	0	0
											93.2	1.0095	0	0	0	15.0923								93.2	0.8717	0	0	0									93.2	0.6675	0	0	0
											93.3	1.0097	0	0	0	15.0953								93.3	0.8717	0	0	0									93.3	0.6672	0	0	0
											93.4	1.0099	0	0	0	15.0983								93.4	0.8716	0	0	0									93.4	0.6668	0	0	0
											93.5	1.0101	0	0	0	15.1013								93.5	0.8716	0	0	0									93.5	0.6665	0	0	0
											93.6	1.0103	0	0	0	15.1043								93.6	0.8715	0	0	0									93.6	0.6662	0	0	0
											93.7	1.0105	0	0	0	15.1073								93.7	0.8715	0	0	0									93.7	0.6659	0	0	0
											93.8	1.0107	0	0	0	15.1103								93.8	0.8714	0	0	0									93.8	0.6656	0	0	0
											93.9	1.0109	0	0	0	15.1133								93.9	0.8713	0	0	0									93.9	0.6653	0	0	0
											94	1.011	0	0	0	15.1148								94	0.8713	0	0	0									94	0.665	0	0	0
											94.1	1.0111	0	0	0	15.1162								94.1	0.8712	0	0	0									94.1	0.6646	0	0	0
											94.2	1.0113	0	0	0	15.1192								94.2	0.8711	0	0	0									94.2	0.6643	0	0	0
											94.3	1.0113	0	0	0	15.1192								94.3	0.871	0	0	0									94.3	0.664	0	0	0
											94.4	1.0114	0	0	0	15.1207								94.4	0.871	0	0	0									94.4	0.6637	0	0	0
											94.5	1.0115	0	0	0	15.1222								94.5	0.8709	0	0	0									94.5	0.6635	0	0	0
											94.6	1.0115	0	0	0	15.1222								94.6	0.8708	0	0	0									94.6	0.6632	0	0	0
											94.7	1.0115	0	0	0	15.1222								94.7	0.8707	0	0	0									94.7	0.6629	0	0	0
											94.8	1.0115	0	0	0	15.1222								94.8	0.8706	0	0	0									94.8	0.6626	0	0	0
											94.9	1.0115	0	0	0	15.1222								94.9	0.8705	0	0	0									94.9	0.6623	0	0	0
											95	1.0115	0	0	0	15.1222								95	0.8704	0	0	0									95	0.662	0	0	0
											95.1	1.0114	0	0	0	15.1207								95.1	0.8703	0	0	0									95.1	0.6618	0	0	0
											95.2	1.0114	0	0	0	15.1207								95.2	0.8702	0	0	0									95.2	0.6615	0	0	0
											95.3	1.0113	0	0	0	15.1192								95.3	0.8701	0	0	0									95.3	0.6612	0	0	0
											95.4	1.0113	0	0	0	15.1192								95.4	0.87	0	0	0									95.4	0.6609	0	0	0
											95.5	1.0112	0	0	0	15.1177								95.5	0.8699	0	0	0									95.5	0.6606	0	0	0
											95.6	1.0112	0	0	0	15.1177								95.6	0.8698	0	0	0									95.6	0.6604	0	0	0
											95.7	1.0112	0	0	0	15.1177								95.7	0.8697	0	0	0									95.7	0.6601	0	0	0
											95.8	1.0111	0	0	0	15.1162								95.8	0.8696	0	0	0									95.8	0.6598	0	0	0
											95.9	1.0111	0	0	0	15.1162								95.9	0.8695	0	0	0									95.9	0.6596	0	0	0
											96	1.0111	0	0	0	15.1162								96	0.8694	0	0	0									96	0.6593	0	0	0
											96.1	1.0112	0	0	0	15.1177								96.1	0.8694	0	0	0									96.1	0.659	0	0	0
											96.2	1.0112	0	0	0	15.1177								96.2	0.8693	0	0	0									96.2	0.6588	0	0	0
											96.3	1.0113	0	0	0	15.1192								96.3	0.8692	0	0	0									96.3	0.6585	0	0	0
											96.4	1.0114	0	0	0	15.1207								96.4	0.8691	0	0	0									96.4	0.6583	0	0	0
											96.5	1.0115	0	0	0	15.1222								96.5	0.869	0	0	0									96.5	0.658	0	0	0
											96.6	1.0117	0	0	0	15.1252								96.6	0.869	0	0	0									96.6	0.6578	0	0	0
											96.7	1.0118	0	0	0	15.1267								96.7	0.8689	0	0	0									96.7	0.6575	0	0	0
											96.8	1.012	0	0	0	15.1297								96.8	0.8688	0	0	0									96.8	0.6573	0	0	0
											96.9	1.0123	0	0	0	15.1342								96.9	0.8688	0	0	0									96.9	0.657	0	0	0
											97	1.0125	0	0	0	15.1372								97	0.8687	0	0	0									97	0.6568	0	0	0
											97.1	1.0128	0	0	0	15.1417								97.1	0.8686	0	0	0									97.1	0.6565	0	0	0
											97.2	1.0131	0	0	0	15.1461								97.2	0.8686	0	0	0									97.2	0.6563	0	0	0
											97.3	1.0135	0	0	0	15.1521								97.3	0.8685	0	0	0									97.3	0.656	0	0	0
											97.4	1.0138	0	0	0	15.1566								97.4	0.8685	0	0	0									97.4	0.6558	0	0	0
											97.5	1.0141	0	0	0	15.1611								97.5	0.8684	0	0	0									97.5	0.6555	0	0	0
											97.6	1.0145	0	0	0	15.1671								97.6	0.8684	0	0	0									97.6	0.6553	0	0	0
											97.7	1.0148	0	0	0	15.1716								97.7	0.8684	0	0	0									97.7	0.655	0	0	0
											97.8	1.0151	0	0	0	15.176								97.8	0.8683	0	0	0									97.8	0.6548	0	0	0
											97.9	1.0155	0	0	0	15.182								97.9	0.8683	0	0	0									97.9	0.6546	0	0	0
											98	1.0158	0	0	0	15.1865								98	0.8682	0	0	0									98	0.6543	0	0	0
											98.1	1.016	0	0	0	15.1895								98.1	0.8682	0	0	0									98.1	0.6541	0	0	0
											98.2	1.0163	0	0	0	15.194								98.2	0.8682	0	0	0									98.2	0.6539	0	0	0
											98.3	1.0165	0	0	0	15.197								98.3	0.8682	0	0	0									98.3	0.6537	0	0	0
											98.4	1.0167	0	0	0	15.2								98.4	0.8681	0	0	0									98.4	0.6534	0	0	0
											98.5	1.0168	0	0	0	15.2015								98.5	0.8681	0	0	0									98.5	0.6532	0	0	0
											98.6	1.0169	0	0	0	15.203								98.6	0.8681	0	0	0									98.6	0.653	0	0	0
											98.7	1.0169	0	0	0	15.203								98.7	0.868	0	0	0									98.7	0.6528	0	0	0
											98.8	1.0169	0	0	0	15.203								98.8	0.868	0	0	0									98.8	0.6526	0	0	0
											98.9	1.0168	0	0	0	15.2015								98.9	0.868	0	0	0									98.9	0.6523	0	0	0
											99	1.0167	0	0	0	15.2								99	0.8679	0	0	0									99	0.6521	0	0	0
											99.1	1.0165	0	0	0	15.197								99.1	0.8679	0	0	0									99.1	0.6519	0	0	0
											99.2	1.0163	0	0	0	15.194								99.2	0.8679	0	0	0									99.2	0.6517	0	0	0
											99.3	1.016	0	0	0	15.1895								99.3	0.8678	0	0	0									99.3	0.6515	0	0	0
											99.4	1.0156	0	0	0	15.1835								99.4	0.8678	0	0	0									99.4	0.6513	0	0	0
											99.5	1.0152	0	0	0	15.1775								99.5	0.8678	0	0	0									99.5	0.6511	0	0	0
											99.6	1.0148	0	0	0	15.1716								99.6	0.8677	0	0	0									99.6	0.6509	0	0	0
											99.7	1.0143	0	0	0	15.1641								99.7	0.8677	0	0	0									99.7	0.6507	0	0	0
											99.8	1.0137	0	0	0	15.1551								99.8	0.8676	0	0	0									99.8	0.6505	0	0	0
											99.9	1.0131	0	0	0	15.1461								99.9	0.8676	0	0	0									99.9	0.6503	0	0	0
											100	1.0125	0	0	0	15.1372								100	0.8675	0	0	0									100	0.6501	0	0	0
											100.1	1.0119	0	0	0	15.1282								100.1	0.8675	0	0	0									100.1	0.6499	0	0	0
											100.2	1.0112	0	0	0	15.1177								100.2	0.8674	0	0	0									100.2	0.6497	0	0	0
											100.3	1.0105	0	0	0	15.1073								100.3	0.8674	0	0	0									100.3	0.6495	0	0	0
											100.4	1.0098	0	0	0	15.0968								100.4	0.8673	0	0	0									100.4	0.6493	0	0	0
											100.5	1.009	0	0	0	15.0849								100.5	0.8673	0	0	0									100.5	0.6492	0	0	0
											100.6	1.0083	0	0	0	15.0744								100.6	0.8672	0	0	0									100.6	0.649	0	0	0
											100.7	1.0075	0	0	0	15.0624								100.7	0.8671	0	0	0									100.7	0.6488	0	0	0
											100.8	1.0068	0	0	0	15.052								100.8	0.867	0	0	0									100.8	0.6486	0	0	0
											100.9	1.006	0	0	0	15.04								100.9	0.867	0	0	0									100.9	0.6484	0	0	0
											101	1.0053	0	0	0	15.0295								101	0.8669	0	0	0									101	0.6482	0	0	0
											101.1	1.0045	0	0	0	15.0176								101.1	0.8668	0	0	0									101.1	0.648	0	0	0
											101.2	1.0038	0	0	0	15.0071								101.2	0.8667	0	0	0									101.2	0.6479	0	0	0
											101.3	1.0031	0	0	0	14.9966								101.3	0.8666	0	0	0									101.3	0.6477	0	0	0
											101.4	1.0024	0	0	0	14.9862								101.4	0.8665	0	0	0									101.4	0.6475	0	0	0
											101.5	1.0017	0	0	0	14.9757								101.5	0.8664	0	0	0									101.5	0.6473	0	0	0
											101.6	1.001	0	0	0	14.9653								101.6	0.8663	0	0	0									101.6	0.6471	0	0	0
											101.7	1.0003	0	0	0	14.9548								101.7	0.8662	0	0	0									101.7	0.647	0	0	0
											101.8	0.9997	0	0	0	14.9458								101.8	0.8661	0	0	0									101.8	0.6468	0	0	0
											101.9	0.999	0	0	0	14.9353								101.9	0.866	0	0	0									101.9	0.6466	0	0	0
											102	0.9984	0	0	0	14.9264								102	0.8659	0	0	0									102	0.6464	0	0	0
											102.1	0.9978	0	0	0	14.9174								102.1	0.8658	0	0	0									102.1	0.6462	0	0	0
											102.2	0.9972	0	0	0	14.9084								102.2	0.8656	0	0	0									102.2	0.646	0	0	0
											102.3	0.9967	0	0	0	14.901								102.3	0.8655	0	0	0									102.3	0.6458	0	0	0
											102.4	0.9961	0	0	0	14.892								102.4	0.8654	0	0	0									102.4	0.6456	0	0	0
											102.5	0.9956	0	0	0	14.8845								102.5	0.8653	0	0	0									102.5	0.6454	0	0	0
											102.6	0.9951	0	0	0	14.877								102.6	0.8651	0	0	0									102.6	0.6452	0	0	0
											102.7	0.9947	0	0	0	14.8711								102.7	0.865	0	0	0									102.7	0.6451	0	0	0
											102.8	0.9942	0	0	0	14.8636								102.8	0.8648	0	0	0									102.8	0.6449	0	0	0
											102.9	0.9937	0	0	0	14.8561								102.9	0.8647	0	0	0									102.9	0.6447	0	0	0
											103	0.9933	0	0	0	14.8501								103	0.8645	0	0	0									103	0.6445	0	0	0
											103.1	0.9929	0	0	0	14.8442								103.1	0.8644	0	0	0									103.1	0.6443	0	0	0
											103.2	0.9925	0	0	0	14.8382								103.2	0.8642	0	0	0									103.2	0.6441	0	0	0
											103.3	0.9922	0	0	0	14.8337								103.3	0.8641	0	0	0									103.3	0.6439	0	0	0
											103.4	0.9918	0	0	0	14.8277								103.4	0.8639	0	0	0									103.4	0.6438	0	0	0
											103.5	0.9915	0	0	0	14.8232								103.5	0.8637	0	0	0									103.5	0.6436	0	0	0
											103.6	0.9912	0	0	0	14.8187								103.6	0.8636	0	0	0									103.6	0.6434	0	0	0
											103.7	0.9909	0	0	0	14.8143								103.7	0.8634	0	0	0									103.7	0.6432	0	0	0
											103.8	0.9906	0	0	0	14.8098								103.8	0.8632	0	0	0									103.8	0.643	0	0	0
											103.9	0.9904	0	0	0	14.8068								103.9	0.8631	0	0	0									103.9	0.6428	0	0	0
											104	0.9902	0	0	0	14.8038								104	0.8629	0	0	0									104	0.6427	0	0	0
											104.1	0.99	0	0	0	14.8008								104.1	0.8627	0	0	0									104.1	0.6425	0	0	0
											104.2	0.9898	0	0	0	14.7978								104.2	0.8625	0	0	0									104.2	0.6423	0	0	0
											104.3	0.9896	0	0	0	14.7948								104.3	0.8624	0	0	0									104.3	0.6421	0	0	0
											104.4	0.9894	0	0	0	14.7918								104.4	0.8622	0	0	0									104.4	0.642	0	0	0
											104.5	0.9893	0	0	0	14.7903								104.5	0.862	0	0	0									104.5	0.6418	0	0	0
											104.6	0.9892	0	0	0	14.7888								104.6	0.8618	0	0	0									104.6	0.6416	0	0	0
											104.7	0.9891	0	0	0	14.7873								104.7	0.8617	0	0	0									104.7	0.6415	0	0	0
											104.8	0.989	0	0	0	14.7858								104.8	0.8615	0	0	0									104.8	0.6413	0	0	0
											104.9	0.9889	0	0	0	14.7844								104.9	0.8613	0	0	0									104.9	0.6411	0	0	0
											105	0.9888	0	0	0	14.7829								105	0.8611	0	0	0									105	0.641	0	0	0
											105.1	0.9888	0	0	0	14.7829								105.1	0.861	0	0	0									105.1	0.6408	0	0	0
											105.2	0.9887	0	0	0	14.7814								105.2	0.8608	0	0	0									105.2	0.6406	0	0	0
											105.3	0.9887	0	0	0	14.7814								105.3	0.8607	0	0	0									105.3	0.6404	0	0	0
											105.4	0.9887	0	0	0	14.7814								105.4	0.8605	0	0	0									105.4	0.6403	0	0	0
											105.5	0.9887	0	0	0	14.7814								105.5	0.8603	0	0	0									105.5	0.6401	0	0	0
											105.6	0.9886	0	0	0	14.7799								105.6	0.8602	0	0	0									105.6	0.6399	0	0	0
											105.7	0.9886	0	0	0	14.7799								105.7	0.86	0	0	0									105.7	0.6398	0	0	0
											105.8	0.9886	0	0	0	14.7799								105.8	0.8599	0	0	0									105.8	0.6396	0	0	0
											105.9	0.9886	0	0	0	14.7799								105.9	0.8598	0	0	0									105.9	0.6394	0	0	0
											106	0.9886	0	0	0	14.7799								106	0.8596	0	0	0									106	0.6393	0	0	0
											106.1	0.9886	0	0	0	14.7799								106.1	0.8595	0	0	0									106.1	0.6391	0	0	0
											106.2	0.9885	0	0	0	14.7784								106.2	0.8594	0	0	0									106.2	0.6389	0	0	0
											106.3	0.9885	0	0	0	14.7784								106.3	0.8592	0	0	0									106.3	0.6388	0	0	0
											106.4	0.9885	0	0	0	14.7784								106.4	0.8591	0	0	0									106.4	0.6386	0	0	0
											106.5	0.9885	0	0	0	14.7784								106.5	0.859	0	0	0									106.5	0.6384	0	0	0
											106.6	0.9884	0	0	0	14.7769								106.6	0.8589	0	0	0									106.6	0.6382	0	0	0
											106.7	0.9884	0	0	0	14.7769								106.7	0.8588	0	0	0									106.7	0.638	0	0	0
											106.8	0.9883	0	0	0	14.7754								106.8	0.8587	0	0	0									106.8	0.6378	0	0	0
											106.9	0.9883	0	0	0	14.7754								106.9	0.8586	0	0	0									106.9	0.6376	0	0	0
											107	0.9882	0	0	0	14.7739								107	0.8585	0	0	0									107	0.6374	0	0	0
											107.1	0.9882	0	0	0	14.7739								107.1	0.8584	0	0	0									107.1	0.6372	0	0	0
											107.2	0.9881	0	0	0	14.7724								107.2	0.8584	0	0	0									107.2	0.637	0	0	0
											107.3	0.9881	0	0	0	14.7724								107.3	0.8583	0	0	0									107.3	0.6368	0	0	0
											107.4	0.9881	0	0	0	14.7724								107.4	0.8582	0	0	0									107.4	0.6366	0	0	0
											107.5	0.988	0	0	0	14.7709								107.5	0.8582	0	0	0									107.5	0.6364	0	0	0
											107.6	0.988	0	0	0	14.7709								107.6	0.8581	0	0	0									107.6	0.6362	0	0	0
											107.7	0.988	0	0	0	14.7709								107.7	0.858	0	0	0									107.7	0.636	0	0	0
											107.8	0.988	0	0	0	14.7709								107.8	0.858	0	0	0									107.8	0.6357	0	0	0
											107.9	0.988	0	0	0	14.7709								107.9	0.8579	0	0	0									107.9	0.6355	0	0	0
											108	0.988	0	0	0	14.7709								108	0.8579	0	0	0									108	0.6352	0	0	0
											108.1	0.988	0	0	0	14.7709								108.1	0.8578	0	0	0									108.1	0.635	0	0	0
											108.2	0.988	0	0	0	14.7709								108.2	0.8578	0	0	0									108.2	0.6347	0	0	0
											108.3	0.9881	0	0	0	14.7724								108.3	0.8577	0	0	0									108.3	0.6345	0	0	0
											108.4	0.9881	0	0	0	14.7724								108.4	0.8577	0	0	0									108.4	0.6342	0	0	0
											108.5	0.9882	0	0	0	14.7739								108.5	0.8576	0	0	0									108.5	0.634	0	0	0
											108.6	0.9883	0	0	0	14.7754								108.6	0.8576	0	0	0									108.6	0.6337	0	0	0
											108.7	0.9883	0	0	0	14.7754								108.7	0.8575	0	0	0									108.7	0.6334	0	0	0
											108.8	0.9884	0	0	0	14.7769								108.8	0.8575	0	0	0									108.8	0.6331	0	0	0
											108.9	0.9885	0	0	0	14.7784								108.9	0.8575	0	0	0									108.9	0.6329	0	0	0
											109	0.9886	0	0	0	14.7799								109	0.8574	0	0	0									109	0.6326	0	0	0
											109.1	0.9887	0	0	0	14.7814								109.1	0.8574	0	0	0									109.1	0.6323	0	0	0
											109.2	0.9888	0	0	0	14.7829								109.2	0.8573	0	0	0									109.2	0.632	0	0	0
											109.3	0.9889	0	0	0	14.7844								109.3	0.8573	0	0	0									109.3	0.6317	0	0	0
											109.4	0.989	0	0	0	14.7858								109.4	0.8573	0	0	0									109.4	0.6315	0	0	0
											109.5	0.9891	0	0	0	14.7873								109.5	0.8572	0	0	0									109.5	0.6312	0	0	0
											109.6	0.9892	0	0	0	14.7888								109.6	0.8572	0	0	0									109.6	0.6309	0	0	0
											109.7	0.9893	0	0	0	14.7903								109.7	0.8571	0	0	0									109.7	0.6306	0	0	0
											109.8	0.9894	0	0	0	14.7918								109.8	0.8571	0	0	0									109.8	0.6303	0	0	0
											109.9	0.9896	0	0	0	14.7948								109.9	0.857	0	0	0									109.9	0.63	0	0	0
											110	0.9897	0	0	0	14.7963								110	0.857	0	0	0									110	0.6297	0	0	0
											110.1	0.9898	0	0	0	14.7978								110.1	0.8569	0	0	0									110.1	0.6294	0	0	0
											110.2	0.9899	0	0	0	14.7993								110.2	0.8569	0	0	0									110.2	0.6291	0	0	0
											110.3	0.9901	0	0	0	14.8023								110.3	0.8568	0	0	0									110.3	0.6288	0	0	0
											110.4	0.9903	0	0	0	14.8053								110.4	0.8568	0	0	0									110.4	0.6285	0	0	0
											110.5	0.9904	0	0	0	14.8068								110.5	0.8567	0	0	0									110.5	0.6282	0	0	0
											110.6	0.9906	0	0	0	14.8098								110.6	0.8567	0	0	0									110.6	0.628	0	0	0
											110.7	0.9908	0	0	0	14.8128								110.7	0.8566	0	0	0									110.7	0.6277	0	0	0
											110.8	0.991	0	0	0	14.8157								110.8	0.8565	0	0	0									110.8	0.6274	0	0	0
											110.9	0.9912	0	0	0	14.8187								110.9	0.8565	0	0	0									110.9	0.6271	0	0	0
											111	0.9915	0	0	0	14.8232								111	0.8564	0	0	0									111	0.6268	0	0	0
											111.1	0.9917	0	0	0	14.8262								111.1	0.8563	0	0	0									111.1	0.6266	0	0	0
											111.2	0.992	0	0	0	14.8307								111.2	0.8562	0	0	0									111.2	0.6263	0	0	0
											111.3	0.9923	0	0	0	14.8352								111.3	0.8562	0	0	0									111.3	0.626	0	0	0
											111.4	0.9926	0	0	0	14.8397								111.4	0.8561	0	0	0									111.4	0.6258	0	0	0
											111.5	0.9929	0	0	0	14.8442								111.5	0.856	0	0	0									111.5	0.6255	0	0	0
											111.6	0.9932	0	0	0	14.8486								111.6	0.8559	0	0	0									111.6	0.6252	0	0	0
											111.7	0.9936	0	0	0	14.8546								111.7	0.8558	0	0	0									111.7	0.625	0	0	0
											111.8	0.9939	0	0	0	14.8591								111.8	0.8557	0	0	0									111.8	0.6247	0	0	0
											111.9	0.9942	0	0	0	14.8636								111.9	0.8556	0	0	0									111.9	0.6244	0	0	0
											112	0.9945	0	0	0	14.8681								112	0.8556	0	0	0									112	0.6242	0	0	0
											112.1	0.9949	0	0	0	14.8741								112.1	0.8555	0	0	0									112.1	0.6239	0	0	0
											112.2	0.9952	0	0	0	14.8785								112.2	0.8554	0	0	0									112.2	0.6236	0	0	0
											112.3	0.9955	0	0	0	14.883								112.3	0.8553	0	0	0									112.3	0.6234	0	0	0
											112.4	0.9958	0	0	0	14.8875								112.4	0.8552	0	0	0									112.4	0.6231	0	0	0
											112.5	0.9961	0	0	0	14.892								112.5	0.8551	0	0	0									112.5	0.6229	0	0	0
											112.6	0.9963	0	0	0	14.895								112.6	0.855	0	0	0									112.6	0.6226	0	0	0
											112.7	0.9965	0	0	0	14.898								112.7	0.8549	0	0	0									112.7	0.6224	0	0	0
											112.8	0.9968	0	0	0	14.9025								112.8	0.8548	0	0	0									112.8	0.6221	0	0	0
											112.9	0.9969	0	0	0	14.904								112.9	0.8547	0	0	0									112.9	0.6218	0	0	0
											113	0.9971	0	0	0	14.9069								113	0.8546	0	0	0									113	0.6216	0	0	0
											113.1	0.9973	0	0	0	14.9099								113.1	0.8545	0	0	0									113.1	0.6213	0	0	0
											113.2	0.9974	0	0	0	14.9114								113.2	0.8544	0	0	0									113.2	0.6211	0	0	0
											113.3	0.9975	0	0	0	14.9129								113.3	0.8543	0	0	0									113.3	0.6208	0	0	0
											113.4	0.9975	0	0	0	14.9129								113.4	0.8542	0	0	0									113.4	0.6206	0	0	0
											113.5	0.9976	0	0	0	14.9144								113.5	0.8541	0	0	0									113.5	0.6203	0	0	0
											113.6	0.9976	0	0	0	14.9144								113.6	0.854	0	0	0									113.6	0.62	0	0	0
											113.7	0.9976	0	0	0	14.9144								113.7	0.8539	0	0	0									113.7	0.6198	0	0	0
											113.8	0.9976	0	0	0	14.9144								113.8	0.8538	0	0	0									113.8	0.6195	0	0	0
											113.9	0.9976	0	0	0	14.9144								113.9	0.8537	0	0	0									113.9	0.6193	0	0	0
											114	0.9976	0	0	0	14.9144								114	0.8536	0	0	0									114	0.619	0	0	0
											114.1	0.9975	0	0	0	14.9129								114.1	0.8536	0	0	0									114.1	0.6187	0	0	0
											114.2	0.9974	0	0	0	14.9114								114.2	0.8535	0	0	0									114.2	0.6185	0	0	0
											114.3	0.9974	0	0	0	14.9114								114.3	0.8534	0	0	0									114.3	0.6182	0	0	0
											114.4	0.9973	0	0	0	14.9099								114.4	0.8533	0	0	0									114.4	0.618	0	0	0
											114.5	0.9972	0	0	0	14.9084								114.5	0.8532	0	0	0									114.5	0.6177	0	0	0
											114.6	0.9971	0	0	0	14.9069								114.6	0.8531	0	0	0									114.6	0.6175	0	0	0
											114.7	0.997	0	0	0	14.9054								114.7	0.853	0	0	0									114.7	0.6172	0	0	0
											114.8	0.9968	0	0	0	14.9025								114.8	0.8529	0	0	0									114.8	0.617	0	0	0
											114.9	0.9967	0	0	0	14.901								114.9	0.8528	0	0	0									114.9	0.6167	0	0	0
											115	0.9966	0	0	0	14.8995								115	0.8527	0	0	0									115	0.6164	0	0	0
											115.1	0.9965	0	0	0	14.898								115.1	0.8527	0	0	0									115.1	0.6162	0	0	0
											115.2	0.9964	0	0	0	14.8965								115.2	0.8526	0	0	0									115.2	0.6159	0	0	0
											115.3	0.9962	0	0	0	14.8935								115.3	0.8525	0	0	0									115.3	0.6156	0	0	0
											115.4	0.9961	0	0	0	14.892								115.4	0.8524	0	0	0									115.4	0.6154	0	0	0
											115.5	0.996	0	0	0	14.8905								115.5	0.8523	0	0	0									115.5	0.6151	0	0	0
											115.6	0.9959	0	0	0	14.889								115.6	0.8522	0	0	0									115.6	0.6149	0	0	0
											115.7	0.9958	0	0	0	14.8875								115.7	0.8521	0	0	0									115.7	0.6146	0	0	0
											115.8	0.9957	0	0	0	14.886								115.8	0.852	0	0	0									115.8	0.6143	0	0	0
											115.9	0.9956	0	0	0	14.8845								115.9	0.8519	0	0	0									115.9	0.6141	0	0	0
											116	0.9955	0	0	0	14.883								116	0.8518	0	0	0									116	0.6138	0	0	0
											116.1	0.9954	0	0	0	14.8815								116.1	0.8518	0	0	0									116.1	0.6135	0	0	0
											116.2	0.9954	0	0	0	14.8815								116.2	0.8517	0	0	0									116.2	0.6133	0	0	0
											116.3	0.9953	0	0	0	14.88								116.3	0.8516	0	0	0									116.3	0.613	0	0	0
											116.4	0.9953	0	0	0	14.88								116.4	0.8515	0	0	0									116.4	0.6127	0	0	0
											116.5	0.9954	0	0	0	14.8815								116.5	0.8514	0	0	0									116.5	0.6125	0	0	0
											116.6	0.9954	0	0	0	14.8815								116.6	0.8513	0	0	0									116.6	0.6122	0	0	0
											116.7	0.9954	0	0	0	14.8815								116.7	0.8512	0	0	0									116.7	0.6119	0	0	0
											116.8	0.9955	0	0	0	14.883								116.8	0.8511	0	0	0									116.8	0.6117	0	0	0
											116.9	0.9956	0	0	0	14.8845								116.9	0.851	0	0	0									116.9	0.6114	0	0	0
											117	0.9958	0	0	0	14.8875								117	0.8509	0	0	0									117	0.6112	0	0	0
											117.1	0.9959	0	0	0	14.889								117.1	0.8508	0	0	0									117.1	0.6109	0	0	0
											117.2	0.9961	0	0	0	14.892								117.2	0.8507	0	0	0									117.2	0.6107	0	0	0
											117.3	0.9963	0	0	0	14.895								117.3	0.8506	0	0	0									117.3	0.6104	0	0	0
											117.4	0.9965	0	0	0	14.898								117.4	0.8506	0	0	0									117.4	0.6102	0	0	0
											117.5	0.9967	0	0	0	14.901								117.5	0.8505	0	0	0									117.5	0.6099	0	0	0
											117.6	0.997	0	0	0	14.9054								117.6	0.8504	0	0	0									117.6	0.6097	0	0	0
											117.7	0.9972	0	0	0	14.9084								117.7	0.8503	0	0	0									117.7	0.6094	0	0	0
											117.8	0.9975	0	0	0	14.9129								117.8	0.8502	0	0	0									117.8	0.6092	0	0	0
											117.9	0.9977	0	0	0	14.9159								117.9	0.8502	0	0	0									117.9	0.609	0	0	0
											118	0.998	0	0	0	14.9204								118	0.8501	0	0	0									118	0.6087	0	0	0
											118.1	0.9982	0	0	0	14.9234								118.1	0.85	0	0	0									118.1	0.6085	0	0	0
											118.2	0.9985	0	0	0	14.9279								118.2	0.85	0	0	0									118.2	0.6082	0	0	0
											118.3	0.9987	0	0	0	14.9309								118.3	0.8499	0	0	0									118.3	0.608	0	0	0
											118.4	0.9989	0	0	0	14.9339								118.4	0.8498	0	0	0									118.4	0.6078	0	0	0
											118.5	0.9991	0	0	0	14.9368								118.5	0.8498	0	0	0									118.5	0.6075	0	0	0
											118.6	0.9993	0	0	0	14.9398								118.6	0.8497	0	0	0									118.6	0.6073	0	0	0
											118.7	0.9994	0	0	0	14.9413								118.7	0.8497	0	0	0									118.7	0.6071	0	0	0
											118.8	0.9996	0	0	0	14.9443								118.8	0.8496	0	0	0									118.8	0.6068	0	0	0
											118.9	0.9997	0	0	0	14.9458								118.9	0.8496	0	0	0									118.9	0.6066	0	0	0
											119	0.9998	0	0	0	14.9473								119	0.8495	0	0	0									119	0.6063	0	0	0
											119.1	0.9998	0	0	0	14.9473								119.1	0.8495	0	0	0									119.1	0.6061	0	0	0
											119.2	0.9998	0	0	0	14.9473								119.2	0.8495	0	0	0									119.2	0.6059	0	0	0
											119.3	0.9999	0	0	0	14.9488								119.3	0.8494	0	0	0									119.3	0.6056	0	0	0
											119.4	0.9999	0	0	0	14.9488								119.4	0.8494	0	0	0									119.4	0.6054	0	0	0
											119.5	0.9998	0	0	0	14.9473								119.5	0.8494	0	0	0									119.5	0.6052	0	0	0
											119.6	0.9998	0	0	0	14.9473								119.6	0.8493	0	0	0									119.6	0.6049	0	0	0
											119.7	0.9998	0	0	0	14.9473								119.7	0.8493	0	0	0									119.7	0.6047	0	0	0
											119.8	0.9997	0	0	0	14.9458								119.8	0.8493	0	0	0									119.8	0.6044	0	0	0
											119.9	0.9997	0	0	0	14.9458								119.9	0.8492	0	0	0									119.9	0.6042	0	0	0
											120	0.9997	0	0	0	14.9458								120	0.8492	0	0	0									120	0.6039	0	0	0
											120.1	0.9996	0	0	0	14.9443								120.1	0.8492	0	0	0									120.1	0.6037	0	0	0
											120.2	0.9996	0	0	0	14.9443								120.2	0.8491	0	0	0									120.2	0.6034	0	0	0
											120.3	0.9996	0	0	0	14.9443								120.3	0.8491	0	0	0									120.3	0.6031	0	0	0
											120.4	0.9996	0	0	0	14.9443								120.4	0.8491	0	0	0									120.4	0.6029	0	0	0
											120.5	0.9996	0	0	0	14.9443								120.5	0.849	0	0	0									120.5	0.6026	0	0	0
											120.6	0.9997	0	0	0	14.9458								120.6	0.849	0	0	0									120.6	0.6023	0	0	0
											120.7	0.9998	0	0	0	14.9473								120.7	0.8489	0	0	0									120.7	0.602	0	0	0
											120.8	0.9999	0	0	0	14.9488								120.8	0.8489	0	0	0									120.8	0.6017	0	0	0
											120.9	1	0	0	0	14.9503								120.9	0.8488	0	0	0									120.9	0.6014	0	0	0
											121	1.0001	0	0	0	14.9518								121	0.8488	0	0	0									121	0.6011	0	0	0
											121.1	1.0003	0	0	0	14.9548								121.1	0.8487	0	0	0									121.1	0.6009	0	0	0
											121.2	1.0005	0	0	0	14.9578								121.2	0.8486	0	0	0									121.2	0.6006	0	0	0
											121.3	1.0007	0	0	0	14.9608								121.3	0.8486	0	0	0									121.3	0.6003	0	0	0
											121.4	1.001	0	0	0	14.9653								121.4	0.8485	0	0	0									121.4	0.6	0	0	0
											121.5	1.0012	0	0	0	14.9682								121.5	0.8484	0	0	0									121.5	0.5997	0	0	0
											121.6	1.0015	0	0	0	14.9727								121.6	0.8484	0	0	0									121.6	0.5994	0	0	0
											121.7	1.0018	0	0	0	14.9772								121.7	0.8483	0	0	0									121.7	0.5991	0	0	0
											121.8	1.0021	0	0	0	14.9817								121.8	0.8482	0	0	0									121.8	0.5988	0	0	0
											121.9	1.0024	0	0	0	14.9862								121.9	0.8481	0	0	0									121.9	0.5985	0	0	0
											122	1.0027	0	0	0	14.9907								122	0.848	0	0	0									122	0.5982	0	0	0
											122.1	1.003	0	0	0	14.9952								122.1	0.8479	0	0	0									122.1	0.5979	0	0	0
											122.2	1.0033	0	0	0	14.9996								122.2	0.8478	0	0	0									122.2	0.5976	0	0	0
											122.3	1.0036	0	0	0	15.0041								122.3	0.8477	0	0	0									122.3	0.5973	0	0	0
											122.4	1.0038	0	0	0	15.0071								122.4	0.8475	0	0	0									122.4	0.597	0	0	0
											122.5	1.0041	0	0	0	15.0116								122.5	0.8474	0	0	0									122.5	0.5967	0	0	0
											122.6	1.0044	0	0	0	15.0161								122.6	0.8473	0	0	0									122.6	0.5964	0	0	0
											122.7	1.0046	0	0	0	15.0191								122.7	0.8472	0	0	0									122.7	0.596	0	0	0
											122.8	1.0048	0	0	0	15.0221								122.8	0.847	0	0	0									122.8	0.5957	0	0	0
											122.9	1.005	0	0	0	15.0251								122.9	0.8469	0	0	0									122.9	0.5954	0	0	0
											123	1.0052	0	0	0	15.028								123	0.8468	0	0	0									123	0.5951	0	0	0
											123.1	1.0053	0	0	0	15.0295								123.1	0.8466	0	0	0									123.1	0.5948	0	0	0
											123.2	1.0054	0	0	0	15.031								123.2	0.8465	0	0	0									123.2	0.5945	0	0	0
											123.3	1.0055	0	0	0	15.0325								123.3	0.8464	0	0	0									123.3	0.5942	0	0	0
											123.4	1.0056	0	0	0	15.034								123.4	0.8462	0	0	0									123.4	0.5939	0	0	0
											123.5	1.0056	0	0	0	15.034								123.5	0.8461	0	0	0									123.5	0.5936	0	0	0
											123.6	1.0056	0	0	0	15.034								123.6	0.846	0	0	0									123.6	0.5933	0	0	0
											123.7	1.0056	0	0	0	15.034								123.7	0.8458	0	0	0									123.7	0.593	0	0	0
											123.8	1.0055	0	0	0	15.0325								123.8	0.8457	0	0	0									123.8	0.5927	0	0	0
											123.9	1.0055	0	0	0	15.0325								123.9	0.8456	0	0	0									123.9	0.5924	0	0	0
											124	1.0054	0	0	0	15.031								124	0.8455	0	0	0									124	0.5921	0	0	0
											124.1	1.0053	0	0	0	15.0295								124.1	0.8454	0	0	0									124.1	0.5917	0	0	0
											124.2	1.0052	0	0	0	15.028								124.2	0.8453	0	0	0									124.2	0.5914	0	0	0
											124.3	1.005	0	0	0	15.0251								124.3	0.8452	0	0	0									124.3	0.5911	0	0	0
											124.4	1.0048	0	0	0	15.0221								124.4	0.8451	0	0	0									124.4	0.5908	0	0	0
											124.5	1.0046	0	0	0	15.0191								124.5	0.845	0	0	0									124.5	0.5905	0	0	0
											124.6	1.0044	0	0	0	15.0161								124.6	0.8449	0	0	0									124.6	0.5902	0	0	0
											124.7	1.0042	0	0	0	15.0131								124.7	0.8448	0	0	0									124.7	0.5899	0	0	0
											124.8	1.004	0	0	0	15.0101								124.8	0.8448	0	0	0									124.8	0.5896	0	0	0
											124.9	1.0037	0	0	0	15.0056								124.9	0.8447	0	0	0									124.9	0.5894	0	0	0
											125	1.0035	0	0	0	15.0026								125	0.8447	0	0	0									125	0.5891	0	0	0
											125.1	1.0032	0	0	0	14.9981								125.1	0.8446	0	0	0									125.1	0.5888	0	0	0
											125.2	1.0029	0	0	0	14.9937								125.2	0.8446	0	0	0									125.2	0.5885	0	0	0
											125.3	1.0026	0	0	0	14.9892								125.3	0.8445	0	0	0									125.3	0.5882	0	0	0
											125.4	1.0023	0	0	0	14.9847								125.4	0.8445	0	0	0									125.4	0.5879	0	0	0
											125.5	1.002	0	0	0	14.9802								125.5	0.8445	0	0	0									125.5	0.5876	0	0	0
											125.6	1.0017	0	0	0	14.9757								125.6	0.8445	0	0	0									125.6	0.5873	0	0	0
											125.7	1.0014	0	0	0	14.9712								125.7	0.8445	0	0	0									125.7	0.587	0	0	0
											125.8	1.0011	0	0	0	14.9667								125.8	0.8444	0	0	0									125.8	0.5867	0	0	0
											125.9	1.0008	0	0	0	14.9623								125.9	0.8444	0	0	0									125.9	0.5865	0	0	0
											126	1.0005	0	0	0	14.9578								126	0.8444	0	0	0									126	0.5862	0	0	0
											126.1	1.0002	0	0	0	14.9533								126.1	0.8444	0	0	0									126.1	0.5859	0	0	0
											126.2	0.9999	0	0	0	14.9488								126.2	0.8445	0	0	0									126.2	0.5856	0	0	0
											126.3	0.9996	0	0	0	14.9443								126.3	0.8445	0	0	0									126.3	0.5853	0	0	0
											126.4	0.9993	0	0	0	14.9398								126.4	0.8445	0	0	0									126.4	0.5851	0	0	0
											126.5	0.9991	0	0	0	14.9368								126.5	0.8445	0	0	0									126.5	0.5848	0	0	0
											126.6	0.9988	0	0	0	14.9324								126.6	0.8445	0	0	0									126.6	0.5845	0	0	0
											126.7	0.9986	0	0	0	14.9294								126.7	0.8445	0	0	0									126.7	0.5842	0	0	0
											126.8	0.9984	0	0	0	14.9264								126.8	0.8445	0	0	0									126.8	0.5839	0	0	0
											126.9	0.9982	0	0	0	14.9234								126.9	0.8445	0	0	0									126.9	0.5836	0	0	0
											127	0.998	0	0	0	14.9204								127	0.8446	0	0	0									127	0.5833	0	0	0
											127.1	0.9979	0	0	0	14.9189								127.1	0.8446	0	0	0									127.1	0.583	0	0	0
											127.2	0.9977	0	0	0	14.9159								127.2	0.8446	0	0	0									127.2	0.5827	0	0	0
											127.3	0.9976	0	0	0	14.9144								127.3	0.8446	0	0	0									127.3	0.5825	0	0	0
											127.4	0.9975	0	0	0	14.9129								127.4	0.8447	0	0	0									127.4	0.5822	0	0	0
											127.5	0.9974	0	0	0	14.9114								127.5	0.8447	0	0	0									127.5	0.5819	0	0	0
											127.6	0.9973	0	0	0	14.9099								127.6	0.8447	0	0	0									127.6	0.5816	0	0	0
											127.7	0.9973	0	0	0	14.9099								127.7	0.8447	0	0	0									127.7	0.5813	0	0	0
											127.8	0.9972	0	0	0	14.9084								127.8	0.8447	0	0	0									127.8	0.5811	0	0	0
											127.9	0.9972	0	0	0	14.9084								127.9	0.8447	0	0	0									127.9	0.5808	0	0	0
											128	0.9972	0	0	0	14.9084								128	0.8448	0	0	0									128	0.5805	0	0	0
											128.1	0.9972	0	0	0	14.9084								128.1	0.8448	0	0	0									128.1	0.5802	0	0	0
											128.2	0.9972	0	0	0	14.9084								128.2	0.8448	0	0	0									128.2	0.58	0	0	0
											128.3	0.9971	0	0	0	14.9069								128.3	0.8448	0	0	0									128.3	0.5797	0	0	0
											128.4	0.9971	0	0	0	14.9069								128.4	0.8448	0	0	0									128.4	0.5794	0	0	0
											128.5	0.9972	0	0	0	14.9084								128.5	0.8448	0	0	0									128.5	0.5792	0	0	0
											128.6	0.9972	0	0	0	14.9084								128.6	0.8449	0	0	0									128.6	0.5789	0	0	0
											128.7	0.9972	0	0	0	14.9084								128.7	0.8449	0	0	0									128.7	0.5787	0	0	0
											128.8	0.9972	0	0	0	14.9084								128.8	0.8449	0	0	0									128.8	0.5784	0	0	0
											128.9	0.9972	0	0	0	14.9084								128.9	0.8449	0	0	0									128.9	0.5781	0	0	0
											129	0.9973	0	0	0	14.9099								129	0.8449	0	0	0									129	0.5779	0	0	0
											129.1	0.9973	0	0	0	14.9099								129.1	0.8449	0	0	0									129.1	0.5776	0	0	0
											129.2	0.9974	0	0	0	14.9114								129.2	0.845	0	0	0									129.2	0.5774	0	0	0
											129.3	0.9974	0	0	0	14.9114								129.3	0.845	0	0	0									129.3	0.5771	0	0	0
											129.4	0.9975	0	0	0	14.9129								129.4	0.845	0	0	0									129.4	0.5769	0	0	0
											129.5	0.9976	0	0	0	14.9144								129.5	0.845	0	0	0									129.5	0.5766	0	0	0
											129.6	0.9978	0	0	0	14.9174								129.6	0.845	0	0	0									129.6	0.5764	0	0	0
											129.7	0.9979	0	0	0	14.9189								129.7	0.845	0	0	0									129.7	0.5761	0	0	0
											129.8	0.9981	0	0	0	14.9219								129.8	0.845	0	0	0									129.8	0.5759	0	0	0
											129.9	0.9983	0	0	0	14.9249								129.9	0.8449	0	0	0									129.9	0.5756	0	0	0
											130	0.9985	0	0	0	14.9279								130	0.8449	0	0	0									130	0.5753	0	0	0
											130.1	0.9988	0	0	0	14.9324								130.1	0.8449	0	0	0									130.1	0.5751	0	0	0
											130.2	0.9991	0	0	0	14.9368								130.2	0.8449	0	0	0									130.2	0.5748	0	0	0
											130.3	0.9995	0	0	0	14.9428								130.3	0.8449	0	0	0									130.3	0.5746	0	0	0
											130.4	0.9999	0	0	0	14.9488								130.4	0.8449	0	0	0									130.4	0.5743	0	0	0
											130.5	1.0003	0	0	0	14.9548								130.5	0.8449	0	0	0									130.5	0.574	0	0	0
											130.6	1.0007	0	0	0	14.9608								130.6	0.8449	0	0	0									130.6	0.5738	0	0	0
											130.7	1.0012	0	0	0	14.9682								130.7	0.8448	0	0	0									130.7	0.5735	0	0	0
											130.8	1.0017	0	0	0	14.9757								130.8	0.8448	0	0	0									130.8	0.5733	0	0	0
											130.9	1.0023	0	0	0	14.9847								130.9	0.8448	0	0	0									130.9	0.573	0	0	0
											131	1.0029	0	0	0	14.9937								131	0.8447	0	0	0									131	0.5728	0	0	0
											131.1	1.0035	0	0	0	15.0026								131.1	0.8447	0	0	0									131.1	0.5725	0	0	0
											131.2	1.0041	0	0	0	15.0116								131.2	0.8446	0	0	0									131.2	0.5723	0	0	0
											131.3	1.0048	0	0	0	15.0221								131.3	0.8445	0	0	0									131.3	0.5721	0	0	0
											131.4	1.0054	0	0	0	15.031								131.4	0.8444	0	0	0									131.4	0.5718	0	0	0
											131.5	1.0061	0	0	0	15.0415								131.5	0.8444	0	0	0									131.5	0.5716	0	0	0
											131.6	1.0067	0	0	0	15.0505								131.6	0.8443	0	0	0									131.6	0.5713	0	0	0
											131.7	1.0074	0	0	0	15.0609								131.7	0.8442	0	0	0									131.7	0.5711	0	0	0
											131.8	1.008	0	0	0	15.0699								131.8	0.844	0	0	0									131.8	0.5708	0	0	0
											131.9	1.0087	0	0	0	15.0804								131.9	0.8439	0	0	0									131.9	0.5706	0	0	0
											132	1.0093	0	0	0	15.0893								132	0.8438	0	0	0									132	0.5704	0	0	0
											132.1	1.0099	0	0	0	15.0983								132.1	0.8437	0	0	0									132.1	0.5701	0	0	0
											132.2	1.0105	0	0	0	15.1073								132.2	0.8435	0	0	0									132.2	0.5699	0	0	0
											132.3	1.011	0	0	0	15.1148								132.3	0.8434	0	0	0									132.3	0.5697	0	0	0
											132.4	1.0115	0	0	0	15.1222								132.4	0.8432	0	0	0									132.4	0.5695	0	0	0
											132.5	1.012	0	0	0	15.1297								132.5	0.8431	0	0	0									132.5	0.5693	0	0	0
											132.6	1.0125	0	0	0	15.1372								132.6	0.8429	0	0	0									132.6	0.5691	0	0	0
											132.7	1.0129	0	0	0	15.1432								132.7	0.8428	0	0	0									132.7	0.5688	0	0	0
											132.8	1.0133	0	0	0	15.1491								132.8	0.8426	0	0	0									132.8	0.5686	0	0	0
											132.9	1.0137	0	0	0	15.1551								132.9	0.8424	0	0	0									132.9	0.5684	0	0	0
											133	1.014	0	0	0	15.1596								133	0.8422	0	0	0									133	0.5682	0	0	0
											133.1	1.0143	0	0	0	15.1641								133.1	0.8421	0	0	0									133.1	0.568	0	0	0
											133.2	1.0145	0	0	0	15.1671								133.2	0.8419	0	0	0									133.2	0.5678	0	0	0
											133.3	1.0148	0	0	0	15.1716								133.3	0.8417	0	0	0									133.3	0.5676	0	0	0
											133.4	1.015	0	0	0	15.1746								133.4	0.8415	0	0	0									133.4	0.5675	0	0	0
											133.5	1.0152	0	0	0	15.1775								133.5	0.8413	0	0	0									133.5	0.5673	0	0	0
											133.6	1.0153	0	0	0	15.179								133.6	0.8411	0	0	0									133.6	0.5671	0	0	0
											133.7	1.0155	0	0	0	15.182								133.7	0.841	0	0	0									133.7	0.5669	0	0	0
											133.8	1.0156	0	0	0	15.1835								133.8	0.8408	0	0	0									133.8	0.5667	0	0	0
											133.9	1.0157	0	0	0	15.185								133.9	0.8406	0	0	0									133.9	0.5665	0	0	0
											134	1.0158	0	0	0	15.1865								134	0.8404	0	0	0									134	0.5664	0	0	0
											134.1	1.0159	0	0	0	15.188								134.1	0.8402	0	0	0									134.1	0.5662	0	0	0
											134.2	1.016	0	0	0	15.1895								134.2	0.84	0	0	0									134.2	0.566	0	0	0
											134.3	1.0161	0	0	0	15.191								134.3	0.8398	0	0	0									134.3	0.5658	0	0	0
											134.4	1.0161	0	0	0	15.191								134.4	0.8396	0	0	0									134.4	0.5656	0	0	0
											134.5	1.0162	0	0	0	15.1925								134.5	0.8394	0	0	0									134.5	0.5655	0	0	0
											134.6	1.0163	0	0	0	15.194								134.6	0.8392	0	0	0									134.6	0.5653	0	0	0
											134.7	1.0163	0	0	0	15.194								134.7	0.839	0	0	0									134.7	0.5651	0	0	0
											134.8	1.0164	0	0	0	15.1955								134.8	0.8389	0	0	0									134.8	0.5649	0	0	0
											134.9	1.0165	0	0	0	15.197								134.9	0.8387	0	0	0									134.9	0.5647	0	0	0
											135	1.0165	0	0	0	15.197								135	0.8385	0	0	0									135	0.5645	0	0	0
											135.1	1.0166	0	0	0	15.1985								135.1	0.8383	0	0	0									135.1	0.5643	0	0	0
											135.2	1.0167	0	0	0	15.2								135.2	0.8381	0	0	0									135.2	0.5641	0	0	0
											135.3	1.0167	0	0	0	15.2								135.3	0.8379	0	0	0									135.3	0.5639	0	0	0
											135.4	1.0168	0	0	0	15.2015								135.4	0.8378	0	0	0									135.4	0.5637	0	0	0
											135.5	1.0168	0	0	0	15.2015								135.5	0.8376	0	0	0									135.5	0.5635	0	0	0
											135.6	1.0169	0	0	0	15.203								135.6	0.8374	0	0	0									135.6	0.5633	0	0	0
											135.7	1.0169	0	0	0	15.203								135.7	0.8372	0	0	0									135.7	0.5631	0	0	0
											135.8	1.0169	0	0	0	15.203								135.8	0.8371	0	0	0									135.8	0.5629	0	0	0
											135.9	1.0169	0	0	0	15.203								135.9	0.8369	0	0	0									135.9	0.5627	0	0	0
											136	1.0169	0	0	0	15.203								136	0.8367	0	0	0									136	0.5625	0	0	0
											136.1	1.0169	0	0	0	15.203								136.1	0.8366	0	0	0									136.1	0.5623	0	0	0
											136.2	1.0168	0	0	0	15.2015								136.2	0.8364	0	0	0									136.2	0.562	0	0	0
											136.3	1.0168	0	0	0	15.2015								136.3	0.8362	0	0	0									136.3	0.5618	0	0	0
											136.4	1.0167	0	0	0	15.2								136.4	0.8361	0	0	0									136.4	0.5616	0	0	0
											136.5	1.0166	0	0	0	15.1985								136.5	0.8359	0	0	0									136.5	0.5614	0	0	0
											136.6	1.0165	0	0	0	15.197								136.6	0.8357	0	0	0									136.6	0.5612	0	0	0
											136.7	1.0164	0	0	0	15.1955								136.7	0.8356	0	0	0									136.7	0.561	0	0	0
											136.8	1.0163	0	0	0	15.194								136.8	0.8354	0	0	0									136.8	0.5608	0	0	0
											136.9	1.0161	0	0	0	15.191								136.9	0.8352	0	0	0									136.9	0.5606	0	0	0
											137	1.016	0	0	0	15.1895								137	0.8351	0	0	0									137	0.5603	0	0	0
											137.1	1.0158	0	0	0	15.1865								137.1	0.8349	0	0	0									137.1	0.5601	0	0	0
											137.2	1.0156	0	0	0	15.1835								137.2	0.8347	0	0	0									137.2	0.5599	0	0	0
											137.3	1.0155	0	0	0	15.182								137.3	0.8346	0	0	0									137.3	0.5597	0	0	0
											137.4	1.0153	0	0	0	15.179								137.4	0.8344	0	0	0									137.4	0.5595	0	0	0
											137.5	1.0151	0	0	0	15.176								137.5	0.8342	0	0	0									137.5	0.5593	0	0	0
											137.6	1.0149	0	0	0	15.1731								137.6	0.8341	0	0	0									137.6	0.5591	0	0	0
											137.7	1.0148	0	0	0	15.1716								137.7	0.8339	0	0	0									137.7	0.5589	0	0	0
											137.8	1.0146	0	0	0	15.1686								137.8	0.8338	0	0	0									137.8	0.5587	0	0	0
											137.9	1.0145	0	0	0	15.1671								137.9	0.8336	0	0	0									137.9	0.5585	0	0	0
											138	1.0143	0	0	0	15.1641								138	0.8334	0	0	0									138	0.5583	0	0	0
											138.1	1.0142	0	0	0	15.1626								138.1	0.8333	0	0	0									138.1	0.5581	0	0	0
											138.2	1.0142	0	0	0	15.1626								138.2	0.8331	0	0	0									138.2	0.5579	0	0	0
											138.3	1.0141	0	0	0	15.1611								138.3	0.833	0	0	0									138.3	0.5577	0	0	0
											138.4	1.0141	0	0	0	15.1611								138.4	0.8328	0	0	0									138.4	0.5575	0	0	0
											138.5	1.0141	0	0	0	15.1611								138.5	0.8327	0	0	0									138.5	0.5573	0	0	0
											138.6	1.0141	0	0	0	15.1611								138.6	0.8325	0	0	0									138.6	0.5571	0	0	0
											138.7	1.0141	0	0	0	15.1611								138.7	0.8323	0	0	0									138.7	0.5569	0	0	0
											138.8	1.0142	0	0	0	15.1626								138.8	0.8322	0	0	0									138.8	0.5567	0	0	0
											138.9	1.0142	0	0	0	15.1626								138.9	0.832	0	0	0									138.9	0.5566	0	0	0
											139	1.0143	0	0	0	15.1641								139	0.8319	0	0	0									139	0.5564	0	0	0
											139.1	1.0144	0	0	0	15.1656								139.1	0.8317	0	0	0									139.1	0.5562	0	0	0
											139.2	1.0145	0	0	0	15.1671								139.2	0.8316	0	0	0									139.2	0.5561	0	0	0
											139.3	1.0146	0	0	0	15.1686								139.3	0.8314	0	0	0									139.3	0.5559	0	0	0
											139.4	1.0148	0	0	0	15.1716								139.4	0.8313	0	0	0									139.4	0.5557	0	0	0
											139.5	1.0149	0	0	0	15.1731								139.5	0.8312	0	0	0									139.5	0.5555	0	0	0
											139.6	1.015	0	0	0	15.1746								139.6	0.831	0	0	0									139.6	0.5554	0	0	0
											139.7	1.0151	0	0	0	15.176								139.7	0.8309	0	0	0									139.7	0.5552	0	0	0
											139.8	1.0151	0	0	0	15.176								139.8	0.8307	0	0	0									139.8	0.555	0	0	0
											139.9	1.0152	0	0	0	15.1775								139.9	0.8306	0	0	0									139.9	0.5548	0	0	0
											140	1.0152	0	0	0	15.1775								140	0.8305	0	0	0									140	0.5547	0	0	0
											140.1	1.0151	0	0	0	15.176								140.1	0.8304	0	0	0									140.1	0.5545	0	0	0
											140.2	1.0151	0	0	0	15.176								140.2	0.8302	0	0	0									140.2	0.5543	0	0	0
											140.3	1.015	0	0	0	15.1746								140.3	0.8301	0	0	0									140.3	0.5542	0	0	0
											140.4	1.0148	0	0	0	15.1716								140.4	0.83	0	0	0									140.4	0.554	0	0	0
											140.5	1.0146	0	0	0	15.1686								140.5	0.8299	0	0	0									140.5	0.5538	0	0	0
											140.6	1.0144	0	0	0	15.1656								140.6	0.8298	0	0	0									140.6	0.5536	0	0	0
											140.7	1.014	0	0	0	15.1596								140.7	0.8297	0	0	0									140.7	0.5535	0	0	0
											140.8	1.0137	0	0	0	15.1551								140.8	0.8296	0	0	0									140.8	0.5533	0	0	0
											140.9	1.0133	0	0	0	15.1491								140.9	0.8295	0	0	0									140.9	0.5531	0	0	0
											141	1.0128	0	0	0	15.1417								141	0.8294	0	0	0									141	0.5529	0	0	0
											141.1	1.0123	0	0	0	15.1342								141.1	0.8293	0	0	0									141.1	0.5527	0	0	0
											141.2	1.0118	0	0	0	15.1267								141.2	0.8292	0	0	0									141.2	0.5526	0	0	0
											141.3	1.0112	0	0	0	15.1177								141.3	0.8291	0	0	0									141.3	0.5524	0	0	0
											141.4	1.0105	0	0	0	15.1073								141.4	0.829	0	0	0									141.4	0.5522	0	0	0
											141.5	1.0099	0	0	0	15.0983								141.5	0.8289	0	0	0									141.5	0.552	0	0	0
											141.6	1.0092	0	0	0	15.0878								141.6	0.8288	0	0	0									141.6	0.5518	0	0	0
											141.7	1.0084	0	0	0	15.0759								141.7	0.8287	0	0	0									141.7	0.5516	0	0	0
											141.8	1.0077	0	0	0	15.0654								141.8	0.8286	0	0	0									141.8	0.5514	0	0	0
											141.9	1.007	0	0	0	15.055								141.9	0.8285	0	0	0									141.9	0.5513	0	0	0
											142	1.0062	0	0	0	15.043								142	0.8284	0	0	0									142	0.5511	0	0	0
											142.1	1.0055	0	0	0	15.0325								142.1	0.8284	0	0	0									142.1	0.5509	0	0	0
											142.2	1.0048	0	0	0	15.0221								142.2	0.8283	0	0	0									142.2	0.5507	0	0	0
											142.3	1.004	0	0	0	15.0101								142.3	0.8282	0	0	0									142.3	0.5505	0	0	0
											142.4	1.0033	0	0	0	14.9996								142.4	0.8281	0	0	0									142.4	0.5503	0	0	0
											142.5	1.0027	0	0	0	14.9907								142.5	0.828	0	0	0									142.5	0.5502	0	0	0
											142.6	1.002	0	0	0	14.9802								142.6	0.8279	0	0	0									142.6	0.55	0	0	0
											142.7	1.0014	0	0	0	14.9712								142.7	0.8279	0	0	0									142.7	0.5498	0	0	0
											142.8	1.0009	0	0	0	14.9638								142.8	0.8278	0	0	0									142.8	0.5496	0	0	0
											142.9	1.0003	0	0	0	14.9548								142.9	0.8277	0	0	0									142.9	0.5494	0	0	0
											143	0.9999	0	0	0	14.9488								143	0.8276	0	0	0									143	0.5492	0	0	0
											143.1	0.9994	0	0	0	14.9413								143.1	0.8276	0	0	0									143.1	0.5491	0	0	0
											143.2	0.9991	0	0	0	14.9368								143.2	0.8275	0	0	0									143.2	0.5489	0	0	0
											143.3	0.9987	0	0	0	14.9309								143.3	0.8274	0	0	0									143.3	0.5487	0	0	0
											143.4	0.9984	0	0	0	14.9264								143.4	0.8274	0	0	0									143.4	0.5485	0	0	0
											143.5	0.9982	0	0	0	14.9234								143.5	0.8273	0	0	0									143.5	0.5483	0	0	0
											143.6	0.998	0	0	0	14.9204								143.6	0.8272	0	0	0									143.6	0.5482	0	0	0
											143.7	0.9979	0	0	0	14.9189								143.7	0.8271	0	0	0									143.7	0.548	0	0	0
											143.8	0.9978	0	0	0	14.9174								143.8	0.8271	0	0	0									143.8	0.5478	0	0	0
											143.9	0.9978	0	0	0	14.9174								143.9	0.827	0	0	0									143.9	0.5476	0	0	0
											144	0.9978	0	0	0	14.9174								144	0.8269	0	0	0									144	0.5474	0	0	0
											144.1	0.9979	0	0	0	14.9189								144.1	0.8269	0	0	0									144.1	0.5473	0	0	0
											144.2	0.998	0	0	0	14.9204								144.2	0.8268	0	0	0									144.2	0.5471	0	0	0
											144.3	0.9982	0	0	0	14.9234								144.3	0.8267	0	0	0									144.3	0.5469	0	0	0
											144.4	0.9984	0	0	0	14.9264								144.4	0.8267	0	0	0									144.4	0.5467	0	0	0
											144.5	0.9986	0	0	0	14.9294								144.5	0.8266	0	0	0									144.5	0.5466	0	0	0
											144.6	0.9989	0	0	0	14.9339								144.6	0.8265	0	0	0									144.6	0.5464	0	0	0
											144.7	0.9992	0	0	0	14.9383								144.7	0.8264	0	0	0									144.7	0.5462	0	0	0
											144.8	0.9996	0	0	0	14.9443								144.8	0.8264	0	0	0									144.8	0.546	0	0	0
											144.9	0.9999	0	0	0	14.9488								144.9	0.8263	0	0	0									144.9	0.5458	0	0	0
											145	1.0003	0	0	0	14.9548								145	0.8262	0	0	0									145	0.5456	0	0	0
											145.1	1.0008	0	0	0	14.9623								145.1	0.8261	0	0	0									145.1	0.5455	0	0	0
											145.2	1.0012	0	0	0	14.9682								145.2	0.826	0	0	0									145.2	0.5453	0	0	0
											145.3	1.0017	0	0	0	14.9757								145.3	0.826	0	0	0									145.3	0.5451	0	0	0
											145.4	1.0022	0	0	0	14.9832								145.4	0.8259	0	0	0									145.4	0.5449	0	0	0
											145.5	1.0028	0	0	0	14.9922								145.5	0.8258	0	0	0									145.5	0.5447	0	0	0
											145.6	1.0033	0	0	0	14.9996								145.6	0.8257	0	0	0									145.6	0.5445	0	0	0
											145.7	1.0038	0	0	0	15.0071								145.7	0.8256	0	0	0									145.7	0.5444	0	0	0
											145.8	1.0044	0	0	0	15.0161								145.8	0.8255	0	0	0									145.8	0.5442	0	0	0
											145.9	1.005	0	0	0	15.0251								145.9	0.8254	0	0	0									145.9	0.544	0	0	0
											146	1.0055	0	0	0	15.0325								146	0.8253	0	0	0									146	0.5438	0	0	0
											146.1	1.0061	0	0	0	15.0415								146.1	0.8252	0	0	0									146.1	0.5436	0	0	0
											146.2	1.0066	0	0	0	15.049								146.2	0.8251	0	0	0									146.2	0.5434	0	0	0
											146.3	1.0072	0	0	0	15.0579								146.3	0.825	0	0	0									146.3	0.5432	0	0	0
											146.4	1.0077	0	0	0	15.0654								146.4	0.8249	0	0	0									146.4	0.543	0	0	0
											146.5	1.0082	0	0	0	15.0729								146.5	0.8248	0	0	0									146.5	0.5429	0	0	0
											146.6	1.0087	0	0	0	15.0804								146.6	0.8247	0	0	0									146.6	0.5427	0	0	0
											146.7	1.0092	0	0	0	15.0878								146.7	0.8246	0	0	0									146.7	0.5425	0	0	0
											146.8	1.0096	0	0	0	15.0938								146.8	0.8245	0	0	0									146.8	0.5423	0	0	0
											146.9	1.0101	0	0	0	15.1013								146.9	0.8244	0	0	0									146.9	0.5421	0	0	0
											147	1.0104	0	0	0	15.1058								147	0.8243	0	0	0									147	0.5419	0	0	0
											147.1	1.0108	0	0	0	15.1118								147.1	0.8242	0	0	0									147.1	0.5417	0	0	0
											147.2	1.0111	0	0	0	15.1162								147.2	0.8241	0	0	0									147.2	0.5415	0	0	0
											147.3	1.0114	0	0	0	15.1207								147.3	0.8239	0	0	0									147.3	0.5413	0	0	0
											147.4	1.0116	0	0	0	15.1237								147.4	0.8238	0	0	0									147.4	0.5411	0	0	0
											147.5	1.0118	0	0	0	15.1267								147.5	0.8237	0	0	0									147.5	0.5409	0	0	0
											147.6	1.0119	0	0	0	15.1282								147.6	0.8236	0	0	0									147.6	0.5407	0	0	0
											147.7	1.012	0	0	0	15.1297								147.7	0.8235	0	0	0									147.7	0.5405	0	0	0
											147.8	1.0121	0	0	0	15.1312								147.8	0.8234	0	0	0									147.8	0.5403	0	0	0
											147.9	1.0121	0	0	0	15.1312								147.9	0.8232	0	0	0									147.9	0.5401	0	0	0
											148	1.0121	0	0	0	15.1312								148	0.8231	0	0	0									148	0.5399	0	0	0
											148.1	1.0121	0	0	0	15.1312								148.1	0.823	0	0	0									148.1	0.5397	0	0	0
											148.2	1.012	0	0	0	15.1297								148.2	0.8229	0	0	0									148.2	0.5395	0	0	0
											148.3	1.0119	0	0	0	15.1282								148.3	0.8227	0	0	0									148.3	0.5393	0	0	0
											148.4	1.0118	0	0	0	15.1267								148.4	0.8226	0	0	0									148.4	0.5391	0	0	0
											148.5	1.0117	0	0	0	15.1252								148.5	0.8225	0	0	0									148.5	0.5389	0	0	0
											148.6	1.0115	0	0	0	15.1222								148.6	0.8224	0	0	0									148.6	0.5387	0	0	0
											148.7	1.0113	0	0	0	15.1192								148.7	0.8222	0	0	0									148.7	0.5385	0	0	0
											148.8	1.0111	0	0	0	15.1162								148.8	0.8221	0	0	0									148.8	0.5382	0	0	0
											148.9	1.0109	0	0	0	15.1133								148.9	0.822	0	0	0									148.9	0.538	0	0	0
											149	1.0106	0	0	0	15.1088								149	0.8219	0	0	0									149	0.5378	0	0	0
											149.1	1.0104	0	0	0	15.1058								149.1	0.8217	0	0	0									149.1	0.5376	0	0	0
											149.2	1.0101	0	0	0	15.1013								149.2	0.8216	0	0	0									149.2	0.5374	0	0	0
											149.3	1.0099	0	0	0	15.0983								149.3	0.8215	0	0	0									149.3	0.5371	0	0	0
											149.4	1.0096	0	0	0	15.0938								149.4	0.8213	0	0	0									149.4	0.5369	0	0	0
											149.5	1.0094	0	0	0	15.0908								149.5	0.8212	0	0	0									149.5	0.5367	0	0	0
											149.6	1.0092	0	0	0	15.0878								149.6	0.8211	0	0	0									149.6	0.5365	0	0	0
											149.7	1.0089	0	0	0	15.0834								149.7	0.821	0	0	0									149.7	0.5363	0	0	0
											149.8	1.0087	0	0	0	15.0804								149.8	0.8208	0	0	0									149.8	0.536	0	0	0
											149.9	1.0085	0	0	0	15.0774								149.9	0.8207	0	0	0									149.9	0.5358	0	0	0
											150	1.0082	0	0	0	15.0729								150	0.8206	0	0	0									150	0.5356	0	0	0
											150.1	1.008	0	0	0	15.0699								150.1	0.8205	0	0	0									150.1	0.5354	0	0	0
											150.2	1.0078	0	0	0	15.0669								150.2	0.8203	0	0	0									150.2	0.5351	0	0	0
											150.3	1.0076	0	0	0	15.0639								150.3	0.8202	0	0	0									150.3	0.5349	0	0	0
											150.4	1.0074	0	0	0	15.0609								150.4	0.8201	0	0	0									150.4	0.5347	0	0	0
											150.5	1.0073	0	0	0	15.0594								150.5	0.82	0	0	0									150.5	0.5344	0	0	0
											150.6	1.0071	0	0	0	15.0564								150.6	0.8199	0	0	0									150.6	0.5342	0	0	0
											150.7	1.0069	0	0	0	15.0535								150.7	0.8198	0	0	0									150.7	0.534	0	0	0
											150.8	1.0067	0	0	0	15.0505								150.8	0.8196	0	0	0									150.8	0.5338	0	0	0
											150.9	1.0065	0	0	0	15.0475								150.9	0.8195	0	0	0									150.9	0.5336	0	0	0
											151	1.0063	0	0	0	15.0445								151	0.8194	0	0	0									151	0.5333	0	0	0
											151.1	1.0062	0	0	0	15.043								151.1	0.8193	0	0	0									151.1	0.5331	0	0	0
											151.2	1.006	0	0	0	15.04								151.2	0.8192	0	0	0									151.2	0.5329	0	0	0
											151.3	1.0057	0	0	0	15.0355								151.3	0.8191	0	0	0									151.3	0.5327	0	0	0
											151.4	1.0055	0	0	0	15.0325								151.4	0.819	0	0	0									151.4	0.5325	0	0	0
											151.5	1.0053	0	0	0	15.0295								151.5	0.8189	0	0	0									151.5	0.5323	0	0	0
											151.6	1.0051	0	0	0	15.0265								151.6	0.8188	0	0	0									151.6	0.532	0	0	0
											151.7	1.0048	0	0	0	15.0221								151.7	0.8187	0	0	0									151.7	0.5318	0	0	0
											151.8	1.0045	0	0	0	15.0176								151.8	0.8186	0	0	0									151.8	0.5316	0	0	0
											151.9	1.0042	0	0	0	15.0131								151.9	0.8185	0	0	0									151.9	0.5314	0	0	0
											152	1.0039	0	0	0	15.0086								152	0.8184	0	0	0									152	0.5312	0	0	0
											152.1	1.0036	0	0	0	15.0041								152.1	0.8183	0	0	0									152.1	0.531	0	0	0
											152.2	1.0033	0	0	0	14.9996								152.2	0.8182	0	0	0									152.2	0.5308	0	0	0
											152.3	1.0029	0	0	0	14.9937								152.3	0.818	0	0	0									152.3	0.5306	0	0	0
											152.4	1.0026	0	0	0	14.9892								152.4	0.8179	0	0	0									152.4	0.5304	0	0	0
											152.5	1.0022	0	0	0	14.9832								152.5	0.8178	0	0	0									152.5	0.5302	0	0	0
											152.6	1.0018	0	0	0	14.9772								152.6	0.8177	0	0	0									152.6	0.5299	0	0	0
											152.7	1.0014	0	0	0	14.9712								152.7	0.8176	0	0	0									152.7	0.5297	0	0	0
											152.8	1.0011	0	0	0	14.9667								152.8	0.8175	0	0	0									152.8	0.5295	0	0	0
											152.9	1.0007	0	0	0	14.9608								152.9	0.8174	0	0	0									152.9	0.5293	0	0	0
											153	1.0003	0	0	0	14.9548								153	0.8173	0	0	0									153	0.5291	0	0	0
											153.1	0.9999	0	0	0	14.9488								153.1	0.8172	0	0	0									153.1	0.5289	0	0	0
											153.2	0.9995	0	0	0	14.9428								153.2	0.8171	0	0	0									153.2	0.5287	0	0	0
											153.3	0.9991	0	0	0	14.9368								153.3	0.817	0	0	0									153.3	0.5285	0	0	0
											153.4	0.9988	0	0	0	14.9324								153.4	0.8169	0	0	0									153.4	0.5283	0	0	0
											153.5	0.9984	0	0	0	14.9264								153.5	0.8169	0	0	0									153.5	0.5281	0	0	0
											153.6	0.9981	0	0	0	14.9219								153.6	0.8168	0	0	0									153.6	0.5278	0	0	0
											153.7	0.9977	0	0	0	14.9159								153.7	0.8167	0	0	0									153.7	0.5276	0	0	0
											153.8	0.9974	0	0	0	14.9114								153.8	0.8166	0	0	0									153.8	0.5274	0	0	0
											153.9	0.9972	0	0	0	14.9084								153.9	0.8165	0	0	0									153.9	0.5272	0	0	0
											154	0.9969	0	0	0	14.904								154	0.8164	0	0	0									154	0.527	0	0	0
											154.1	0.9966	0	0	0	14.8995								154.1	0.8163	0	0	0									154.1	0.5267	0	0	0
											154.2	0.9964	0	0	0	14.8965								154.2	0.8162	0	0	0									154.2	0.5265	0	0	0
											154.3	0.9962	0	0	0	14.8935								154.3	0.8162	0	0	0									154.3	0.5263	0	0	0
											154.4	0.996	0	0	0	14.8905								154.4	0.8161	0	0	0									154.4	0.5261	0	0	0
											154.5	0.9958	0	0	0	14.8875								154.5	0.816	0	0	0									154.5	0.5259	0	0	0
											154.6	0.9957	0	0	0	14.886								154.6	0.8159	0	0	0									154.6	0.5256	0	0	0
											154.7	0.9955	0	0	0	14.883								154.7	0.8159	0	0	0									154.7	0.5254	0	0	0
											154.8	0.9954	0	0	0	14.8815								154.8	0.8158	0	0	0									154.8	0.5252	0	0	0
											154.9	0.9952	0	0	0	14.8785								154.9	0.8157	0	0	0									154.9	0.525	0	0	0
											155	0.9951	0	0	0	14.877								155	0.8157	0	0	0									155	0.5248	0	0	0
											155.1	0.995	0	0	0	14.8755								155.1	0.8156	0	0	0									155.1	0.5246	0	0	0
											155.2	0.9949	0	0	0	14.8741								155.2	0.8155	0	0	0									155.2	0.5244	0	0	0
											155.3	0.9948	0	0	0	14.8726								155.3	0.8155	0	0	0									155.3	0.5242	0	0	0
											155.4	0.9947	0	0	0	14.8711								155.4	0.8154	0	0	0									155.4	0.524	0	0	0
											155.5	0.9946	0	0	0	14.8696								155.5	0.8153	0	0	0									155.5	0.5238	0	0	0
											155.6	0.9945	0	0	0	14.8681								155.6	0.8153	0	0	0									155.6	0.5236	0	0	0
											155.7	0.9944	0	0	0	14.8666								155.7	0.8152	0	0	0									155.7	0.5234	0	0	0
											155.8	0.9943	0	0	0	14.8651								155.8	0.8151	0	0	0									155.8	0.5232	0	0	0
											155.9	0.9942	0	0	0	14.8636								155.9	0.8151	0	0	0									155.9	0.5231	0	0	0
											156	0.9942	0	0	0	14.8636								156	0.815	0	0	0									156	0.5229	0	0	0
											156.1	0.9941	0	0	0	14.8621								156.1	0.8149	0	0	0									156.1	0.5227	0	0	0
											156.2	0.994	0	0	0	14.8606								156.2	0.8149	0	0	0									156.2	0.5225	0	0	0
											156.3	0.9939	0	0	0	14.8591								156.3	0.8148	0	0	0									156.3	0.5223	0	0	0
											156.4	0.9939	0	0	0	14.8591								156.4	0.8147	0	0	0									156.4	0.5221	0	0	0
											156.5	0.9938	0	0	0	14.8576								156.5	0.8147	0	0	0									156.5	0.5219	0	0	0
											156.6	0.9938	0	0	0	14.8576								156.6	0.8146	0	0	0									156.6	0.5218	0	0	0
											156.7	0.9937	0	0	0	14.8561								156.7	0.8145	0	0	0									156.7	0.5216	0	0	0
											156.8	0.9937	0	0	0	14.8561								156.8	0.8144	0	0	0									156.8	0.5214	0	0	0
											156.9	0.9937	0	0	0	14.8561								156.9	0.8143	0	0	0									156.9	0.5213	0	0	0
											157	0.9937	0	0	0	14.8561								157	0.8143	0	0	0									157	0.5211	0	0	0
											157.1	0.9937	0	0	0	14.8561								157.1	0.8142	0	0	0									157.1	0.5209	0	0	0
											157.2	0.9937	0	0	0	14.8561								157.2	0.8141	0	0	0									157.2	0.5207	0	0	0
											157.3	0.9937	0	0	0	14.8561								157.3	0.814	0	0	0									157.3	0.5206	0	0	0
											157.4	0.9938	0	0	0	14.8576								157.4	0.8139	0	0	0									157.4	0.5204	0	0	0
											157.5	0.9938	0	0	0	14.8576								157.5	0.8138	0	0	0									157.5	0.5202	0	0	0
											157.6	0.9939	0	0	0	14.8591								157.6	0.8137	0	0	0									157.6	0.5201	0	0	0
											157.7	0.994	0	0	0	14.8606								157.7	0.8137	0	0	0									157.7	0.5199	0	0	0
											157.8	0.9941	0	0	0	14.8621								157.8	0.8136	0	0	0									157.8	0.5197	0	0	0
											157.9	0.9942	0	0	0	14.8636								157.9	0.8135	0	0	0									157.9	0.5196	0	0	0
											158	0.9944	0	0	0	14.8666								158	0.8134	0	0	0									158	0.5194	0	0	0
											158.1	0.9945	0	0	0	14.8681								158.1	0.8133	0	0	0									158.1	0.5192	0	0	0
											158.2	0.9947	0	0	0	14.8711								158.2	0.8132	0	0	0									158.2	0.519	0	0	0
											158.3	0.9948	0	0	0	14.8726								158.3	0.8131	0	0	0									158.3	0.5189	0	0	0
											158.4	0.995	0	0	0	14.8755								158.4	0.813	0	0	0									158.4	0.5187	0	0	0
											158.5	0.9952	0	0	0	14.8785								158.5	0.8129	0	0	0									158.5	0.5185	0	0	0
											158.6	0.9954	0	0	0	14.8815								158.6	0.8128	0	0	0									158.6	0.5183	0	0	0
											158.7	0.9956	0	0	0	14.8845								158.7	0.8128	0	0	0									158.7	0.5181	0	0	0
											158.8	0.9958	0	0	0	14.8875								158.8	0.8127	0	0	0									158.8	0.518	0	0	0
											158.9	0.9959	0	0	0	14.889								158.9	0.8126	0	0	0									158.9	0.5178	0	0	0
											159	0.9961	0	0	0	14.892								159	0.8125	0	0	0									159	0.5176	0	0	0
											159.1	0.9963	0	0	0	14.895								159.1	0.8124	0	0	0									159.1	0.5174	0	0	0
											159.2	0.9965	0	0	0	14.898								159.2	0.8123	0	0	0									159.2	0.5173	0	0	0
											159.3	0.9967	0	0	0	14.901								159.3	0.8122	0	0	0									159.3	0.5171	0	0	0
											159.4	0.9969	0	0	0	14.904								159.4	0.8121	0	0	0									159.4	0.5169	0	0	0
											159.5	0.9971	0	0	0	14.9069								159.5	0.812	0	0	0									159.5	0.5168	0	0	0
											159.6	0.9972	0	0	0	14.9084								159.6	0.812	0	0	0									159.6	0.5166	0	0	0
											159.7	0.9974	0	0	0	14.9114								159.7	0.8119	0	0	0									159.7	0.5164	0	0	0
											159.8	0.9976	0	0	0	14.9144								159.8	0.8118	0	0	0									159.8	0.5162	0	0	0
											159.9	0.9977	0	0	0	14.9159								159.9	0.8117	0	0	0									159.9	0.5161	0	0	0
											160	0.9978	0	0	0	14.9174								160	0.8116	0	0	0									160	0.5159	0	0	0
											160.1	0.9979	0	0	0	14.9189								160.1	0.8115	0	0	0									160.1	0.5157	0	0	0
											160.2	0.998	0	0	0	14.9204								160.2	0.8114	0	0	0									160.2	0.5155	0	0	0
											160.3	0.9981	0	0	0	14.9219								160.3	0.8113	0	0	0									160.3	0.5154	0	0	0
											160.4	0.9982	0	0	0	14.9234								160.4	0.8112	0	0	0									160.4	0.5152	0	0	0
											160.5	0.9982	0	0	0	14.9234								160.5	0.8111	0	0	0									160.5	0.515	0	0	0
											160.6	0.9982	0	0	0	14.9234								160.6	0.811	0	0	0									160.6	0.5149	0	0	0
											160.7	0.9982	0	0	0	14.9234								160.7	0.8109	0	0	0									160.7	0.5147	0	0	0
											160.8	0.9982	0	0	0	14.9234								160.8	0.8108	0	0	0									160.8	0.5145	0	0	0
											160.9	0.9981	0	0	0	14.9219								160.9	0.8107	0	0	0									160.9	0.5144	0	0	0
											161	0.998	0	0	0	14.9204								161	0.8105	0	0	0									161	0.5142	0	0	0
											161.1	0.9979	0	0	0	14.9189								161.1	0.8104	0	0	0									161.1	0.514	0	0	0
											161.2	0.9978	0	0	0	14.9174								161.2	0.8103	0	0	0									161.2	0.5139	0	0	0
											161.3	0.9976	0	0	0	14.9144								161.3	0.8102	0	0	0									161.3	0.5137	0	0	0
											161.4	0.9975	0	0	0	14.9129								161.4	0.81	0	0	0									161.4	0.5135	0	0	0
											161.5	0.9973	0	0	0	14.9099								161.5	0.8099	0	0	0									161.5	0.5134	0	0	0
											161.6	0.9971	0	0	0	14.9069								161.6	0.8098	0	0	0									161.6	0.5132	0	0	0
											161.7	0.9968	0	0	0	14.9025								161.7	0.8097	0	0	0									161.7	0.513	0	0	0
											161.8	0.9966	0	0	0	14.8995								161.8	0.8095	0	0	0									161.8	0.5129	0	0	0
											161.9	0.9963	0	0	0	14.895								161.9	0.8094	0	0	0									161.9	0.5127	0	0	0
											162	0.9961	0	0	0	14.892								162	0.8092	0	0	0									162	0.5125	0	0	0
											162.1	0.9958	0	0	0	14.8875								162.1	0.8091	0	0	0									162.1	0.5124	0	0	0
											162.2	0.9955	0	0	0	14.883								162.2	0.8089	0	0	0									162.2	0.5122	0	0	0
											162.3	0.9952	0	0	0	14.8785								162.3	0.8088	0	0	0									162.3	0.512	0	0	0
											162.4	0.9949	0	0	0	14.8741								162.4	0.8086	0	0	0									162.4	0.5118	0	0	0
											162.5	0.9946	0	0	0	14.8696								162.5	0.8085	0	0	0									162.5	0.5117	0	0	0
											162.6	0.9944	0	0	0	14.8666								162.6	0.8083	0	0	0									162.6	0.5115	0	0	0
											162.7	0.9941	0	0	0	14.8621								162.7	0.8082	0	0	0									162.7	0.5113	0	0	0
											162.8	0.9938	0	0	0	14.8576								162.8	0.808	0	0	0									162.8	0.5111	0	0	0
											162.9	0.9936	0	0	0	14.8546								162.9	0.8079	0	0	0									162.9	0.511	0	0	0
											163	0.9933	0	0	0	14.8501								163	0.8077	0	0	0									163	0.5108	0	0	0
											163.1	0.9931	0	0	0	14.8471								163.1	0.8076	0	0	0									163.1	0.5106	0	0	0
											163.2	0.9929	0	0	0	14.8442								163.2	0.8074	0	0	0									163.2	0.5104	0	0	0
											163.3	0.9927	0	0	0	14.8412								163.3	0.8072	0	0	0									163.3	0.5103	0	0	0
											163.4	0.9925	0	0	0	14.8382								163.4	0.8071	0	0	0									163.4	0.5101	0	0	0
											163.5	0.9924	0	0	0	14.8367								163.5	0.8069	0	0	0									163.5	0.5099	0	0	0
											163.6	0.9922	0	0	0	14.8337								163.6	0.8068	0	0	0									163.6	0.5097	0	0	0
											163.7	0.9921	0	0	0	14.8322								163.7	0.8066	0	0	0									163.7	0.5095	0	0	0
											163.8	0.992	0	0	0	14.8307								163.8	0.8065	0	0	0									163.8	0.5093	0	0	0
											163.9	0.9918	0	0	0	14.8277								163.9	0.8063	0	0	0									163.9	0.5091	0	0	0
											164	0.9917	0	0	0	14.8262								164	0.8062	0	0	0									164	0.509	0	0	0
											164.1	0.9917	0	0	0	14.8262								164.1	0.806	0	0	0									164.1	0.5088	0	0	0
											164.2	0.9916	0	0	0	14.8247								164.2	0.8059	0	0	0									164.2	0.5086	0	0	0
											164.3	0.9915	0	0	0	14.8232								164.3	0.8058	0	0	0									164.3	0.5084	0	0	0
											164.4	0.9914	0	0	0	14.8217								164.4	0.8056	0	0	0									164.4	0.5081	0	0	0
											164.5	0.9914	0	0	0	14.8217								164.5	0.8055	0	0	0									164.5	0.5079	0	0	0
											164.6	0.9913	0	0	0	14.8202								164.6	0.8053	0	0	0									164.6	0.5077	0	0	0
											164.7	0.9912	0	0	0	14.8187								164.7	0.8052	0	0	0									164.7	0.5075	0	0	0
											164.8	0.9912	0	0	0	14.8187								164.8	0.8051	0	0	0									164.8	0.5073	0	0	0
											164.9	0.9911	0	0	0	14.8172								164.9	0.8049	0	0	0									164.9	0.5071	0	0	0
											165	0.9911	0	0	0	14.8172								165	0.8048	0	0	0									165	0.5069	0	0	0
											165.1	0.9911	0	0	0	14.8172								165.1	0.8047	0	0	0									165.1	0.5067	0	0	0
											165.2	0.991	0	0	0	14.8157								165.2	0.8045	0	0	0									165.2	0.5065	0	0	0
											165.3	0.991	0	0	0	14.8157								165.3	0.8044	0	0	0									165.3	0.5062	0	0	0
											165.4	0.991	0	0	0	14.8157								165.4	0.8043	0	0	0									165.4	0.506	0	0	0
											165.5	0.991	0	0	0	14.8157								165.5	0.8042	0	0	0									165.5	0.5058	0	0	0
											165.6	0.9909	0	0	0	14.8143								165.6	0.804	0	0	0									165.6	0.5055	0	0	0
											165.7	0.9909	0	0	0	14.8143								165.7	0.8039	0	0	0									165.7	0.5053	0	0	0
											165.8	0.991	0	0	0	14.8157								165.8	0.8038	0	0	0									165.8	0.5051	0	0	0
											165.9	0.991	0	0	0	14.8157								165.9	0.8037	0	0	0									165.9	0.5049	0	0	0
											166	0.991	0	0	0	14.8157								166	0.8036	0	0	0									166	0.5047	0	0	0
											166.1	0.991	0	0	0	14.8157								166.1	0.8034	0	0	0									166.1	0.5044	0	0	0
											166.2	0.9911	0	0	0	14.8172								166.2	0.8033	0	0	0									166.2	0.5042	0	0	0
											166.3	0.9911	0	0	0	14.8172								166.3	0.8032	0	0	0									166.3	0.504	0	0	0
											166.4	0.9912	0	0	0	14.8187								166.4	0.8031	0	0	0									166.4	0.5038	0	0	0
											166.5	0.9913	0	0	0	14.8202								166.5	0.803	0	0	0									166.5	0.5035	0	0	0
											166.6	0.9913	0	0	0	14.8202								166.6	0.8029	0	0	0									166.6	0.5033	0	0	0
											166.7	0.9914	0	0	0	14.8217								166.7	0.8027	0	0	0									166.7	0.5031	0	0	0
											166.8	0.9915	0	0	0	14.8232								166.8	0.8026	0	0	0									166.8	0.5028	0	0	0
											166.9	0.9916	0	0	0	14.8247								166.9	0.8025	0	0	0									166.9	0.5026	0	0	0
											167	0.9916	0	0	0	14.8247								167	0.8024	0	0	0									167	0.5024	0	0	0
											167.1	0.9917	0	0	0	14.8262								167.1	0.8023	0	0	0									167.1	0.5022	0	0	0
											167.2	0.9918	0	0	0	14.8277								167.2	0.8021	0	0	0									167.2	0.5019	0	0	0
											167.3	0.9918	0	0	0	14.8277								167.3	0.802	0	0	0									167.3	0.5017	0	0	0
											167.4	0.9918	0	0	0	14.8277								167.4	0.8019	0	0	0									167.4	0.5015	0	0	0
											167.5	0.9918	0	0	0	14.8277								167.5	0.8018	0	0	0									167.5	0.5013	0	0	0
											167.6	0.9918	0	0	0	14.8277								167.6	0.8017	0	0	0									167.6	0.5011	0	0	0
											167.7	0.9917	0	0	0	14.8262								167.7	0.8015	0	0	0									167.7	0.5009	0	0	0
											167.8	0.9917	0	0	0	14.8262								167.8	0.8014	0	0	0									167.8	0.5006	0	0	0
											167.9	0.9916	0	0	0	14.8247								167.9	0.8013	0	0	0									167.9	0.5004	0	0	0
											168	0.9915	0	0	0	14.8232								168	0.8012	0	0	0									168	0.5002	0	0	0
											168.1	0.9913	0	0	0	14.8202								168.1	0.801	0	0	0									168.1	0.5	0	0	0
											168.2	0.9912	0	0	0	14.8187								168.2	0.8009	0	0	0									168.2	0.4998	0	0	0
											168.3	0.991	0	0	0	14.8157								168.3	0.8008	0	0	0									168.3	0.4996	0	0	0
											168.4	0.9908	0	0	0	14.8128								168.4	0.8007	0	0	0									168.4	0.4994	0	0	0
											168.5	0.9906	0	0	0	14.8098								168.5	0.8005	0	0	0									168.5	0.4991	0	0	0
											168.6	0.9904	0	0	0	14.8068								168.6	0.8004	0	0	0									168.6	0.4989	0	0	0
											168.7	0.9901	0	0	0	14.8023								168.7	0.8003	0	0	0									168.7	0.4987	0	0	0
											168.8	0.9899	0	0	0	14.7993								168.8	0.8001	0	0	0									168.8	0.4985	0	0	0
											168.9	0.9897	0	0	0	14.7963								168.9	0.8	0	0	0									168.9	0.4983	0	0	0
											169	0.9895	0	0	0	14.7933								169	0.7999	0	0	0									169	0.498	0	0	0
											169.1	0.9892	0	0	0	14.7888								169.1	0.7997	0	0	0									169.1	0.4978	0	0	0
											169.2	0.989	0	0	0	14.7858								169.2	0.7996	0	0	0									169.2	0.4976	0	0	0
											169.3	0.9889	0	0	0	14.7844								169.3	0.7994	0	0	0									169.3	0.4974	0	0	0
											169.4	0.9887	0	0	0	14.7814								169.4	0.7993	0	0	0									169.4	0.4972	0	0	0
											169.5	0.9885	0	0	0	14.7784								169.5	0.7991	0	0	0									169.5	0.497	0	0	0
											169.6	0.9884	0	0	0	14.7769								169.6	0.799	0	0	0									169.6	0.4967	0	0	0
											169.7	0.9883	0	0	0	14.7754								169.7	0.7988	0	0	0									169.7	0.4965	0	0	0
											169.8	0.9882	0	0	0	14.7739								169.8	0.7987	0	0	0									169.8	0.4963	0	0	0
											169.9	0.9882	0	0	0	14.7739								169.9	0.7985	0	0	0									169.9	0.4961	0	0	0
											170	0.9881	0	0	0	14.7724								170	0.7984	0	0	0									170	0.4959	0	0	0
											170.1	0.9881	0	0	0	14.7724								170.1	0.7982	0	0	0									170.1	0.4957	0	0	0
											170.2	0.9882	0	0	0	14.7739								170.2	0.798	0	0	0									170.2	0.4955	0	0	0
											170.3	0.9882	0	0	0	14.7739								170.3	0.7979	0	0	0									170.3	0.4953	0	0	0
											170.4	0.9882	0	0	0	14.7739								170.4	0.7977	0	0	0									170.4	0.4951	0	0	0
											170.5	0.9883	0	0	0	14.7754								170.5	0.7975	0	0	0									170.5	0.4949	0	0	0
											170.6	0.9884	0	0	0	14.7769								170.6	0.7974	0	0	0									170.6	0.4947	0	0	0
											170.7	0.9885	0	0	0	14.7784								170.7	0.7972	0	0	0									170.7	0.4945	0	0	0
											170.8	0.9885	0	0	0	14.7784								170.8	0.797	0	0	0									170.8	0.4943	0	0	0
											170.9	0.9886	0	0	0	14.7799								170.9	0.7968	0	0	0									170.9	0.4941	0	0	0
											171	0.9887	0	0	0	14.7814								171	0.7967	0	0	0									171	0.4939	0	0	0
											171.1	0.9888	0	0	0	14.7829								171.1	0.7965	0	0	0									171.1	0.4938	0	0	0
											171.2	0.9888	0	0	0	14.7829								171.2	0.7963	0	0	0									171.2	0.4936	0	0	0
											171.3	0.9889	0	0	0	14.7844								171.3	0.7961	0	0	0									171.3	0.4934	0	0	0
											171.4	0.9889	0	0	0	14.7844								171.4	0.7959	0	0	0									171.4	0.4932	0	0	0
											171.5	0.9889	0	0	0	14.7844								171.5	0.7958	0	0	0									171.5	0.493	0	0	0
											171.6	0.9889	0	0	0	14.7844								171.6	0.7956	0	0	0									171.6	0.4929	0	0	0
											171.7	0.9889	0	0	0	14.7844								171.7	0.7954	0	0	0									171.7	0.4927	0	0	0
											171.8	0.9888	0	0	0	14.7829								171.8	0.7952	0	0	0									171.8	0.4926	0	0	0
											171.9	0.9888	0	0	0	14.7829								171.9	0.7951	0	0	0									171.9	0.4924	0	0	0
											172	0.9887	0	0	0	14.7814								172	0.7949	0	0	0									172	0.4922	0	0	0
											172.1	0.9887	0	0	0	14.7814								172.1	0.7947	0	0	0									172.1	0.4921	0	0	0
											172.2	0.9886	0	0	0	14.7799								172.2	0.7945	0	0	0									172.2	0.4919	0	0	0
											172.3	0.9885	0	0	0	14.7784								172.3	0.7944	0	0	0									172.3	0.4918	0	0	0
											172.4	0.9885	0	0	0	14.7784								172.4	0.7942	0	0	0									172.4	0.4916	0	0	0
											172.5	0.9884	0	0	0	14.7769								172.5	0.794	0	0	0									172.5	0.4915	0	0	0
											172.6	0.9883	0	0	0	14.7754								172.6	0.7939	0	0	0									172.6	0.4913	0	0	0
											172.7	0.9883	0	0	0	14.7754								172.7	0.7937	0	0	0									172.7	0.4912	0	0	0
											172.8	0.9883	0	0	0	14.7754								172.8	0.7936	0	0	0									172.8	0.491	0	0	0
											172.9	0.9883	0	0	0	14.7754								172.9	0.7934	0	0	0									172.9	0.4909	0	0	0
											173	0.9883	0	0	0	14.7754								173	0.7933	0	0	0									173	0.4907	0	0	0
											173.1	0.9883	0	0	0	14.7754								173.1	0.7931	0	0	0									173.1	0.4906	0	0	0
											173.2	0.9884	0	0	0	14.7769								173.2	0.793	0	0	0									173.2	0.4905	0	0	0
											173.3	0.9885	0	0	0	14.7784								173.3	0.7928	0	0	0									173.3	0.4903	0	0	0
											173.4	0.9886	0	0	0	14.7799								173.4	0.7927	0	0	0									173.4	0.4902	0	0	0
											173.5	0.9888	0	0	0	14.7829								173.5	0.7926	0	0	0									173.5	0.49	0	0	0
											173.6	0.989	0	0	0	14.7858								173.6	0.7924	0	0	0									173.6	0.4899	0	0	0
											173.7	0.9893	0	0	0	14.7903								173.7	0.7923	0	0	0									173.7	0.4897	0	0	0
											173.8	0.9896	0	0	0	14.7948								173.8	0.7922	0	0	0									173.8	0.4896	0	0	0
											173.9	0.9899	0	0	0	14.7993								173.9	0.7921	0	0	0									173.9	0.4895	0	0	0
											174	0.9903	0	0	0	14.8053								174	0.7919	0	0	0									174	0.4893	0	0	0
											174.1	0.9907	0	0	0	14.8113								174.1	0.7918	0	0	0									174.1	0.4892	0	0	0
											174.2	0.9911	0	0	0	14.8172								174.2	0.7917	0	0	0									174.2	0.4891	0	0	0
											174.3	0.9916	0	0	0	14.8247								174.3	0.7916	0	0	0									174.3	0.4889	0	0	0
											174.4	0.9921	0	0	0	14.8322								174.4	0.7915	0	0	0									174.4	0.4888	0	0	0
											174.5	0.9926	0	0	0	14.8397								174.5	0.7914	0	0	0									174.5	0.4886	0	0	0
											174.6	0.9931	0	0	0	14.8471								174.6	0.7912	0	0	0									174.6	0.4885	0	0	0
											174.7	0.9937	0	0	0	14.8561								174.7	0.7911	0	0	0									174.7	0.4883	0	0	0
											174.8	0.9943	0	0	0	14.8651								174.8	0.791	0	0	0									174.8	0.4882	0	0	0
											174.9	0.9948	0	0	0	14.8726								174.9	0.7909	0	0	0									174.9	0.4881	0	0	0
											175	0.9954	0	0	0	14.8815								175	0.7908	0	0	0									175	0.4879	0	0	0
											175.1	0.996	0	0	0	14.8905								175.1	0.7907	0	0	0									175.1	0.4878	0	0	0
											175.2	0.9966	0	0	0	14.8995								175.2	0.7906	0	0	0									175.2	0.4877	0	0	0
											175.3	0.9972	0	0	0	14.9084								175.3	0.7905	0	0	0									175.3	0.4875	0	0	0
											175.4	0.9977	0	0	0	14.9159								175.4	0.7904	0	0	0									175.4	0.4874	0	0	0
											175.5	0.9983	0	0	0	14.9249								175.5	0.7903	0	0	0									175.5	0.4872	0	0	0
											175.6	0.9988	0	0	0	14.9324								175.6	0.7902	0	0	0									175.6	0.4871	0	0	0
											175.7	0.9994	0	0	0	14.9413								175.7	0.79	0	0	0									175.7	0.4869	0	0	0
											175.8	0.9999	0	0	0	14.9488								175.8	0.7899	0	0	0									175.8	0.4868	0	0	0
											175.9	1.0004	0	0	0	14.9563								175.9	0.7898	0	0	0									175.9	0.4866	0	0	0
											176	1.0008	0	0	0	14.9623								176	0.7897	0	0	0									176	0.4865	0	0	0
											176.1	1.0012	0	0	0	14.9682								176.1	0.7896	0	0	0									176.1	0.4863	0	0	0
											176.2	1.0017	0	0	0	14.9757								176.2	0.7895	0	0	0									176.2	0.4862	0	0	0
											176.3	1.002	0	0	0	14.9802								176.3	0.7894	0	0	0									176.3	0.486	0	0	0
											176.4	1.0024	0	0	0	14.9862								176.4	0.7893	0	0	0									176.4	0.4859	0	0	0
											176.5	1.0027	0	0	0	14.9907								176.5	0.7891	0	0	0									176.5	0.4858	0	0	0
											176.6	1.003	0	0	0	14.9952								176.6	0.789	0	0	0									176.6	0.4856	0	0	0
											176.7	1.0033	0	0	0	14.9996								176.7	0.7889	0	0	0									176.7	0.4855	0	0	0
											176.8	1.0035	0	0	0	15.0026								176.8	0.7888	0	0	0									176.8	0.4853	0	0	0
											176.9	1.0037	0	0	0	15.0056								176.9	0.7886	0	0	0									176.9	0.4852	0	0	0
											177	1.0039	0	0	0	15.0086								177	0.7885	0	0	0									177	0.485	0	0	0
											177.1	1.004	0	0	0	15.0101								177.1	0.7884	0	0	0									177.1	0.4849	0	0	0
											177.2	1.0041	0	0	0	15.0116								177.2	0.7883	0	0	0									177.2	0.4847	0	0	0
											177.3	1.0042	0	0	0	15.0131								177.3	0.7881	0	0	0									177.3	0.4846	0	0	0
											177.4	1.0043	0	0	0	15.0146								177.4	0.788	0	0	0									177.4	0.4844	0	0	0
											177.5	1.0043	0	0	0	15.0146								177.5	0.7879	0	0	0									177.5	0.4843	0	0	0
											177.6	1.0043	0	0	0	15.0146								177.6	0.7877	0	0	0									177.6	0.4841	0	0	0
											177.7	1.0043	0	0	0	15.0146								177.7	0.7876	0	0	0									177.7	0.484	0	0	0
											177.8	1.0042	0	0	0	15.0131								177.8	0.7875	0	0	0									177.8	0.4838	0	0	0
											177.9	1.0041	0	0	0	15.0116								177.9	0.7874	0	0	0									177.9	0.4837	0	0	0
											178	1.004	0	0	0	15.0101								178	0.7873	0	0	0									178	0.4835	0	0	0
											178.1	1.0038	0	0	0	15.0071								178.1	0.7871	0	0	0									178.1	0.4834	0	0	0
											178.2	1.0036	0	0	0	15.0041								178.2	0.787	0	0	0									178.2	0.4832	0	0	0
											178.3	1.0034	0	0	0	15.0011								178.3	0.7869	0	0	0									178.3	0.483	0	0	0
											178.4	1.0032	0	0	0	14.9981								178.4	0.7868	0	0	0									178.4	0.4829	0	0	0
											178.5	1.0029	0	0	0	14.9937								178.5	0.7867	0	0	0									178.5	0.4827	0	0	0
											178.6	1.0026	0	0	0	14.9892								178.6	0.7866	0	0	0									178.6	0.4826	0	0	0
											178.7	1.0023	0	0	0	14.9847								178.7	0.7865	0	0	0									178.7	0.4824	0	0	0
											178.8	1.0019	0	0	0	14.9787								178.8	0.7864	0	0	0									178.8	0.4822	0	0	0
											178.9	1.0015	0	0	0	14.9727								178.9	0.7863	0	0	0									178.9	0.4821	0	0	0
											179	1.0011	0	0	0	14.9667								179	0.7862	0	0	0									179	0.4819	0	0	0
											179.1	1.0007	0	0	0	14.9608								179.1	0.7861	0	0	0									179.1	0.4818	0	0	0
											179.2	1.0003	0	0	0	14.9548								179.2	0.786	0	0	0									179.2	0.4816	0	0	0
											179.3	0.9999	0	0	0	14.9488								179.3	0.7859	0	0	0									179.3	0.4814	0	0	0
											179.4	0.9994	0	0	0	14.9413								179.4	0.7859	0	0	0									179.4	0.4813	0	0	0
											179.5	0.999	0	0	0	14.9353								179.5	0.7858	0	0	0									179.5	0.4811	0	0	0
											179.6	0.9985	0	0	0	14.9279								179.6	0.7857	0	0	0									179.6	0.481	0	0	0
											179.7	0.9981	0	0	0	14.9219								179.7	0.7857	0	0	0									179.7	0.4808	0	0	0
											179.8	0.9977	0	0	0	14.9159								179.8	0.7856	0	0	0									179.8	0.4807	0	0	0
											179.9	0.9972	0	0	0	14.9084								179.9	0.7856	0	0	0									179.9	0.4805	0	0	0
											180	0.9968	0	0	0	14.9025								180	0.7855	0	0	0									180	0.4803	0	0	0
											180.1	0.9964	0	0	0	14.8965								180.1	0.7855	0	0	0									180.1	0.4802	0	0	0
											180.2	0.996	0	0	0	14.8905								180.2	0.7854	0	0	0									180.2	0.48	0	0	0
											180.3	0.9956	0	0	0	14.8845								180.3	0.7854	0	0	0									180.3	0.4799	0	0	0
											180.4	0.9953	0	0	0	14.88								180.4	0.7854	0	0	0									180.4	0.4797	0	0	0
											180.5	0.995	0	0	0	14.8755								180.5	0.7853	0	0	0									180.5	0.4795	0	0	0
											180.6	0.9947	0	0	0	14.8711								180.6	0.7853	0	0	0									180.6	0.4794	0	0	0
											180.7	0.9944	0	0	0	14.8666								180.7	0.7853	0	0	0									180.7	0.4792	0	0	0
											180.8	0.9941	0	0	0	14.8621								180.8	0.7852	0	0	0									180.8	0.4791	0	0	0
											180.9	0.9939	0	0	0	14.8591								180.9	0.7852	0	0	0									180.9	0.4789	0	0	0
											181	0.9937	0	0	0	14.8561								181	0.7852	0	0	0									181	0.4788	0	0	0
											181.1	0.9935	0	0	0	14.8531								181.1	0.7852	0	0	0									181.1	0.4786	0	0	0
											181.2	0.9933	0	0	0	14.8501								181.2	0.7851	0	0	0									181.2	0.4785	0	0	0
											181.3	0.9932	0	0	0	14.8486								181.3	0.7851	0	0	0									181.3	0.4783	0	0	0
											181.4	0.9931	0	0	0	14.8471								181.4	0.7851	0	0	0									181.4	0.4781	0	0	0
											181.5	0.993	0	0	0	14.8456								181.5	0.7851	0	0	0									181.5	0.478	0	0	0
											181.6	0.9929	0	0	0	14.8442								181.6	0.7851	0	0	0									181.6	0.4778	0	0	0
											181.7	0.9929	0	0	0	14.8442								181.7	0.785	0	0	0									181.7	0.4776	0	0	0
											181.8	0.9928	0	0	0	14.8427								181.8	0.785	0	0	0									181.8	0.4775	0	0	0
											181.9	0.9928	0	0	0	14.8427								181.9	0.785	0	0	0									181.9	0.4773	0	0	0
											182	0.9928	0	0	0	14.8427								182	0.785	0	0	0									182	0.4772	0	0	0
											182.1	0.9928	0	0	0	14.8427								182.1	0.7849	0	0	0									182.1	0.477	0	0	0
											182.2	0.9928	0	0	0	14.8427								182.2	0.7849	0	0	0									182.2	0.4769	0	0	0
											182.3	0.9928	0	0	0	14.8427								182.3	0.7849	0	0	0									182.3	0.4767	0	0	0
											182.4	0.9929	0	0	0	14.8442								182.4	0.7849	0	0	0									182.4	0.4765	0	0	0
											182.5	0.9929	0	0	0	14.8442								182.5	0.7849	0	0	0									182.5	0.4764	0	0	0
											182.6	0.993	0	0	0	14.8456								182.6	0.7848	0	0	0									182.6	0.4762	0	0	0
											182.7	0.993	0	0	0	14.8456								182.7	0.7848	0	0	0									182.7	0.476	0	0	0
											182.8	0.9931	0	0	0	14.8471								182.8	0.7848	0	0	0									182.8	0.4759	0	0	0
											182.9	0.9932	0	0	0	14.8486								182.9	0.7847	0	0	0									182.9	0.4757	0	0	0
											183	0.9933	0	0	0	14.8501								183	0.7847	0	0	0									183	0.4755	0	0	0
											183.1	0.9934	0	0	0	14.8516								183.1	0.7846	0	0	0									183.1	0.4754	0	0	0
											183.2	0.9935	0	0	0	14.8531								183.2	0.7846	0	0	0									183.2	0.4752	0	0	0
											183.3	0.9935	0	0	0	14.8531								183.3	0.7846	0	0	0									183.3	0.475	0	0	0
											183.4	0.9936	0	0	0	14.8546								183.4	0.7845	0	0	0									183.4	0.4749	0	0	0
											183.5	0.9937	0	0	0	14.8561								183.5	0.7845	0	0	0									183.5	0.4747	0	0	0
											183.6	0.9938	0	0	0	14.8576								183.6	0.7844	0	0	0									183.6	0.4745	0	0	0
											183.7	0.9939	0	0	0	14.8591								183.7	0.7844	0	0	0									183.7	0.4743	0	0	0
											183.8	0.994	0	0	0	14.8606								183.8	0.7843	0	0	0									183.8	0.4742	0	0	0
											183.9	0.994	0	0	0	14.8606								183.9	0.7843	0	0	0									183.9	0.474	0	0	0
											184	0.9941	0	0	0	14.8621								184	0.7842	0	0	0									184	0.4738	0	0	0
											184.1	0.9941	0	0	0	14.8621								184.1	0.7842	0	0	0									184.1	0.4736	0	0	0
											184.2	0.9942	0	0	0	14.8636								184.2	0.7841	0	0	0									184.2	0.4735	0	0	0
											184.3	0.9942	0	0	0	14.8636								184.3	0.784	0	0	0									184.3	0.4733	0	0	0
											184.4	0.9941	0	0	0	14.8621								184.4	0.784	0	0	0									184.4	0.4731	0	0	0
											184.5	0.9941	0	0	0	14.8621								184.5	0.7839	0	0	0									184.5	0.4729	0	0	0
											184.6	0.994	0	0	0	14.8606								184.6	0.7838	0	0	0									184.6	0.4727	0	0	0
											184.7	0.9939	0	0	0	14.8591								184.7	0.7837	0	0	0									184.7	0.4726	0	0	0
											184.8	0.9938	0	0	0	14.8576								184.8	0.7837	0	0	0									184.8	0.4724	0	0	0
											184.9	0.9937	0	0	0	14.8561								184.9	0.7836	0	0	0									184.9	0.4722	0	0	0
											185	0.9935	0	0	0	14.8531								185	0.7835	0	0	0									185	0.472	0	0	0
											185.1	0.9933	0	0	0	14.8501								185.1	0.7834	0	0	0									185.1	0.4718	0	0	0
											185.2	0.9931	0	0	0	14.8471								185.2	0.7834	0	0	0									185.2	0.4717	0	0	0
											185.3	0.9928	0	0	0	14.8427								185.3	0.7833	0	0	0									185.3	0.4715	0	0	0
											185.4	0.9926	0	0	0	14.8397								185.4	0.7832	0	0	0									185.4	0.4713	0	0	0
											185.5	0.9923	0	0	0	14.8352								185.5	0.7831	0	0	0									185.5	0.4711	0	0	0
											185.6	0.992	0	0	0	14.8307								185.6	0.783	0	0	0									185.6	0.4709	0	0	0
											185.7	0.9917	0	0	0	14.8262								185.7	0.7829	0	0	0									185.7	0.4708	0	0	0
											185.8	0.9914	0	0	0	14.8217								185.8	0.7829	0	0	0									185.8	0.4706	0	0	0
											185.9	0.9911	0	0	0	14.8172								185.9	0.7828	0	0	0									185.9	0.4704	0	0	0
											186	0.9909	0	0	0	14.8143								186	0.7827	0	0	0									186	0.4702	0	0	0
											186.1	0.9906	0	0	0	14.8098								186.1	0.7826	0	0	0									186.1	0.47	0	0	0
											186.2	0.9903	0	0	0	14.8053								186.2	0.7825	0	0	0									186.2	0.4699	0	0	0
											186.3	0.9901	0	0	0	14.8023								186.3	0.7824	0	0	0									186.3	0.4697	0	0	0
											186.4	0.9898	0	0	0	14.7978								186.4	0.7824	0	0	0									186.4	0.4695	0	0	0
											186.5	0.9896	0	0	0	14.7948								186.5	0.7823	0	0	0									186.5	0.4693	0	0	0
											186.6	0.9894	0	0	0	14.7918								186.6	0.7822	0	0	0									186.6	0.4692	0	0	0
											186.7	0.9893	0	0	0	14.7903								186.7	0.7821	0	0	0									186.7	0.469	0	0	0
											186.8	0.9891	0	0	0	14.7873								186.8	0.782	0	0	0									186.8	0.4688	0	0	0
											186.9	0.989	0	0	0	14.7858								186.9	0.782	0	0	0									186.9	0.4686	0	0	0
											187	0.989	0	0	0	14.7858								187	0.7819	0	0	0									187	0.4684	0	0	0
											187.1	0.9889	0	0	0	14.7844								187.1	0.7818	0	0	0									187.1	0.4683	0	0	0
											187.2	0.9889	0	0	0	14.7844								187.2	0.7817	0	0	0									187.2	0.4681	0	0	0
											187.3	0.9889	0	0	0	14.7844								187.3	0.7816	0	0	0									187.3	0.4679	0	0	0
											187.4	0.989	0	0	0	14.7858								187.4	0.7816	0	0	0									187.4	0.4677	0	0	0
											187.5	0.989	0	0	0	14.7858								187.5	0.7815	0	0	0									187.5	0.4675	0	0	0
											187.6	0.9891	0	0	0	14.7873								187.6	0.7814	0	0	0									187.6	0.4673	0	0	0
											187.7	0.9892	0	0	0	14.7888								187.7	0.7813	0	0	0									187.7	0.4672	0	0	0
											187.8	0.9893	0	0	0	14.7903								187.8	0.7813	0	0	0									187.8	0.467	0	0	0
											187.9	0.9894	0	0	0	14.7918								187.9	0.7812	0	0	0									187.9	0.4668	0	0	0
											188	0.9895	0	0	0	14.7933								188	0.7811	0	0	0									188	0.4666	0	0	0
											188.1	0.9896	0	0	0	14.7948								188.1	0.781	0	0	0									188.1	0.4664	0	0	0
											188.2	0.9897	0	0	0	14.7963								188.2	0.7809	0	0	0									188.2	0.4663	0	0	0
											188.3	0.9898	0	0	0	14.7978								188.3	0.7809	0	0	0									188.3	0.4661	0	0	0
											188.4	0.9898	0	0	0	14.7978								188.4	0.7808	0	0	0									188.4	0.4659	0	0	0
											188.5	0.9899	0	0	0	14.7993								188.5	0.7807	0	0	0									188.5	0.4657	0	0	0
											188.6	0.9899	0	0	0	14.7993								188.6	0.7807	0	0	0									188.6	0.4656	0	0	0
											188.7	0.9899	0	0	0	14.7993								188.7	0.7806	0	0	0									188.7	0.4654	0	0	0
											188.8	0.9899	0	0	0	14.7993								188.8	0.7805	0	0	0									188.8	0.4652	0	0	0
											188.9	0.9899	0	0	0	14.7993								188.9	0.7804	0	0	0									188.9	0.4651	0	0	0
											189	0.9898	0	0	0	14.7978								189	0.7804	0	0	0									189	0.4649	0	0	0
											189.1	0.9897	0	0	0	14.7963								189.1	0.7803	0	0	0									189.1	0.4647	0	0	0
											189.2	0.9896	0	0	0	14.7948								189.2	0.7803	0	0	0									189.2	0.4646	0	0	0
[truncated: 1,108 more rows]
[truncated: 25 more columns]

## Sheet: tk2-tx1ststat
1b												2b												3b												4b												5b
[truncated: 3,003 more rows]
[truncated: 18 more columns]
