# Supplementary material for: Computations of the shear stresses distribution experienced by passive particles as they circulate in turbulent flow: A case study for vWF protein molecules
Source: PLoS One. 2022 Aug 29;17(8):e0273312. doi: 10.1371/journal.pone.0273312 (PMC9423662; doi:10.1371/journal.pone.0273312)
Supplement: S2 File — (XLSX) [file pone.0273312.s002.xlsx]

## Sheet: tk2-abstrmean
											1b (y = 0)													2b (y = 3)													3b (y = 5)
											tau	shear	extx	exty	extz	τ (Pa)			0	0				tau	shear	extx	exty	extz	τ (Pa)								tau	shear	extx	exty	extz	τ (Pa)	Column1
											0	0.9708	0	0	0	34.1333								0	0.9213	0	0	0	32.3929								0	0.85	0	0	0	29.886	5
											0.07	0.9713	0	0	0	34.1509								0.07	0.9211	0	0	0	32.3859								0.07	0.85	0	0	0	29.886	5
											0.15	0.9718	0	0	0	34.1685								0.15	0.9208	0	0	0	32.3753								0.15	0.85	0	0	0	29.886	5
											0.22	0.9723	0	0	0	34.1861								0.22	0.9206	0	0	0	32.3683								0.22	0.85	0	0	0	29.886	5
											0.3	0.9727	0	0	0	34.2001								0.3	0.9204	0	0	0	32.3613								0.3	0.85	0	0	0	29.886	5
											0.38	0.9731	0	0	0	34.2142								0.38	0.9202	0	0	0	32.3542								0.38	0.85	0	0	0	29.886	5
											0.45	0.9735	0	0	0	34.2283								0.45	0.92	0	0	0	32.3472								0.45	0.85	0	0	0	29.886	5
											0.53	0.9739	0	0	0	34.2423								0.53	0.9198	0	0	0	32.3402								0.53	0.85	0	0	0	29.886	5
											0.6	0.9742	0	0	0	34.2529								0.6	0.9196	0	0	0	32.3331								0.6	0.85	0	0	0	29.886	5
											0.67	0.9745	0	0	0	34.2634								0.67	0.9194	0	0	0	32.3261								0.67	0.85	0	0	0	29.886	5
											0.75	0.9748	0	0	0	34.274								0.75	0.9192	0	0	0	32.3191								0.75	0.8499	0	0	0	29.8825	5
											0.82	0.9773	0	0	0	34.3619								0.82	0.9193	0	0	0	32.3226								0.82	0.8502	0	0	0	29.893	5
											0.9	0.976	0	0	0	34.3162								0.9	0.9191	0	0	0	32.3156								0.9	0.8502	0	0	0	29.893	5
											0.97	0.976	0	0	0	34.3162								0.97	0.9189	0	0	0	32.3085								0.97	0.8501	0	0	0	29.8895	5
											1.05	0.9761	0	0	0	34.3197								1.05	0.9187	0	0	0	32.3015								1.05	0.85	0	0	0	29.886	5
											1.12	0.9761	0	0	0	34.3197								1.12	0.9185	0	0	0	32.2945								1.12	0.85	0	0	0	29.886	5
											1.2	0.9761	0	0	0	34.3197								1.2	0.9183	0	0	0	32.2874								1.2	0.8499	0	0	0	29.8825	5
											1.27	0.9761	0	0	0	34.3197								1.27	0.9181	0	0	0	32.2804								1.27	0.8498	0	0	0	29.879	5
											1.35	0.976	0	0	0	34.3162								1.35	0.9179	0	0	0	32.2734								1.35	0.8497	0	0	0	29.8755	5
											1.42	0.9759	0	0	0	34.3126								1.42	0.9178	0	0	0	32.2698								1.42	0.8496	0	0	0	29.8719	5
											1.5	0.9759	0	0	0	34.3126								1.5	0.9176	0	0	0	32.2628								1.5	0.8495	0	0	0	29.8684	5
											1.57	0.9757	0	0	0	34.3056								1.57	0.9174	0	0	0	32.2558								1.57	0.8493	0	0	0	29.8614	5
											1.65	0.9756	0	0	0	34.3021								1.65	0.9172	0	0	0	32.2488								1.65	0.8492	0	0	0	29.8579	5
											1.73	0.9754	0	0	0	34.2951								1.73	0.917	0	0	0	32.2417								1.73	0.8491	0	0	0	29.8544	5
											1.8	0.9752	0	0	0	34.288								1.8	0.9167	0	0	0	32.2312								1.8	0.8489	0	0	0	29.8473	5
											1.88	0.975	0	0	0	34.281								1.88	0.9165	0	0	0	32.2241								1.88	0.8488	0	0	0	29.8438	5
											1.95	0.9747	0	0	0	34.2705								1.95	0.9163	0	0	0	32.2171								1.95	0.8486	0	0	0	29.8368	5
											2.02	0.9745	0	0	0	34.2634								2.02	0.9161	0	0	0	32.2101								2.02	0.8484	0	0	0	29.8297	5
											2.1	0.9742	0	0	0	34.2529								2.1	0.9159	0	0	0	32.203								2.1	0.8482	0	0	0	29.8227	5
											2.17	0.9739	0	0	0	34.2423								2.17	0.9157	0	0	0	32.196								2.17	0.848	0	0	0	29.8157	5
											2.25	0.9736	0	0	0	34.2318								2.25	0.9155	0	0	0	32.189								2.25	0.8478	0	0	0	29.8086	5
											2.33	0.9733	0	0	0	34.2212								2.33	0.9152	0	0	0	32.1784								2.33	0.8476	0	0	0	29.8016	5
											2.4	0.9729	0	0	0	34.2072								2.4	0.915	0	0	0	32.1714								2.4	0.8474	0	0	0	29.7946	5
											2.47	0.9726	0	0	0	34.1966								2.47	0.9148	0	0	0	32.1644								2.47	0.8472	0	0	0	29.7876	5
											2.55	0.9722	0	0	0	34.1826								2.55	0.9145	0	0	0	32.1538								2.55	0.847	0	0	0	29.7805	5
											2.62	0.9718	0	0	0	34.1685								2.62	0.9143	0	0	0	32.1468								2.62	0.8467	0	0	0	29.77	5
											2.7	0.9714	0	0	0	34.1544								2.7	0.914	0	0	0	32.1362								2.7	0.8465	0	0	0	29.7629	5
											2.77	0.9711	0	0	0	34.1439								2.77	0.9138	0	0	0	32.1292								2.77	0.8462	0	0	0	29.7524	5
											2.85	0.9707	0	0	0	34.1298								2.85	0.9135	0	0	0	32.1187								2.85	0.846	0	0	0	29.7454	5
											2.92	0.9703	0	0	0	34.1157								2.92	0.9133	0	0	0	32.1116								2.92	0.8457	0	0	0	29.7348	5
											3	0.9699	0	0	0	34.1017								3	0.913	0	0	0	32.1011								3	0.8454	0	0	0	29.7243	5
											3.07	0.9695	0	0	0	34.0876								3.07	0.9127	0	0	0	32.0905								3.07	0.8451	0	0	0	29.7137	5
											3.15	0.9692	0	0	0	34.0771								3.15	0.9124	0	0	0	32.08								3.15	0.8448	0	0	0	29.7032	5
											3.23	0.9688	0	0	0	34.063								3.23	0.9121	0	0	0	32.0694								3.23	0.8445	0	0	0	29.6926	5
											3.3	0.9685	0	0	0	34.0525								3.3	0.9118	0	0	0	32.0589								3.3	0.8442	0	0	0	29.6821	5
											3.38	0.9682	0	0	0	34.0419								3.38	0.9115	0	0	0	32.0483								3.38	0.8439	0	0	0	29.6715	5
											3.45	0.9679	0	0	0	34.0314								3.45	0.9112	0	0	0	32.0378								3.45	0.8436	0	0	0	29.661	5
											3.52	0.9676	0	0	0	34.0208								3.52	0.9109	0	0	0	32.0272								3.52	0.8433	0	0	0	29.6504	5
											3.6	0.9673	0	0	0	34.0103								3.6	0.9106	0	0	0	32.0167								3.6	0.843	0	0	0	29.6399	5
											3.67	0.9671	0	0	0	34.0032								3.67	0.9103	0	0	0	32.0061								3.67	0.8426	0	0	0	29.6258	5
											3.75	0.9669	0	0	0	33.9962								3.75	0.9099	0	0	0	31.9921								3.75	0.8423	0	0	0	29.6153	5
											3.82	0.9667	0	0	0	33.9892								3.82	0.9096	0	0	0	31.9815								3.82	0.842	0	0	0	29.6047	5
											3.9	0.9665	0	0	0	33.9821								3.9	0.9092	0	0	0	31.9675								3.9	0.8416	0	0	0	29.5907	5
											3.98	0.9664	0	0	0	33.9786								3.98	0.9089	0	0	0	31.9569								3.98	0.8412	0	0	0	29.5766	5
											4.05	0.9662	0	0	0	33.9716								4.05	0.9085	0	0	0	31.9429								4.05	0.8409	0	0	0	29.566	5
											4.12	0.9661	0	0	0	33.9681								4.12	0.9082	0	0	0	31.9323								4.12	0.8405	0	0	0	29.552	5
											4.2	0.9661	0	0	0	33.9681								4.2	0.9078	0	0	0	31.9182								4.2	0.8401	0	0	0	29.5379	5
											4.28	0.9661	0	0	0	33.9681								4.28	0.9074	0	0	0	31.9042								4.28	0.8398	0	0	0	29.5274	5
											4.35	0.9661	0	0	0	33.9681								4.35	0.9071	0	0	0	31.8936								4.35	0.8394	0	0	0	29.5133	5
											4.42	0.9661	0	0	0	33.9681								4.42	0.9067	0	0	0	31.8796								4.42	0.839	0	0	0	29.4992	5
											4.5	0.9661	0	0	0	33.9681								4.5	0.9063	0	0	0	31.8655								4.5	0.8386	0	0	0	29.4852	5
											4.57	0.9662	0	0	0	33.9716								4.57	0.9059	0	0	0	31.8514								4.57	0.8382	0	0	0	29.4711	5
											4.65	0.9664	0	0	0	33.9786								4.65	0.9056	0	0	0	31.8409								4.65	0.8378	0	0	0	29.457	5
											4.72	0.9665	0	0	0	33.9821								4.72	0.9052	0	0	0	31.8268								4.72	0.8374	0	0	0	29.443	5
											4.8	0.9667	0	0	0	33.9892								4.8	0.9048	0	0	0	31.8128								4.8	0.837	0	0	0	29.4289	5
											4.88	0.9669	0	0	0	33.9962								4.88	0.9044	0	0	0	31.7987								4.88	0.8365	0	0	0	29.4113	5
											4.95	0.9671	0	0	0	34.0032								4.95	0.904	0	0	0	31.7846								4.95	0.8361	0	0	0	29.3973	5
											5.02	0.9673	0	0	0	34.0103								5.02	0.9036	0	0	0	31.7706								5.02	0.8357	0	0	0	29.3832	5
											5.1	0.9676	0	0	0	34.0208								5.1	0.9032	0	0	0	31.7565								5.1	0.8353	0	0	0	29.3691	5
											5.17	0.9678	0	0	0	34.0278								5.17	0.9028	0	0	0	31.7424								5.17	0.8348	0	0	0	29.3516	5
											5.25	0.9681	0	0	0	34.0384								5.25	0.9024	0	0	0	31.7284								5.25	0.8344	0	0	0	29.3375	5
											5.33	0.9684	0	0	0	34.0489								5.33	0.902	0	0	0	31.7143								5.33	0.834	0	0	0	29.3234	5
											5.4	0.9686	0	0	0	34.056								5.4	0.9016	0	0	0	31.7003								5.4	0.8336	0	0	0	29.3094	5
											5.47	0.9689	0	0	0	34.0665								5.47	0.9012	0	0	0	31.6862								5.47	0.8331	0	0	0	29.2918	5
											5.55	0.9692	0	0	0	34.0771								5.55	0.9008	0	0	0	31.6721								5.55	0.8327	0	0	0	29.2777	5
											5.62	0.9695	0	0	0	34.0876								5.62	0.9004	0	0	0	31.6581								5.62	0.8322	0	0	0	29.2602	5
											5.7	0.9697	0	0	0	34.0947								5.7	0.9	0	0	0	31.644								5.7	0.8318	0	0	0	29.2461	5
											5.77	0.97	0	0	0	34.1052								5.77	0.8996	0	0	0	31.6299								5.77	0.8314	0	0	0	29.232	5
											5.85	0.9703	0	0	0	34.1157								5.85	0.8992	0	0	0	31.6159								5.85	0.8309	0	0	0	29.2144	5
											5.92	0.9705	0	0	0	34.1228								5.92	0.8988	0	0	0	31.6018								5.92	0.8305	0	0	0	29.2004	5
											6	0.9708	0	0	0	34.1333								6	0.8984	0	0	0	31.5877								6	0.83	0	0	0	29.1828	5
											6.08	0.971	0	0	0	34.1404								6.08	0.898	0	0	0	31.5737								6.08	0.8296	0	0	0	29.1687	5
											6.15	0.9712	0	0	0	34.1474								6.15	0.8976	0	0	0	31.5596								6.15	0.8291	0	0	0	29.1512	5
											6.22	0.9714	0	0	0	34.1544								6.22	0.8972	0	0	0	31.5456								6.22	0.8287	0	0	0	29.1371	5
											6.3	0.9715	0	0	0	34.1579								6.3	0.8968	0	0	0	31.5315								6.3	0.8282	0	0	0	29.1195	5
											6.38	0.9717	0	0	0	34.165								6.38	0.8964	0	0	0	31.5174								6.38	0.8278	0	0	0	29.1054	5
											6.45	0.9718	0	0	0	34.1685								6.45	0.896	0	0	0	31.5034								6.45	0.8274	0	0	0	29.0914	5
											6.52	0.9719	0	0	0	34.172								6.52	0.8956	0	0	0	31.4893								6.52	0.8269	0	0	0	29.0738	5
											6.6	0.972	0	0	0	34.1755								6.6	0.8953	0	0	0	31.4787								6.6	0.8265	0	0	0	29.0597	5
											6.67	0.972	0	0	0	34.1755								6.67	0.8949	0	0	0	31.4647								6.67	0.826	0	0	0	29.0422	5
											6.75	0.972	0	0	0	34.1755								6.75	0.8945	0	0	0	31.4506								6.75	0.8256	0	0	0	29.0281	5
											6.83	0.972	0	0	0	34.1755								6.83	0.8941	0	0	0	31.4366								6.83	0.8252	0	0	0	29.014	5
											6.9	0.972	0	0	0	34.1755								6.9	0.8937	0	0	0	31.4225								6.9	0.8247	0	0	0	28.9965	5
											6.97	0.972	0	0	0	34.1755								6.97	0.8933	0	0	0	31.4084								6.97	0.8243	0	0	0	28.9824	5
											7.05	0.9719	0	0	0	34.172								7.05	0.893	0	0	0	31.3979								7.05	0.8238	0	0	0	28.9648	5
											7.12	0.9719	0	0	0	34.172								7.12	0.8926	0	0	0	31.3838								7.12	0.8234	0	0	0	28.9507	5
											7.2	0.9718	0	0	0	34.1685								7.2	0.8922	0	0	0	31.3698								7.2	0.8229	0	0	0	28.9332	5
											7.27	0.9717	0	0	0	34.165								7.27	0.8919	0	0	0	31.3592								7.27	0.8225	0	0	0	28.9191	5
											7.35	0.9716	0	0	0	34.1615								7.35	0.8915	0	0	0	31.3451								7.35	0.8221	0	0	0	28.905	5
											7.42	0.9714	0	0	0	34.1544								7.42	0.8912	0	0	0	31.3346								7.42	0.8216	0	0	0	28.8875	5
											7.5	0.9713	0	0	0	34.1509								7.5	0.8908	0	0	0	31.3205								7.5	0.8212	0	0	0	28.8734	5
											7.58	0.9712	0	0	0	34.1474								7.58	0.8905	0	0	0	31.31								7.58	0.8208	0	0	0	28.8593	5
											7.65	0.971	0	0	0	34.1404								7.65	0.8901	0	0	0	31.2959								7.65	0.8203	0	0	0	28.8417	5
											7.72	0.9709	0	0	0	34.1368								7.72	0.8898	0	0	0	31.2854								7.72	0.8199	0	0	0	28.8277	5
											7.8	0.9707	0	0	0	34.1298								7.8	0.8895	0	0	0	31.2748								7.8	0.8194	0	0	0	28.8101	5
											7.88	0.9706	0	0	0	34.1263								7.88	0.8891	0	0	0	31.2608								7.88	0.819	0	0	0	28.796	5
											7.95	0.9704	0	0	0	34.1193								7.95	0.8888	0	0	0	31.2502								7.95	0.8186	0	0	0	28.782	5
											8.02	0.9703	0	0	0	34.1157								8.02	0.8885	0	0	0	31.2397								8.02	0.8181	0	0	0	28.7644	5
											8.1	0.9701	0	0	0	34.1087								8.1	0.8882	0	0	0	31.2291								8.1	0.8177	0	0	0	28.7503	5
											8.18	0.97	0	0	0	34.1052								8.18	0.8879	0	0	0	31.2186								8.18	0.8173	0	0	0	28.7363	5
											8.25	0.9699	0	0	0	34.1017								8.25	0.8876	0	0	0	31.208								8.25	0.8168	0	0	0	28.7187	5
											8.32	0.9697	0	0	0	34.0947								8.32	0.8873	0	0	0	31.1975								8.32	0.8164	0	0	0	28.7046	5
											8.4	0.9696	0	0	0	34.0911								8.4	0.887	0	0	0	31.1869								8.4	0.816	0	0	0	28.6906	5
											8.47	0.9695	0	0	0	34.0876								8.47	0.8867	0	0	0	31.1764								8.47	0.8155	0	0	0	28.673	5
											8.55	0.9694	0	0	0	34.0841								8.55	0.8864	0	0	0	31.1658								8.55	0.8151	0	0	0	28.6589	5
											8.62	0.9694	0	0	0	34.0841								8.62	0.8861	0	0	0	31.1553								8.62	0.8147	0	0	0	28.6449	5
											8.7	0.9693	0	0	0	34.0806								8.7	0.8859	0	0	0	31.1482								8.7	0.8143	0	0	0	28.6308	5
											8.78	0.9693	0	0	0	34.0806								8.78	0.8856	0	0	0	31.1377								8.78	0.8138	0	0	0	28.6132	5
											8.85	0.9693	0	0	0	34.0806								8.85	0.8853	0	0	0	31.1271								8.85	0.8134	0	0	0	28.5991	5
											8.92	0.9693	0	0	0	34.0806								8.92	0.8851	0	0	0	31.1201								8.92	0.813	0	0	0	28.5851	5
											9	0.9693	0	0	0	34.0806								9	0.8848	0	0	0	31.1096								9	0.8126	0	0	0	28.571	5
											9.07	0.9693	0	0	0	34.0806								9.07	0.8846	0	0	0	31.1025								9.07	0.8122	0	0	0	28.557	5
											9.15	0.9693	0	0	0	34.0806								9.15	0.8843	0	0	0	31.092								9.15	0.8118	0	0	0	28.5429	5
											9.22	0.9694	0	0	0	34.0841								9.22	0.8841	0	0	0	31.085								9.22	0.8114	0	0	0	28.5288	5
											9.3	0.9694	0	0	0	34.0841								9.3	0.8838	0	0	0	31.0744								9.3	0.811	0	0	0	28.5148	5
											9.38	0.9695	0	0	0	34.0876								9.38	0.8836	0	0	0	31.0674								9.38	0.8106	0	0	0	28.5007	5
											9.45	0.9695	0	0	0	34.0876								9.45	0.8834	0	0	0	31.0603								9.45	0.8102	0	0	0	28.4866	5
											9.53	0.9696	0	0	0	34.0911								9.53	0.8831	0	0	0	31.0498								9.53	0.8098	0	0	0	28.4726	5
											9.6	0.9697	0	0	0	34.0947								9.6	0.8829	0	0	0	31.0428								9.6	0.8094	0	0	0	28.4585	5
											9.67	0.9698	0	0	0	34.0982								9.67	0.8827	0	0	0	31.0357								9.67	0.809	0	0	0	28.4444	5
											9.75	0.97	0	0	0	34.1052								9.75	0.8824	0	0	0	31.0252								9.75	0.8086	0	0	0	28.4304	5
											9.82	0.9701	0	0	0	34.1087								9.82	0.8822	0	0	0	31.0182								9.82	0.8083	0	0	0	28.4198	5
											9.9	0.9703	0	0	0	34.1157								9.9	0.882	0	0	0	31.0111								9.9	0.8079	0	0	0	28.4058	5
											9.97	0.9705	0	0	0	34.1228								9.97	0.8818	0	0	0	31.0041								9.97	0.8075	0	0	0	28.3917	5
											10.05	0.9708	0	0	0	34.1333								10.05	0.8816	0	0	0	30.9971								10.05	0.8071	0	0	0	28.3776	5
											10.12	0.971	0	0	0	34.1404								10.12	0.8814	0	0	0	30.99								10.12	0.8067	0	0	0	28.3636	5
											10.2	0.9712	0	0	0	34.1474								10.2	0.8811	0	0	0	30.9795								10.2	0.8064	0	0	0	28.353	5
											10.28	0.9715	0	0	0	34.1579								10.28	0.8809	0	0	0	30.9724								10.28	0.806	0	0	0	28.339	5
											10.35	0.9717	0	0	0	34.165								10.35	0.8807	0	0	0	30.9654								10.35	0.8056	0	0	0	28.3249	5
											10.42	0.972	0	0	0	34.1755								10.42	0.8805	0	0	0	30.9584								10.42	0.8053	0	0	0	28.3143	5
											10.5	0.9722	0	0	0	34.1826								10.5	0.8803	0	0	0	30.9513								10.5	0.8049	0	0	0	28.3003	5
											10.57	0.9725	0	0	0	34.1931								10.57	0.8801	0	0	0	30.9443								10.57	0.8045	0	0	0	28.2862	5
											10.65	0.9728	0	0	0	34.2036								10.65	0.8799	0	0	0	30.9373								10.65	0.8042	0	0	0	28.2757	5
											10.72	0.973	0	0	0	34.2107								10.72	0.8797	0	0	0	30.9303								10.72	0.8038	0	0	0	28.2616	5
											10.8	0.9733	0	0	0	34.2212								10.8	0.8795	0	0	0	30.9232								10.8	0.8034	0	0	0	28.2475	5
											10.88	0.9735	0	0	0	34.2283								10.88	0.8793	0	0	0	30.9162								10.88	0.8031	0	0	0	28.237	5
											10.95	0.9738	0	0	0	34.2388								10.95	0.8791	0	0	0	30.9092								10.95	0.8027	0	0	0	28.2229	5
											11.03	0.974	0	0	0	34.2458								11.03	0.8788	0	0	0	30.8986								11.03	0.8023	0	0	0	28.2089	5
											11.1	0.9743	0	0	0	34.2564								11.1	0.8786	0	0	0	30.8916								11.1	0.802	0	0	0	28.1983	5
											11.17	0.9746	0	0	0	34.2669								11.17	0.8784	0	0	0	30.8845								11.17	0.8016	0	0	0	28.1843	5
											11.25	0.9748	0	0	0	34.274								11.25	0.8782	0	0	0	30.8775								11.25	0.8012	0	0	0	28.1702	5
											11.32	0.9751	0	0	0	34.2845								11.32	0.878	0	0	0	30.8705								11.32	0.8009	0	0	0	28.1596	5
											11.4	0.9754	0	0	0	34.2951								11.4	0.8778	0	0	0	30.8634								11.4	0.8005	0	0	0	28.1456	5
											11.47	0.9757	0	0	0	34.3056								11.47	0.8776	0	0	0	30.8564								11.47	0.8002	0	0	0	28.135	5
											11.55	0.976	0	0	0	34.3162								11.55	0.8774	0	0	0	30.8494								11.55	0.7998	0	0	0	28.121	5
											11.62	0.9764	0	0	0	34.3302								11.62	0.8771	0	0	0	30.8388								11.62	0.7994	0	0	0	28.1069	5
											11.7	0.9767	0	0	0	34.3408								11.7	0.8769	0	0	0	30.8318								11.7	0.7991	0	0	0	28.0964	5
											11.78	0.9771	0	0	0	34.3548								11.78	0.8767	0	0	0	30.8248								11.78	0.7987	0	0	0	28.0823	5
											11.85	0.9774	0	0	0	34.3654								11.85	0.8765	0	0	0	30.8177								11.85	0.7984	0	0	0	28.0717	5
											11.92	0.9778	0	0	0	34.3794								11.92	0.8762	0	0	0	30.8072								11.92	0.798	0	0	0	28.0577	5
											12	0.9782	0	0	0	34.3935								12	0.876	0	0	0	30.8002								12	0.7976	0	0	0	28.0436	5
											12.07	0.9785	0	0	0	34.4041								12.07	0.8757	0	0	0	30.7896								12.07	0.7973	0	0	0	28.0331	5
											12.15	0.9789	0	0	0	34.4181								12.15	0.8755	0	0	0	30.7826								12.15	0.7969	0	0	0	28.019	5
											12.22	0.9792	0	0	0	34.4287								12.22	0.8753	0	0	0	30.7755								12.22	0.7966	0	0	0	28.0085	5
											12.3	0.9796	0	0	0	34.4427								12.3	0.875	0	0	0	30.765								12.3	0.7962	0	0	0	27.9944	5
											12.38	0.9799	0	0	0	34.4533								12.38	0.8747	0	0	0	30.7545								12.38	0.7959	0	0	0	27.9838	5
											12.45	0.9803	0	0	0	34.4673								12.45	0.8745	0	0	0	30.7474								12.45	0.7955	0	0	0	27.9698	5
											12.53	0.9806	0	0	0	34.4779								12.53	0.8742	0	0	0	30.7369								12.53	0.7951	0	0	0	27.9557	5
											12.6	0.981	0	0	0	34.492								12.6	0.8739	0	0	0	30.7263								12.6	0.7948	0	0	0	27.9452	5
											12.67	0.9813	0	0	0	34.5025								12.67	0.8737	0	0	0	30.7193								12.67	0.7944	0	0	0	27.9311	5
											12.75	0.9816	0	0	0	34.5131								12.75	0.8734	0	0	0	30.7087								12.75	0.7941	0	0	0	27.9206	5
											12.82	0.9819	0	0	0	34.5236								12.82	0.8731	0	0	0	30.6982								12.82	0.7937	0	0	0	27.9065	5
											12.9	0.9822	0	0	0	34.5342								12.9	0.8728	0	0	0	30.6876								12.9	0.7933	0	0	0	27.8924	5
											12.97	0.9825	0	0	0	34.5447								12.97	0.8725	0	0	0	30.6771								12.97	0.793	0	0	0	27.8819	5
											13.05	0.9828	0	0	0	34.5552								13.05	0.8722	0	0	0	30.6666								13.05	0.7926	0	0	0	27.8678	5
											13.12	0.9831	0	0	0	34.5658								13.12	0.8719	0	0	0	30.656								13.12	0.7923	0	0	0	27.8573	5
											13.2	0.9833	0	0	0	34.5728								13.2	0.8716	0	0	0	30.6455								13.2	0.7919	0	0	0	27.8432	5
											13.28	0.9836	0	0	0	34.5834								13.28	0.8713	0	0	0	30.6349								13.28	0.7915	0	0	0	27.8291	5
											13.35	0.9838	0	0	0	34.5904								13.35	0.871	0	0	0	30.6244								13.35	0.7912	0	0	0	27.8186	5
											13.42	0.984	0	0	0	34.5974								13.42	0.8707	0	0	0	30.6138								13.42	0.7908	0	0	0	27.8045	5
											13.5	0.9842	0	0	0	34.6045								13.5	0.8704	0	0	0	30.6033								13.5	0.7904	0	0	0	27.7905	5
											13.57	0.9844	0	0	0	34.6115								13.57	0.8701	0	0	0	30.5927								13.57	0.7901	0	0	0	27.7799	5
											13.65	0.9845	0	0	0	34.615								13.65	0.8697	0	0	0	30.5787								13.65	0.7897	0	0	0	27.7659	5
											13.72	0.9847	0	0	0	34.6221								13.72	0.8694	0	0	0	30.5681								13.72	0.7893	0	0	0	27.7518	5
											13.8	0.9848	0	0	0	34.6256								13.8	0.8691	0	0	0	30.5576								13.8	0.789	0	0	0	27.7412	5
											13.88	0.9849	0	0	0	34.6291								13.88	0.8688	0	0	0	30.547								13.88	0.7886	0	0	0	27.7272	5
											13.95	0.9851	0	0	0	34.6361								13.95	0.8684	0	0	0	30.5329								13.95	0.7882	0	0	0	27.7131	5
											14.03	0.9852	0	0	0	34.6396								14.03	0.8681	0	0	0	30.5224								14.03	0.7879	0	0	0	27.7026	5
											14.1	0.9853	0	0	0	34.6431								14.1	0.8678	0	0	0	30.5118								14.1	0.7875	0	0	0	27.6885	5
											14.17	0.9853	0	0	0	34.6431								14.17	0.8675	0	0	0	30.5013								14.17	0.7871	0	0	0	27.6744	5
											14.25	0.9854	0	0	0	34.6467								14.25	0.8671	0	0	0	30.4872								14.25	0.7867	0	0	0	27.6604	5
											14.32	0.9855	0	0	0	34.6502								14.32	0.8668	0	0	0	30.4767								14.32	0.7864	0	0	0	27.6498	5
											14.4	0.9856	0	0	0	34.6537								14.4	0.8665	0	0	0	30.4661								14.4	0.786	0	0	0	27.6358	5
											14.47	0.9856	0	0	0	34.6537								14.47	0.8662	0	0	0	30.4556								14.47	0.7856	0	0	0	27.6217	5
											14.55	0.9857	0	0	0.0001	34.6572								14.55	0.8659	0	0	0	30.445								14.55	0.7852	0	0	0	27.6076	5
											14.62	0.9857	0	0	0.0001	34.6572								14.62	0.8655	0	0	0	30.431								14.62	0.7849	0	0	0	27.5971	5
											14.7	0.9858	0	0	0.0001	34.6607								14.7	0.8652	0	0	0	30.4204								14.7	0.7845	0	0	0	27.583	5
											14.78	0.9858	0	0	0.0001	34.6607								14.78	0.8649	0	0	0	30.4099								14.78	0.7841	0	0	0	27.569	5
											14.85	0.9859	0	0	0.0001	34.6642								14.85	0.8646	0	0	0	30.3993								14.85	0.7837	0	0	0	27.5549	5
											14.92	0.9859	0	0	0.0001	34.6642								14.92	0.8643	0	0	0	30.3888								14.92	0.7833	0	0	0	27.5408	5
											15	0.986	0	0	0.0001	34.6678								15	0.864	0	0	0	30.3782								15	0.7829	0	0	0	27.5268	5
											15.07	0.9861	0	0	0.0001	34.6713								15.07	0.8637	0	0	0	30.3677								15.07	0.7825	0	0	0	27.5127	5
											15.15	0.9861	0	0	0.0001	34.6713								15.15	0.8634	0	0	0	30.3571								15.15	0.7821	0	0	0	27.4986	5
											15.22	0.9862	0	0	0.0001	34.6748								15.22	0.863	0	0	0	30.3431								15.22	0.7818	0	0	0	27.4881	5
											15.3	0.9863	0	0	0.0001	34.6783								15.3	0.8627	0	0	0	30.3325								15.3	0.7814	0	0	0	27.474	5
											15.38	0.9864	0	0	0.0001	34.6818								15.38	0.8624	0	0	0	30.322								15.38	0.781	0	0	0	27.46	5
											15.45	0.9865	0	0	0.0001	34.6853								15.45	0.8621	0	0	0	30.3114								15.45	0.7806	0	0	0	27.4459	5
											15.52	0.9866	0	0.0001	0.0001	34.6889								15.52	0.8619	0	0	0	30.3044								15.52	0.7802	0	0	0	27.4318	5
											15.6	0.9867	0	0.0001	0.0001	34.6924								15.6	0.8616	0	0	0	30.2939								15.6	0.7798	0	0	0	27.4178	5
											15.67	0.9868	0	0.0001	0.0001	34.6959								15.67	0.8613	0	0	0	30.2833								15.67	0.7794	0	0	0	27.4037	5
											15.75	0.987	0	0.0001	0.0001	34.7029								15.75	0.861	0	0	0	30.2728								15.75	0.779	0	0	0	27.3896	5
											15.82	0.9871	0	0.0001	0.0001	34.7064								15.82	0.8607	0	0	0	30.2622								15.82	0.7786	0	0	0	27.3756	5
											15.9	0.9873	0	0.0001	0.0001	34.7135								15.9	0.8604	0	0	0	30.2517								15.9	0.7782	0	0	0	27.3615	5
											15.97	0.9874	0	0.0001	0.0001	34.717								15.97	0.8601	0	0	0	30.2411								15.97	0.7777	0	0	0	27.3439	5
											16.05	0.9876	0	0.0001	0.0001	34.724								16.05	0.8598	0	0	0	30.2306								16.05	0.7773	0	0	0	27.3299	5
											16.12	0.9878	0	0.0001	0.0001	34.731								16.12	0.8596	0	0	0	30.2235								16.12	0.7769	0	0	0	27.3158	5
											16.2	0.988	0	0.0001	0.0001	34.7381								16.2	0.8593	0	0	0	30.213								16.2	0.7765	0	0	0	27.3017	5
											16.27	0.9881	0	0.0001	0.0001	34.7416								16.27	0.859	0	0	0	30.2024								16.27	0.7761	0	0	0	27.2877	5
											16.35	0.9883	0	0.0001	0.0001	34.7486								16.35	0.8588	0	0	0	30.1954								16.35	0.7757	0	0	0	27.2736	5
											16.42	0.9885	0	0.0001	0.0001	34.7557								16.42	0.8585	0	0	0	30.1849								16.42	0.7753	0	0	0	27.2595	5
											16.5	0.9887	0	0.0001	0.0001	34.7627								16.5	0.8582	0	0	0	30.1743								16.5	0.7749	0	0	0	27.2455	5
											16.57	0.9889	0	0.0001	0.0001	34.7697								16.57	0.858	0	0	0	30.1673								16.57	0.7745	0	0	0	27.2314	5
											16.65	0.9891	0	0.0001	0.0001	34.7768								16.65	0.8577	0	0	0	30.1567								16.65	0.7741	0	0	0	27.2174	5
											16.73	0.9893	0	0.0001	0.0001	34.7838								16.73	0.8574	0	0	0	30.1462								16.73	0.7737	0	0	0	27.2033	5
											16.8	0.9895	0	0.0001	0.0001	34.7908								16.8	0.8572	0	0	0	30.1392								16.8	0.7733	0	0	0	27.1892	5
											16.88	0.9896	0	0.0001	0.0001	34.7943								16.88	0.8569	0	0	0	30.1286								16.88	0.7729	0	0	0	27.1752	5
											16.95	0.9898	0	0.0001	0.0001	34.8014								16.95	0.8566	0	0	0	30.1181								16.95	0.7725	0	0	0	27.1611	5
											17.02	0.9899	0	0.0001	0.0001	34.8049								17.02	0.8564	0	0	0	30.111								17.02	0.772	0	0	0	27.1435	5
											17.1	0.9901	0	0.0001	0.0001	34.8119								17.1	0.8561	0	0	0	30.1005								17.1	0.7716	0	0	0	27.1295	5
											17.18	0.9902	0	0.0001	0.0001	34.8154								17.18	0.8559	0	0	0	30.0934								17.18	0.7713	0	0	0	27.1189	5
											17.25	0.9903	0	0.0001	0.0001	34.8189								17.25	0.8556	0	0	0	30.0829								17.25	0.7709	0	0	0	27.1048	5
											17.32	0.9904	0	0.0001	0.0001	34.8225								17.32	0.8554	0	0	0	30.0759								17.32	0.7705	0	0	0	27.0908	5
											17.4	0.9904	0	0.0001	0.0001	34.8225								17.4	0.8551	0	0	0	30.0653								17.4	0.7701	0	0	0	27.0767	5
											17.47	0.9905	0	0.0001	0.0001	34.826								17.47	0.8549	0	0	0	30.0583								17.47	0.7697	0	0	0	27.0627	5
											17.55	0.9905	0	0.0001	0.0001	34.826								17.55	0.8546	0	0	0	30.0477								17.55	0.7693	0	0	0	27.0486	5
											17.62	0.9905	0	0.0001	0.0001	34.826								17.62	0.8544	0	0	0	30.0407								17.62	0.7689	0	0	0	27.0345	5
											17.7	0.9905	0	0.0001	0.0001	34.826								17.7	0.8541	0	0	0	30.0302								17.7	0.7685	0	0	0	27.0205	5
											17.77	0.9905	0	0.0001	0.0001	34.826								17.77	0.8539	0	0	0	30.0231								17.77	0.7681	0	0	0	27.0064	5
											17.85	0.9905	0	0.0001	0.0001	34.826								17.85	0.8536	0	0	0	30.0126								17.85	0.7678	0	0	0	26.9958	5
											17.93	0.9904	0	0.0001	0.0001	34.8225								17.93	0.8534	0	0	0	30.0055								17.93	0.7674	0	0	0	26.9818	5
											18	0.9903	0	0.0001	0.0001	34.8189								18	0.8531	0	0	0	29.995								18	0.767	0	0	0	26.9677	5
											18.07	0.9902	0	0.0001	0.0001	34.8154								18.07	0.8529	0	0	0	29.988								18.07	0.7666	0	0	0	26.9537	5
											18.15	0.99	0	0.0001	0.0001	34.8084								18.15	0.8527	0	0	0	29.9809								18.15	0.7663	0	0	0	26.9431	5
											18.22	0.9899	0	0.0001	0.0001	34.8049								18.22	0.8524	0	0	0	29.9704								18.22	0.7659	0	0	0	26.929	5
											18.3	0.9897	0	0.0001	0.0001	34.7979								18.3	0.8522	0	0	0	29.9634								18.3	0.7655	0	0	0	26.915	5
											18.38	0.9895	0	0.0001	0.0001	34.7908								18.38	0.852	0	0	0	29.9563								18.38	0.7652	0	0	0	26.9044	5
											18.45	0.9893	0	0.0001	0.0001	34.7838								18.45	0.8517	0	0	0	29.9458								18.45	0.7648	0	0	0	26.8904	5
											18.52	0.989	0	0.0001	0.0001	34.7732								18.52	0.8515	0	0	0	29.9387								18.52	0.7645	0	0	0	26.8798	5
											18.6	0.9888	0	0.0001	0.0001	34.7662								18.6	0.8513	0	0	0	29.9317								18.6	0.7641	0	0	0	26.8658	5
											18.68	0.9885	0	0.0001	0.0001	34.7557								18.68	0.8511	0	0	0	29.9247								18.68	0.7638	0	0	0	26.8552	5
											18.75	0.9882	0	0.0001	0.0001	34.7451								18.75	0.8508	0	0	0	29.9141								18.75	0.7634	0	0	0	26.8411	5
											18.82	0.988	0	0.0001	0.0001	34.7381								18.82	0.8506	0	0	0	29.9071								18.82	0.7631	0	0	0	26.8306	5
											18.9	0.9877	0	0.0001	0.0001	34.7275								18.9	0.8504	0	0	0	29.9001								18.9	0.7627	0	0	0	26.8165	5
											18.97	0.9874	0	0.0001	0.0001	34.717								18.97	0.8502	0	0	0	29.893								18.97	0.7624	0	0	0	26.806	5
											19.05	0.9871	0	0.0001	0.0001	34.7064								19.05	0.85	0	0	0	29.886								19.05	0.762	0	0	0	26.7919	5
											19.12	0.9868	0	0.0001	0.0001	34.6959								19.12	0.8498	0	0	0	29.879								19.12	0.7617	0	0	0	26.7814	5
											19.2	0.9865	0	0.0001	0.0001	34.6853								19.2	0.8496	0	0	0	29.8719								19.2	0.7614	0	0	0	26.7708	5
											19.27	0.9862	0	0.0001	0.0001	34.6748								19.27	0.8494	0	0	0	29.8649								19.27	0.761	0	0	0	26.7568	5
											19.35	0.9859	0	0.0001	0.0001	34.6642								19.35	0.8492	0	0	0	29.8579								19.35	0.7607	0	0	0	26.7462	5
											19.43	0.9857	0	0.0001	0.0001	34.6572								19.43	0.849	0	0	0	29.8508								19.43	0.7604	0	0	0	26.7357	5
											19.5	0.9854	0	0.0001	0.0001	34.6467								19.5	0.8488	0	0	0	29.8438								19.5	0.76	0	0	0	26.7216	5
											19.57	0.9851	0	0.0001	0.0001	34.6361								19.57	0.8486	0	0	0	29.8368								19.57	0.7597	0	0	0	26.7111	5
											19.65	0.9849	0	0.0001	0.0001	34.6291								19.65	0.8484	0	0	0	29.8297								19.65	0.7594	0	0	0	26.7005	5
											19.72	0.9846	0	0.0001	0.0001	34.6185								19.72	0.8482	0	0	0	29.8227								19.72	0.7591	0	0	0	26.69	5
											19.8	0.9844	0	0.0001	0.0001	34.6115								19.8	0.848	0	0	0	29.8157								19.8	0.7588	0	0	0	26.6794	5
											19.88	0.9842	0	0.0001	0.0001	34.6045								19.88	0.8478	0	0	0	29.8086								19.88	0.7584	0	0	0	26.6653	5
											19.95	0.984	0	0.0001	0.0001	34.5974								19.95	0.8476	0	0	0	29.8016								19.95	0.7581	0	0	0	26.6548	5
											20.02	0.9838	0	0.0001	0.0001	34.5904								20.02	0.8474	0	0	0	29.7946								20.02	0.7578	0	0	0	26.6442	5
											20.1	0.9837	0	0.0001	0.0001	34.5869								20.1	0.8472	0	0	0	29.7876								20.1	0.7575	0	0	0	26.6337	5
											20.18	0.9835	0	0.0001	0.0001	34.5799								20.18	0.847	0	0	0	29.7805								20.18	0.7572	0	0	0	26.6232	5
											20.25	0.9834	0	0.0001	0.0001	34.5763								20.25	0.8469	0	0	0	29.777								20.25	0.7569	0	0	0	26.6126	5
											20.32	0.9833	0	0.0001	0.0001	34.5728								20.32	0.8467	0	0	0	29.77								20.32	0.7566	0	0	0	26.6021	5
											20.4	0.9832	0	0.0001	0.0001	34.5693								20.4	0.8465	0	0	0	29.7629								20.4	0.7563	0	0	0	26.5915	5
											20.47	0.9831	0	0.0001	0.0001	34.5658								20.47	0.8463	0	0	0	29.7559								20.47	0.756	0	0	0	26.581	5
											20.55	0.9831	0	0.0001	0.0001	34.5658								20.55	0.8461	0	0	0	29.7489								20.55	0.7557	0	0	0	26.5704	5
											20.62	0.9831	0	0.0001	0.0001	34.5658								20.62	0.8459	0	0	0	29.7418								20.62	0.7554	0	0	0	26.5599	5
											20.7	0.9831	0	0.0001	0.0001	34.5658								20.7	0.8458	0	0	0	29.7383								20.7	0.7551	0	0	0	26.5493	5
											20.77	0.9831	0	0.0001	0.0001	34.5658								20.77	0.8456	0	0	0	29.7313								20.77	0.7548	0	0	0	26.5388	5
											20.85	0.9831	0	0.0001	0.0001	34.5658								20.85	0.8454	0	0	0	29.7243								20.85	0.7545	0	0	0	26.5282	5
											20.93	0.9831	0	0.0001	0.0001	34.5658								20.93	0.8452	0	0	0	29.7172								20.93	0.7542	0	0	0	26.5177	5
											21	0.9832	0	0.0001	0.0001	34.5693								21	0.8451	0	0	0	29.7137								21	0.7539	0	0	0	26.5071	5
											21.07	0.9832	0	0.0001	0.0001	34.5693								21.07	0.8449	0	0	0	29.7067								21.07	0.7536	0	0	0	26.4966	5
											21.15	0.9833	0	0.0001	0.0001	34.5728								21.15	0.8447	0	0	0	29.6997								21.15	0.7533	0	0	0	26.486	5
											21.22	0.9834	0	0.0001	0.0001	34.5763								21.22	0.8445	0	0	0	29.6926								21.22	0.753	0	0	0	26.4755	5
											21.3	0.9835	0	0.0001	0.0001	34.5799								21.3	0.8443	0	0	0	29.6856								21.3	0.7527	0	0	0	26.4649	5
											21.38	0.9836	0	0.0001	0.0001	34.5834								21.38	0.8442	0	0	0	29.6821								21.38	0.7525	0	0	0	26.4579	5
											21.45	0.9837	0	0.0001	0.0001	34.5869								21.45	0.844	0	0	0	29.675								21.45	0.7522	0	0	0	26.4474	5
											21.52	0.9838	0	0.0001	0.0001	34.5904								21.52	0.8438	0	0	0	29.668								21.52	0.7519	0	0	0	26.4368	5
											21.6	0.9839	0	0.0001	0.0001	34.5939								21.6	0.8436	0	0	0	29.661								21.6	0.7516	0	0	0	26.4263	5
											21.68	0.9841	0	0.0001	0.0001	34.601								21.68	0.8435	0	0	0	29.6575								21.68	0.7513	0	0	0	26.4157	5
											21.75	0.9842	0	0.0001	0.0001	34.6045								21.75	0.8433	0	0	0	29.6504								21.75	0.751	0	0	0	26.4052	5
											21.82	0.9844	0	0.0001	0.0001	34.6115								21.82	0.8431	0	0	0	29.6434								21.82	0.7507	0	0	0	26.3946	5
											21.9	0.9845	0	0.0001	0.0001	34.615								21.9	0.8429	0	0	0	29.6364								21.9	0.7504	0	0	0	26.3841	5
											21.97	0.9846	0	0.0001	0.0001	34.6185								21.97	0.8428	0	0	0	29.6328								21.97	0.7501	0	0	0	26.3735	5
											22.05	0.9848	0	0.0001	0.0001	34.6256								22.05	0.8426	0	0	0	29.6258								22.05	0.7498	0	0	0	26.363	5
											22.12	0.9849	0	0.0001	0.0001	34.6291								22.12	0.8424	0	0	0	29.6188								22.12	0.7496	0	0	0	26.3559	5
											22.2	0.9851	0	0.0001	0.0001	34.6361								22.2	0.8422	0	0	0	29.6118								22.2	0.7493	0	0	0	26.3454	5
											22.27	0.9852	0	0.0001	0.0001	34.6396								22.27	0.842	0	0	0	29.6047								22.27	0.749	0	0	0	26.3348	5
											22.35	0.9854	0	0.0001	0.0001	34.6467								22.35	0.8418	0	0	0	29.5977								22.35	0.7487	0	0	0	26.3243	5
											22.43	0.9855	0	0.0001	0.0001	34.6502								22.43	0.8417	0	0	0	29.5942								22.43	0.7484	0	0	0	26.3137	5
											22.5	0.9856	0	0.0001	0.0001	34.6537								22.5	0.8415	0	0	0	29.5871								22.5	0.7481	0	0	0	26.3032	5
											22.57	0.9857	0	0.0001	0.0001	34.6572								22.57	0.8413	0	0	0	29.5801								22.57	0.7478	0	0	0	26.2926	5
											22.65	0.9859	0	0.0001	0.0001	34.6642								22.65	0.8411	0	0	0	29.5731								22.65	0.7475	0	0	0	26.2821	5
											22.72	0.986	0	0.0001	0.0001	34.6678								22.72	0.8409	0	0	0	29.566								22.72	0.7472	0	0	0	26.2716	5
											22.8	0.9861	0	0.0001	0.0001	34.6713								22.8	0.8407	0	0	0	29.559								22.8	0.747	0	0	0	26.2645	5
											22.88	0.9862	0	0.0001	0.0001	34.6748								22.88	0.8405	0	0	0	29.552								22.88	0.7467	0	0	0	26.254	5
											22.95	0.9863	0	0.0001	0.0001	34.6783								22.95	0.8403	0	0	0	29.5449								22.95	0.7464	0	0	0	26.2434	5
											23.02	0.9864	0	0.0001	0.0001	34.6818								23.02	0.8401	0	0	0	29.5379								23.02	0.7461	0	0	0	26.2329	5
											23.1	0.9864	0	0.0001	0.0001	34.6818								23.1	0.8399	0	0	0	29.5309								23.1	0.7458	0	0	0	26.2223	5
											23.18	0.9865	0	0.0001	0.0001	34.6853								23.18	0.8397	0	0	0	29.5239								23.18	0.7456	0	0	0	26.2153	5
											23.25	0.9865	0	0.0001	0.0001	34.6853								23.25	0.8395	0	0	0	29.5168								23.25	0.7453	0	0	0	26.2047	5
											23.32	0.9866	0	0.0001	0.0001	34.6889								23.32	0.8393	0	0	0	29.5098								23.32	0.745	0	0	0	26.1942	5
											23.4	0.9866	0	0.0001	0.0001	34.6889								23.4	0.8391	0	0	0	29.5028								23.4	0.7448	0	0	0	26.1872	5
											23.47	0.9866	0	0.0001	0.0001	34.6889								23.47	0.8389	0	0	0	29.4957								23.47	0.7445	0	0	0	26.1766	5
											23.55	0.9866	0	0.0001	0.0001	34.6889								23.55	0.8387	0	0	0	29.4887								23.55	0.7442	0	0	0	26.1661	5
											23.62	0.9866	0	0.0001	0.0001	34.6889								23.62	0.8385	0	0	0	29.4817								23.62	0.744	0	0	0	26.159	5
											23.7	0.9866	0	0.0001	0.0001	34.6889								23.7	0.8383	0	0	0	29.4746								23.7	0.7437	0	0	0	26.1485	5
											23.77	0.9866	0	0.0001	0.0001	34.6889								23.77	0.8381	0	0	0	29.4676								23.77	0.7435	0	0	0	26.1415	5
											23.85	0.9865	0	0.0001	0.0001	34.6853								23.85	0.8379	0	0	0	29.4606								23.85	0.7432	0	0	0	26.1309	5
											23.93	0.9865	0	0.0001	0.0001	34.6853								23.93	0.8377	0	0	0	29.4535								23.93	0.743	0	0	0	26.1239	5
											24	0.9864	0	0.0001	0.0001	34.6818								24	0.8375	0	0	0	29.4465								24	0.7427	0	0	0	26.1133	5
											24.07	0.9863	0	0.0001	0.0001	34.6783								24.07	0.8373	0	0	0	29.4395								24.07	0.7425	0	0	0	26.1063	5
											24.15	0.9862	0	0.0001	0.0001	34.6748								24.15	0.8371	0	0	0	29.4324								24.15	0.7423	0	0	0	26.0993	5
											24.22	0.986	0	0.0001	0.0001	34.6678								24.22	0.8369	0	0	0	29.4254								24.22	0.742	0	0	0	26.0887	5
											24.3	0.9859	0	0.0001	0.0001	34.6642								24.3	0.8367	0	0	0	29.4184								24.3	0.7418	0	0	0	26.0817	5
											24.38	0.9857	0	0.0001	0.0001	34.6572								24.38	0.8365	0	0	0	29.4113								24.38	0.7416	0	0	0	26.0747	5
											24.45	0.9855	0	0.0001	0.0001	34.6502								24.45	0.8363	0	0	0	29.4043								24.45	0.7413	0	0	0	26.0641	5
											24.52	0.9854	0	0.0001	0.0001	34.6467								24.52	0.8361	0	0	0	29.3973								24.52	0.7411	0	0	0	26.0571	5
											24.6	0.9851	0	0.0001	0.0001	34.6361								24.6	0.8359	0	0	0	29.3902								24.6	0.7409	0	0	0	26.05	5
											24.68	0.9849	0	0.0001	0.0001	34.6291								24.68	0.8357	0	0	0	29.3832								24.68	0.7406	0	0	0	26.0395	5
											24.75	0.9847	0	0.0001	0.0001	34.6221								24.75	0.8355	0	0	0	29.3762								24.75	0.7404	0	0	0	26.0325	5
											24.82	0.9844	0	0.0001	0.0001	34.6115								24.82	0.8353	0	0	0	29.3691								24.82	0.7402	0	0	0	26.0254	5
											24.9	0.9841	0	0.0001	0.0001	34.601								24.9	0.8351	0	0	0	29.3621								24.9	0.74	0	0	0	26.0184	5
											24.97	0.9838	0	0.0001	0.0001	34.5904								24.97	0.8348	0	0	0	29.3516								24.97	0.7398	0	0	0	26.0114	5
											25.05	0.9835	0	0.0001	0.0001	34.5799								25.05	0.8346	0	0	0	29.3445								25.05	0.7395	0	0	0	26.0008	5
											25.12	0.9831	0	0.0001	0.0001	34.5658								25.12	0.8344	0	0	0	29.3375								25.12	0.7393	0	0	0	25.9938	5
											25.2	0.9828	0	0.0001	0.0001	34.5552								25.2	0.8342	0	0	0	29.3305								25.2	0.7391	0	0	0	25.9868	5
											25.27	0.9824	0	0.0001	0.0001	34.5412								25.27	0.834	0	0	0	29.3234								25.27	0.7389	0	0	0	25.9797	5
											25.35	0.982	0	0.0001	0.0001	34.5271								25.35	0.8338	0	0	0	29.3164								25.35	0.7387	0	0	0	25.9727	5
											25.43	0.9816	0	0.0001	0.0001	34.5131								25.43	0.8337	0	0	0	29.3129								25.43	0.7384	0	0	0	25.9621	5
											25.5	0.9812	0	0.0001	0.0001	34.499								25.5	0.8335	0	0	0	29.3059								25.5	0.7382	0	0	0	25.9551	5
											25.57	0.9807	0	0.0001	0.0001	34.4814								25.57	0.8333	0	0	0	29.2988								25.57	0.738	0	0	0	25.9481	5
											25.65	0.9803	0	0.0001	0.0001	34.4673								25.65	0.8331	0	0	0	29.2918								25.65	0.7378	0	0	0	25.941	5
											25.72	0.9798	0	0.0001	0.0001	34.4498								25.72	0.8329	0	0	0	29.2848								25.72	0.7376	0	0	0	25.934	5
											25.8	0.9793	0	0.0001	0.0001	34.4322								25.8	0.8327	0	0	0	29.2777								25.8	0.7374	0	0	0	25.927	5
											25.88	0.9788	0	0.0001	0.0001	34.4146								25.88	0.8325	0	0	0	29.2707								25.88	0.7372	0	0	0	25.92	5
											25.95	0.9783	0	0.0001	0.0001	34.397								25.95	0.8323	0	0	0	29.2637								25.95	0.7369	0	0	0	25.9094	5
											26.02	0.9778	0	0.0001	0.0001	34.3794								26.02	0.8321	0	0	0	29.2566								26.02	0.7367	0	0	0	25.9024	5
											26.1	0.9773	0	0.0001	0.0001	34.3619								26.1	0.8319	0	0	0	29.2496								26.1	0.7365	0	0	0	25.8953	5
											26.18	0.9768	0	0.0001	0.0001	34.3443								26.18	0.8317	0	0	0	29.2426								26.18	0.7363	0	0	0	25.8883	5
											26.25	0.9763	0	0.0001	0.0001	34.3267								26.25	0.8315	0	0	0	29.2355								26.25	0.7361	0	0	0	25.8813	5
											26.32	0.9758	0	0.0001	0.0001	34.3091								26.32	0.8314	0	0	0	29.232								26.32	0.7358	0	0	0	25.8707	5
											26.4	0.9754	0	0.0001	0.0001	34.2951								26.4	0.8312	0	0	0	29.225								26.4	0.7356	0	0	0	25.8637	5
											26.47	0.9751	0	0.0001	0.0001	34.2845								26.47	0.831	0	0	0	29.218								26.47	0.7354	0	0	0	25.8567	5
											26.55	0.9748	0	0.0001	0.0001	34.274								26.55	0.8308	0	0	0	29.2109								26.55	0.7352	0	0	0	25.8496	5
											26.62	0.9745	0	0.0001	0.0001	34.2634								26.62	0.8306	0	0	0	29.2039								26.62	0.7349	0	0	0	25.8391	5
											26.7	0.9743	0	0.0001	0.0001	34.2564								26.7	0.8305	0	0	0	29.2004								26.7	0.7347	0	0	0	25.8321	5
											26.77	0.974	0	0.0001	0.0001	34.2458								26.77	0.8303	0	0	0	29.1933								26.77	0.7345	0	0	0	25.825	5
											26.85	0.9738	0	0.0001	0.0001	34.2388								26.85	0.8301	0	0	0	29.1863								26.85	0.7342	0	0	0	25.8145	5
											26.93	0.9736	0	0.0001	0.0001	34.2318								26.93	0.8299	0	0	0	29.1793								26.93	0.734	0	0	0	25.8074	5
											27	0.9735	0	0.0001	0.0001	34.2283								27	0.8298	0	0	0	29.1758								27	0.7338	0	0	0	25.8004	5
											27.07	0.9733	0	0.0001	0.0001	34.2212								27.07	0.8296	0	0	0	29.1687								27.07	0.7336	0	0	0	25.7934	5
											27.15	0.9731	0	0.0001	0.0001	34.2142								27.15	0.8294	0	0	0	29.1617								27.15	0.7333	0	0	0	25.7828	5
											27.22	0.973	0	0.0001	0.0001	34.2107								27.22	0.8293	0	0	0	29.1582								27.22	0.7331	0	0	0	25.7758	5
											27.3	0.9728	0	0.0001	0.0001	34.2036								27.3	0.8291	0	0	0	29.1512								27.3	0.7329	0	0	0	25.7688	5
											27.38	0.9727	0	0.0001	0.0001	34.2001								27.38	0.8289	0	0	0	29.1441								27.38	0.7327	0	0	0	25.7617	5
											27.45	0.9726	0	0.0001	0.0001	34.1966								27.45	0.8288	0	0	0	29.1406								27.45	0.7325	0	0	0	25.7547	5
											27.52	0.9724	0	0.0001	0.0001	34.1896								27.52	0.8286	0	0	0	29.1336								27.52	0.7323	0	0	0	25.7477	5
											27.6	0.9723	0	0.0001	0.0001	34.1861								27.6	0.8285	0	0	0	29.1301								27.6	0.732	0	0	0	25.7371	5
											27.68	0.9722	0	0.0001	0.0001	34.1826								27.68	0.8283	0	0	0	29.123								27.68	0.7318	0	0	0	25.7301	5
											27.75	0.972	0	0.0001	0.0001	34.1755								27.75	0.8282	0	0	0	29.1195								27.75	0.7316	0	0	0	25.7231	5
											27.82	0.9719	0	0.0001	0.0001	34.172								27.82	0.828	0	0	0	29.1125								27.82	0.7314	0	0	0	25.716	5
											27.9	0.9718	0	0.0001	0.0001	34.1685								27.9	0.8279	0	0	0	29.109								27.9	0.7312	0	0	0	25.709	5
											27.97	0.9717	0	0.0001	0.0001	34.165								27.97	0.8278	0	0	0	29.1054								27.97	0.731	0	0	0	25.702	5
											28.05	0.9716	0	0.0001	0.0001	34.1615								28.05	0.8276	0	0	0	29.0984								28.05	0.7308	0	0	0	25.6949	5
											28.12	0.9715	0	0.0001	0.0001	34.1579								28.12	0.8275	0	0	0	29.0949								28.12	0.7306	0	0	0	25.6879	5
											28.2	0.9714	0	0.0001	0.0001	34.1544								28.2	0.8273	0	0	0	29.0879								28.2	0.7304	0	0	0	25.6809	5
											28.27	0.9713	0	0.0001	0.0001	34.1509								28.27	0.8272	0	0	0	29.0844								28.27	0.7302	0	0	0	25.6738	5
											28.35	0.9712	0	0.0001	0.0001	34.1474								28.35	0.8271	0	0	0	29.0808								28.35	0.73	0	0	0	25.6668	5
											28.43	0.971	0	0.0001	0.0001	34.1404								28.43	0.827	0	0	0	29.0773								28.43	0.7298	0	0	0	25.6598	5
											28.5	0.9709	0	0.0001	0.0001	34.1368								28.5	0.8268	0	0	0	29.0703								28.5	0.7296	0	0	0	25.6527	5
											28.57	0.9708	0	0.0001	0.0001	34.1333								28.57	0.8267	0	0	0	29.0668								28.57	0.7294	0	0	0	25.6457	5
											28.65	0.9707	0	0.0001	0.0001	34.1298								28.65	0.8266	0	0	0	29.0633								28.65	0.7292	0	0	0	25.6387	5
											28.72	0.9706	0	0.0001	0.0001	34.1263								28.72	0.8265	0	0	0	29.0597								28.72	0.729	0	0	0	25.6316	5
											28.8	0.9704	0	0.0001	0.0001	34.1193								28.8	0.8263	0	0	0	29.0527								28.8	0.7288	0	0	0	25.6246	5
											28.88	0.9703	0	0.0001	0.0001	34.1157								28.88	0.8262	0	0	0	29.0492								28.88	0.7286	0	0	0	25.6176	5
											28.95	0.9701	0	0.0001	0.0001	34.1087								28.95	0.8261	0	0	0	29.0457								28.95	0.7284	0	0	0	25.6105	5
											29.02	0.97	0	0.0001	0.0001	34.1052								29.02	0.826	0	0	0	29.0422								29.02	0.7282	0	0	0	25.6035	5
											29.1	0.9698	0	0.0001	0.0001	34.0982								29.1	0.8259	0	0	0	29.0386								29.1	0.728	0	0	0	25.5965	5
											29.18	0.9697	0	0.0001	0.0001	34.0947								29.18	0.8258	0	0	0	29.0351								29.18	0.7278	0	0	0	25.5894	5
											29.25	0.9695	0	0.0001	0.0001	34.0876								29.25	0.8257	0	0	0	29.0316								29.25	0.7276	0	0	0	25.5824	5
											29.32	0.9693	0	0.0001	0.0001	34.0806								29.32	0.8256	0	0	0	29.0281								29.32	0.7274	0	0	0	25.5754	5
											29.4	0.9692	0	0.0001	0.0001	34.0771								29.4	0.8254	0	0	0	29.0211								29.4	0.7272	0	0	0	25.5684	5
											29.47	0.969	0	0.0001	0.0001	34.07								29.47	0.8253	0	0	0	29.0175								29.47	0.7271	0	0	0	25.5648	5
											29.55	0.9689	0	0.0001	0.0001	34.0665								29.55	0.8252	0	0	0	29.014								29.55	0.7269	0	0	0	25.5578	5
											29.62	0.9687	0	0.0001	0.0001	34.0595								29.62	0.8251	0	0	0	29.0105								29.62	0.7267	0	0	0	25.5508	5
											29.7	0.9686	0	0.0001	0.0001	34.056								29.7	0.825	0	0	0	29.007								29.7	0.7265	0	0	0	25.5437	5
											29.77	0.9685	0	0.0001	0.0001	34.0525								29.77	0.8249	0	0	0	29.0035								29.77	0.7264	0	0	0	25.5402	5
											29.85	0.9686	0	0.0001	0.0001	34.056								29.85	0.8248	0	0	0	29								29.85	0.7262	0	0	0	25.5332	5
											29.92	0.9688	0	0.0001	0.0001	34.063								29.92	0.8247	0	0	0	28.9965								29.92	0.726	0	0	0	25.5262	5
											30	0.9691	0	0.0001	0.0001	34.0736								30	0.8246	0	0	0	28.9929								30	0.7258	0	0	0	25.5191	5
											30.07	0.9694	0	0.0001	0.0001	34.0841								30.07	0.8245	0	0	0	28.9894								30.07	0.7257	0	0	0	25.5156	5
											30.15	0.9697	0	0.0001	0.0001	34.0947								30.15	0.8243	0	0	0	28.9824								30.15	0.7255	0	0	0	25.5086	5
											30.22	0.97	0	0.0001	0.0001	34.1052								30.22	0.8242	0	0	0	28.9789								30.22	0.7253	0	0	0	25.5015	5
											30.3	0.9703	0	0.0001	0.0001	34.1157								30.3	0.8241	0	0	0	28.9754								30.3	0.7252	0	0	0	25.498	5
											30.38	0.9706	0	0.0001	0.0001	34.1263								30.38	0.824	0	0	0	28.9718								30.38	0.725	0	0	0	25.491	5
											30.45	0.9709	0	0.0001	0.0001	34.1368								30.45	0.8239	0	0	0	28.9683								30.45	0.7248	0	0	0	25.484	5
											30.52	0.9712	0	0.0001	0.0001	34.1474								30.52	0.8238	0	0	0	28.9648								30.52	0.7246	0	0	0	25.4769	5
											30.6	0.9715	0	0.0001	0.0001	34.1579								30.6	0.8236	0	0	0	28.9578								30.6	0.7245	0	0	0	25.4734	5
											30.67	0.9718	0	0.0001	0.0001	34.1685								30.67	0.8235	0	0	0	28.9543								30.67	0.7243	0	0	0	25.4664	5
											30.75	0.9722	0	0.0001	0.0001	34.1826								30.75	0.8234	0	0	0	28.9507								30.75	0.7241	0	0	0	25.4594	5
											30.82	0.9725	0	0.0001	0.0001	34.1931								30.82	0.8233	0	0	0	28.9472								30.82	0.724	0	0	0	25.4558	5
											30.9	0.9728	0	0.0001	0.0001	34.2036								30.9	0.8232	0	0	0	28.9437								30.9	0.7238	0	0	0	25.4488	5
											30.97	0.9731	0	0.0001	0.0001	34.2142								30.97	0.8231	0	0	0	28.9402								30.97	0.7236	0	0	0	25.4418	5
											31.05	0.9734	0	0.0001	0.0001	34.2247								31.05	0.8229	0	0	0	28.9332								31.05	0.7235	0	0	0	25.4383	5
											31.12	0.9737	0	0.0001	0.0001	34.2353								31.12	0.8228	0	0	0	28.9296								31.12	0.7233	0	0	0	25.4312	5
											31.2	0.974	0	0.0001	0.0001	34.2458								31.2	0.8227	0	0	0	28.9261								31.2	0.7231	0	0	0	25.4242	5
											31.27	0.9744	0	0.0001	0.0001	34.2599								31.27	0.8225	0	0	0	28.9191								31.27	0.723	0	0	0	25.4207	5
											31.35	0.9747	0	0.0001	0.0001	34.2705								31.35	0.8224	0	0	0	28.9156								31.35	0.7228	0	0	0	25.4136	5
											31.42	0.975	0	0.0001	0.0001	34.281								31.42	0.8223	0	0	0	28.9121								31.42	0.7226	0	0	0	25.4066	5
											31.5	0.9753	0	0.0001	0.0001	34.2915								31.5	0.8221	0	0	0	28.905								31.5	0.7225	0	0	0	25.4031	5
											31.57	0.9756	0	0.0001	0.0001	34.3021								31.57	0.822	0	0	0	28.9015								31.57	0.7223	0	0	0	25.3961	5
											31.65	0.9759	0	0.0001	0.0001	34.3126								31.65	0.8219	0	0	0	28.898								31.65	0.7221	0	0	0	25.389	5
											31.72	0.9762	0	0.0001	0.0001	34.3232								31.72	0.8217	0	0	0	28.891								31.72	0.722	0	0	0	25.3855	5
											31.8	0.9764	0	0.0001	0.0001	34.3302								31.8	0.8216	0	0	0	28.8875								31.8	0.7218	0	0	0	25.3785	5
											31.88	0.9767	0	0.0001	0.0001	34.3408								31.88	0.8214	0	0	0	28.8804								31.88	0.7216	0	0	0	25.3715	5
											31.95	0.977	0	0.0001	0.0001	34.3513								31.95	0.8213	0	0	0	28.8769								31.95	0.7215	0	0	0	25.3679	5
											32.02	0.9772	0	0.0001	0.0001	34.3584								32.02	0.8211	0	0	0	28.8699								32.02	0.7213	0	0	0	25.3609	5
											32.1	0.9775	0	0.0001	0.0001	34.3689								32.1	0.821	0	0	0	28.8664								32.1	0.7211	0	0	0	25.3539	5
											32.17	0.9777	0	0.0001	0.0001	34.3759								32.17	0.8208	0	0	0	28.8593								32.17	0.721	0	0	0	25.3504	5
											32.25	0.9779	0	0.0001	0.0001	34.383								32.25	0.8207	0	0	0	28.8558								32.25	0.7208	0	0	0	25.3433	5
											32.33	0.9782	0	0.0001	0.0001	34.3935								32.33	0.8205	0	0	0	28.8488								32.33	0.7206	0	0	0	25.3363	5
											32.4	0.9784	0	0.0001	0.0001	34.4005								32.4	0.8203	0	0	0	28.8417								32.4	0.7205	0	0	0	25.3328	5
											32.47	0.9785	0	0.0001	0.0001	34.4041								32.47	0.8202	0	0	0	28.8382								32.47	0.7203	0	0	0	25.3257	5
											32.55	0.9787	0	0.0001	0.0001	34.4111								32.55	0.82	0	0	0	28.8312								32.55	0.7201	0	0	0	25.3187	5
											32.62	0.9788	0	0.0001	0.0001	34.4146								32.62	0.8198	0	0	0	28.8242								32.62	0.7199	0	0	0	25.3117	5
											32.7	0.979	0	0.0001	0.0001	34.4216								32.7	0.8197	0	0	0	28.8207								32.7	0.7198	0	0	0	25.3082	5
											32.77	0.9791	0	0.0001	0.0001	34.4252								32.77	0.8195	0	0	0	28.8136								32.77	0.7196	0	0	0	25.3011	5
											32.85	0.9792	0	0.0001	0.0001	34.4287								32.85	0.8193	0	0	0	28.8066								32.85	0.7194	0	0	0	25.2941	5
											32.92	0.9792	0	0.0001	0.0001	34.4287								32.92	0.8191	0	0	0	28.7996								32.92	0.7193	0	0	0	25.2906	5
											33	0.9793	0	0.0001	0.0001	34.4322								33	0.819	0	0	0	28.796								33	0.7191	0	0	0	25.2836	5
											33.07	0.9794	0	0.0001	0.0001	34.4357								33.07	0.8188	0	0	0	28.789								33.07	0.7189	0	0	0	25.2765	5
											33.15	0.9794	0	0.0001	0.0001	34.4357								33.15	0.8186	0	0	0	28.782								33.15	0.7187	0	0	0	25.2695	5
											33.23	0.9794	0	0.0001	0.0001	34.4357								33.23	0.8184	0	0	0	28.7749								33.23	0.7185	0	0	0	25.2625	5
											33.3	0.9794	0	0.0001	0.0001	34.4357								33.3	0.8182	0	0	0	28.7679								33.3	0.7184	0	0	0	25.2589	5
											33.38	0.9794	0	0.0001	0.0001	34.4357								33.38	0.818	0	0	0	28.7609								33.38	0.7182	0	0	0	25.2519	5
											33.45	0.9794	0	0.0001	0.0001	34.4357								33.45	0.8179	0	0	0	28.7574								33.45	0.718	0	0	0	25.2449	5
											33.52	0.9794	0	0.0001	0.0001	34.4357								33.52	0.8177	0	0	0	28.7503								33.52	0.7178	0	0	0	25.2378	5
											33.6	0.9794	0	0.0001	0.0001	34.4357								33.6	0.8175	0	0	0	28.7433								33.6	0.7176	0	0	0	25.2308	5
											33.67	0.9793	0	0.0001	0.0001	34.4322								33.67	0.8173	0	0	0	28.7363								33.67	0.7175	0	0	0	25.2273	5
											33.75	0.9793	0	0.0001	0.0001	34.4322								33.75	0.8171	0	0	0	28.7292								33.75	0.7173	0	0	0	25.2203	5
											33.82	0.9792	0	0.0001	0.0001	34.4287								33.82	0.8169	0	0	0	28.7222								33.82	0.7171	0	0	0	25.2132	5
											33.9	0.9792	0	0.0001	0.0001	34.4287								33.9	0.8167	0	0	0	28.7152								33.9	0.7169	0	0	0	25.2062	5
											33.98	0.9792	0	0.0001	0.0001	34.4287								33.98	0.8166	0	0	0	28.7117								33.98	0.7167	0	0	0	25.1992	5
											34.05	0.9791	0	0.0001	0.0001	34.4252								34.05	0.8164	0	0	0	28.7046								34.05	0.7165	0	0	0	25.1921	5
											34.12	0.9791	0	0.0001	0.0001	34.4252								34.12	0.8162	0	0	0	28.6976								34.12	0.7164	0	0	0	25.1886	5
											34.2	0.9791	0	0.0001	0.0001	34.4252								34.2	0.816	0	0	0	28.6906								34.2	0.7162	0	0	0	25.1816	5
											34.27	0.9791	0	0.0001	0.0001	34.4252								34.27	0.8158	0	0	0	28.6835								34.27	0.716	0	0	0	25.1746	5
											34.35	0.9791	0	0.0001	0.0001	34.4252								34.35	0.8157	0	0	0	28.68								34.35	0.7158	0	0	0	25.1675	5
											34.42	0.9791	0	0.0001	0.0001	34.4252								34.42	0.8155	0	0	0	28.673								34.42	0.7156	0	0	0	25.1605	5
											34.5	0.9791	0	0.0001	0.0001	34.4252								34.5	0.8153	0	0	0	28.6659								34.5	0.7155	0	0	0	25.157	5
											34.57	0.9791	0	0.0001	0.0001	34.4252								34.57	0.8152	0	0	0	28.6624								34.57	0.7153	0	0	0	25.1499	5
											34.65	0.9792	0	0.0001	0.0001	34.4287								34.65	0.815	0	0	0	28.6554								34.65	0.7151	0	0	0	25.1429	5
											34.73	0.9793	0	0.0001	0.0001	34.4322								34.73	0.8148	0	0	0	28.6484								34.73	0.7149	0	0	0	25.1359	5
											34.8	0.9793	0	0.0001	0.0001	34.4322								34.8	0.8147	0	0	0	28.6449								34.8	0.7147	0	0	0	25.1289	5
											34.88	0.9794	0	0.0001	0.0001	34.4357								34.88	0.8145	0	0	0	28.6378								34.88	0.7146	0	0	0	25.1253	5
											34.95	0.9795	0	0.0001	0.0001	34.4392								34.95	0.8143	0	0	0	28.6308								34.95	0.7144	0	0	0	25.1183	5
											35.02	0.9796	0	0.0001	0.0001	34.4427								35.02	0.8142	0	0	0	28.6273								35.02	0.7142	0	0	0	25.1113	5
											35.1	0.9798	0	0.0001	0.0001	34.4498								35.1	0.814	0	0	0	28.6202								35.1	0.7141	0	0	0	25.1078	5
											35.17	0.9799	0	0.0001	0.0001	34.4533								35.17	0.8139	0	0	0	28.6167								35.17	0.7139	0	0	0	25.1007	5
											35.25	0.9801	0	0.0001	0.0001	34.4603								35.25	0.8137	0	0	0	28.6097								35.25	0.7137	0	0	0	25.0937	5
											35.32	0.9802	0	0.0001	0.0001	34.4638								35.32	0.8136	0	0	0	28.6062								35.32	0.7136	0	0	0	25.0902	5
											35.4	0.9804	0	0.0001	0.0001	34.4709								35.4	0.8134	0	0	0	28.5991								35.4	0.7134	0	0	0	25.0831	5
											35.48	0.9806	0	0.0001	0.0001	34.4779								35.48	0.8133	0	0	0	28.5956								35.48	0.7133	0	0	0	25.0796	5
											35.55	0.9808	0	0.0001	0.0001	34.4849								35.55	0.8131	0	0	0	28.5886								35.55	0.7131	0	0	0	25.0726	5
											35.62	0.981	0	0.0001	0.0001	34.492								35.62	0.813	0	0	0	28.5851								35.62	0.7129	0	0	0	25.0656	5
											35.7	0.9812	0	0.0001	0.0001	34.499								35.7	0.8128	0	0	0	28.578								35.7	0.7128	0	0	0	25.062	5
											35.77	0.9814	0	0.0001	0.0001	34.506								35.77	0.8127	0	0	0	28.5745								35.77	0.7126	0	0	0	25.055	5
											35.85	0.9816	0	0.0001	0.0001	34.5131								35.85	0.8125	0	0	0	28.5675								35.85	0.7125	0	0	0	25.0515	5
											35.92	0.9818	0	0.0001	0.0001	34.5201								35.92	0.8124	0	0	0	28.564								35.92	0.7123	0	0	0	25.0445	5
											36	0.9819	0	0.0001	0.0001	34.5236								36	0.8123	0	0	0	28.5605								36	0.7122	0	0	0	25.041	5
											36.07	0.9821	0	0.0001	0.0001	34.5306								36.07	0.8121	0	0	0	28.5534								36.07	0.712	0	0	0	25.0339	5
											36.15	0.9823	0	0.0001	0.0001	34.5377								36.15	0.812	0	0	0	28.5499								36.15	0.7119	0	0	0	25.0304	5
											36.23	0.9825	0	0.0001	0.0001	34.5447								36.23	0.8119	0	0	0	28.5464								36.23	0.7117	0	0	0	25.0234	5
											36.3	0.9827	0	0.0001	0.0001	34.5517								36.3	0.8117	0	0	0	28.5394								36.3	0.7116	0	0	0	25.0199	5
											36.38	0.9829	0	0.0001	0.0001	34.5588								36.38	0.8116	0	0	0	28.5359								36.38	0.7114	0	0	0	25.0128	5
											36.45	0.983	0	0.0001	0.0001	34.5623								36.45	0.8115	0	0	0	28.5323								36.45	0.7113	0	0	0	25.0093	5
											36.52	0.9832	0	0.0001	0.0001	34.5693								36.52	0.8113	0	0	0	28.5253								36.52	0.7112	0	0	0	25.0058	5
											36.6	0.9833	0	0.0001	0.0001	34.5728								36.6	0.8112	0	0	0	28.5218								36.6	0.711	0	0	0	24.9988	5
											36.67	0.9835	0	0.0001	0.0001	34.5799								36.67	0.8111	0	0	0	28.5183								36.67	0.7109	0	0	0	24.9952	5
											36.75	0.9836	0	0.0001	0.0001	34.5834								36.75	0.811	0	0	0	28.5148								36.75	0.7107	0	0	0	24.9882	5
											36.82	0.9837	0	0.0001	0.0001	34.5869								36.82	0.8108	0	0	0	28.5077								36.82	0.7106	0	0	0	24.9847	5
											36.9	0.9838	0	0.0001	0.0001	34.5904								36.9	0.8107	0	0	0	28.5042								36.9	0.7104	0	0	0	24.9777	5
											36.98	0.9838	0	0.0001	0.0001	34.5904								36.98	0.8106	0	0	0	28.5007								36.98	0.7103	0	0	0	24.9741	5
											37.05	0.9839	0	0.0001	0.0001	34.5939								37.05	0.8105	0	0	0	28.4972								37.05	0.7101	0	0	0	24.9671	5
											37.12	0.9839	0	0.0001	0.0001	34.5939								37.12	0.8104	0	0	0	28.4937								37.12	0.71	0	0	0	24.9636	5
											37.2	0.9839	0	0.0001	0.0001	34.5939								37.2	0.8102	0	0	0	28.4866								37.2	0.7099	0	0	0	24.9601	5
											37.27	0.9839	0	0.0001	0.0001	34.5939								37.27	0.8101	0	0	0	28.4831								37.27	0.7097	0	0	0	24.9531	5
											37.35	0.9839	0	0.0001	0.0001	34.5939								37.35	0.81	0	0	0	28.4796								37.35	0.7096	0	0	0	24.9495	5
											37.42	0.9839	0	0.0001	0.0001	34.5939								37.42	0.8099	0	0	0	28.4761								37.42	0.7094	0	0	0	24.9425	5
											37.5	0.9838	0	0.0001	0.0001	34.5904								37.5	0.8098	0	0	0	28.4726								37.5	0.7093	0	0	0	24.939	5
											37.57	0.9838	0	0.0001	0.0001	34.5904								37.57	0.8097	0	0	0	28.4691								37.57	0.7091	0	0	0	24.932	5
											37.65	0.9837	0	0.0001	0.0001	34.5869								37.65	0.8096	0	0	0	28.4655								37.65	0.709	0	0	0	24.9284	5
											37.73	0.9837	0	0.0001	0.0001	34.5869								37.73	0.8095	0	0	0	28.462								37.73	0.7088	0	0	0	24.9214	5
											37.8	0.9836	0	0.0001	0.0001	34.5834								37.8	0.8093	0	0	0	28.455								37.8	0.7087	0	0	0	24.9179	5
											37.88	0.9835	0	0.0001	0.0001	34.5799								37.88	0.8092	0	0	0	28.4515								37.88	0.7085	0	0	0	24.9109	5
											37.95	0.9834	0	0.0001	0.0001	34.5763								37.95	0.8091	0	0	0	28.448								37.95	0.7084	0	0	0	24.9073	5
											38.02	0.9834	0	0.0001	0.0001	34.5763								38.02	0.809	0	0	0	28.4444								38.02	0.7082	0	0	0	24.9003	5
											38.1	0.9833	0	0.0001	0.0001	34.5728								38.1	0.8089	0	0	0	28.4409								38.1	0.7081	0	0	0	24.8968	5
											38.17	0.9832	0	0.0001	0.0001	34.5693								38.17	0.8088	0	0	0	28.4374								38.17	0.7079	0	0	0	24.8898	5
											38.25	0.9831	0	0.0001	0.0001	34.5658								38.25	0.8087	0	0	0	28.4339								38.25	0.7078	0	0	0	24.8862	5
											38.32	0.983	0	0.0001	0.0001	34.5623								38.32	0.8086	0	0	0	28.4304								38.32	0.7076	0	0	0	24.8792	5
											38.4	0.9829	0	0.0001	0.0001	34.5588								38.4	0.8085	0	0	0	28.4269								38.4	0.7075	0	0	0	24.8757	5
											38.48	0.9828	0	0.0001	0.0001	34.5552								38.48	0.8084	0	0	0	28.4233								38.48	0.7073	0	0	0	24.8687	5
											38.55	0.9827	0	0.0001	0.0001	34.5517								38.55	0.8083	0	0	0	28.4198								38.55	0.7072	0	0	0	24.8652	5
											38.62	0.9826	0	0.0001	0.0001	34.5482								38.62	0.8082	0	0	0	28.4163								38.62	0.707	0	0	0	24.8581	5
											38.7	0.9825	0	0.0001	0.0001	34.5447								38.7	0.8081	0	0	0	28.4128								38.7	0.7069	0	0	0	24.8546	5
											38.77	0.9825	0	0.0001	0.0001	34.5447								38.77	0.808	0	0	0	28.4093								38.77	0.7067	0	0	0	24.8476	5
											38.85	0.9824	0	0.0001	0.0001	34.5412								38.85	0.8079	0	0	0	28.4058								38.85	0.7066	0	0	0	24.8441	5
											38.92	0.9824	0	0.0001	0.0001	34.5412								38.92	0.8078	0	0	0	28.4022								38.92	0.7064	0	0	0	24.837	5
											39	0.9824	0	0.0001	0.0001	34.5412								39	0.8077	0	0	0	28.3987								39	0.7063	0	0	0	24.8335	5
											39.07	0.9824	0	0.0001	0.0001	34.5412								39.07	0.8076	0	0	0	28.3952								39.07	0.7061	0	0	0	24.8265	5
											39.15	0.9824	0	0.0001	0.0001	34.5412								39.15	0.8075	0	0	0	28.3917								39.15	0.7059	0	0	0	24.8194	5
											39.23	0.9824	0	0.0001	0.0001	34.5412								39.23	0.8074	0	0	0	28.3882								39.23	0.7058	0	0	0	24.8159	5
											39.3	0.9825	0	0.0001	0.0001	34.5447								39.3	0.8073	0	0	0	28.3847								39.3	0.7056	0	0	0	24.8089	5
											39.38	0.9825	0	0.0001	0.0001	34.5447								39.38	0.8072	0	0	0	28.3812								39.38	0.7055	0	0	0	24.8054	5
											39.45	0.9826	0	0.0001	0.0001	34.5482								39.45	0.8071	0	0	0	28.3776								39.45	0.7053	0	0	0	24.7983	5
											39.52	0.9826	0	0.0001	0.0001	34.5482								39.52	0.807	0	0	0	28.3741								39.52	0.7051	0	0	0	24.7913	5
											39.6	0.9827	0	0.0001	0.0001	34.5517								39.6	0.8069	0	0	0	28.3706								39.6	0.705	0	0	0	24.7878	5
											39.67	0.9828	0	0.0001	0.0001	34.5552								39.67	0.8068	0	0	0	28.3671								39.67	0.7048	0	0	0	24.7808	5
											39.75	0.9829	0	0.0001	0.0001	34.5588								39.75	0.8067	0	0	0	28.3636								39.75	0.7047	0	0	0	24.7773	5
											39.82	0.983	0	0.0001	0.0001	34.5623								39.82	0.8066	0	0	0	28.3601								39.82	0.7045	0	0	0	24.7702	5
											39.9	0.9831	0	0.0001	0.0001	34.5658								39.9	0.8065	0	0	0	28.3565								39.9	0.7043	0	0	0	24.7632	5
											39.98	0.9832	0	0.0001	0.0001	34.5693								39.98	0.8064	0	0	0	28.353								39.98	0.7042	0	0	0	24.7597	5
											40.05	0.9833	0	0.0001	0.0001	34.5728								40.05	0.8063	0	0	0	28.3495								40.05	0.704	0	0	0	24.7526	5
											40.12	0.9835	0	0.0001	0.0001	34.5799								40.12	0.8062	0	0	0	28.346								40.12	0.7039	0	0	0	24.7491	5
											40.2	0.9836	0	0.0001	0.0001	34.5834								40.2	0.8061	0	0	0	28.3425								40.2	0.7037	0	0	0	24.7421	5
											40.27	0.9838	0	0.0001	0.0001	34.5904								40.27	0.806	0	0	0	28.339								40.27	0.7035	0	0	0	24.7351	5
											40.35	0.9839	0	0.0001	0.0001	34.5939								40.35	0.8059	0	0	0	28.3354								40.35	0.7034	0	0	0	24.7315	5
											40.42	0.9841	0	0.0001	0.0001	34.601								40.42	0.8058	0	0	0	28.3319								40.42	0.7032	0	0	0	24.7245	5
											40.5	0.9842	0	0.0001	0.0001	34.6045								40.5	0.8058	0	0	0	28.3319								40.5	0.7031	0	0	0	24.721	5
											40.57	0.9844	0	0.0001	0.0001	34.6115								40.57	0.8057	0	0	0	28.3284								40.57	0.7029	0	0	0	24.714	5
											40.65	0.9845	0	0.0001	0.0001	34.615								40.65	0.8056	0	0	0	28.3249								40.65	0.7028	0	0	0	24.7104	5
											40.73	0.9847	0	0.0001	0.0001	34.6221								40.73	0.8055	0	0	0	28.3214								40.73	0.7026	0	0	0	24.7034	5
											40.8	0.9848	0	0.0001	0.0001	34.6256								40.8	0.8054	0	0	0	28.3179								40.8	0.7025	0	0	0	24.6999	5
											40.88	0.985	0	0.0001	0.0001	34.6326								40.88	0.8053	0	0	0	28.3143								40.88	0.7024	0	0	0	24.6964	5
											40.95	0.9851	0	0.0001	0.0001	34.6361								40.95	0.8052	0	0	0	28.3108								40.95	0.7022	0	0	0	24.6894	5
											41.02	0.9853	0	0.0001	0.0001	34.6431								41.02	0.8051	0	0	0	28.3073								41.02	0.7021	0	0	0	24.6858	5
											41.1	0.9854	0	0.0001	0.0001	34.6467								41.1	0.8051	0	0	0	28.3073								41.1	0.7019	0	0	0	24.6788	5
											41.17	0.9855	0	0.0001	0.0001	34.6502								41.17	0.805	0	0	0	28.3038								41.17	0.7018	0	0	0	24.6753	5
											41.25	0.9857	0	0.0001	0.0001	34.6572								41.25	0.8049	0	0	0	28.3003								41.25	0.7017	0	0	0	24.6718	5
											41.32	0.9858	0	0.0001	0.0001	34.6607								41.32	0.8048	0	0	0	28.2968								41.32	0.7015	0	0	0	24.6647	5
											41.4	0.9859	0	0.0001	0.0001	34.6642								41.4	0.8047	0	0	0	28.2933								41.4	0.7014	0	0	0	24.6612	5
											41.48	0.986	0	0.0001	0.0001	34.6678								41.48	0.8046	0	0	0	28.2897								41.48	0.7013	0	0	0	24.6577	5
											41.55	0.9861	0	0.0001	0.0001	34.6713								41.55	0.8045	0	0	0	28.2862								41.55	0.7011	0	0	0	24.6507	5
											41.62	0.9862	0	0.0001	0.0001	34.6748								41.62	0.8044	0	0	0	28.2827								41.62	0.701	0	0	0	24.6472	5
											41.7	0.9862	0	0.0001	0.0001	34.6748								41.7	0.8044	0	0	0	28.2827								41.7	0.7009	0	0	0	24.6436	5
											41.77	0.9863	0	0.0001	0.0001	34.6783								41.77	0.8043	0	0	0	28.2792								41.77	0.7008	0	0	0	24.6401	5
											41.85	0.9864	0	0.0001	0.0001	34.6818								41.85	0.8042	0	0	0	28.2757								41.85	0.7006	0	0	0	24.6331	5
											41.92	0.9864	0	0.0001	0.0001	34.6818								41.92	0.8041	0	0	0	28.2722								41.92	0.7005	0	0	0	24.6296	5
											42	0.9864	0	0.0001	0.0001	34.6818								42	0.804	0	0	0	28.2686								42	0.7004	0	0	0	24.6261	5
											42.07	0.9865	0	0.0001	0.0001	34.6853								42.07	0.8039	0	0	0	28.2651								42.07	0.7003	0	0	0	24.6225	5
											42.15	0.9865	0	0.0001	0.0001	34.6853								42.15	0.8038	0	0	0	28.2616								42.15	0.7002	0	0	0	24.619	5
											42.23	0.9865	0	0.0001	0.0001	34.6853								42.23	0.8037	0	0	0	28.2581								42.23	0.7	0	0	0	24.612	5
											42.3	0.9865	0	0.0001	0.0001	34.6853								42.3	0.8036	0	0	0	28.2546								42.3	0.6999	0	0	0	24.6085	5
											42.38	0.9864	0	0.0001	0.0001	34.6818								42.38	0.8035	0	0	0	28.2511								42.38	0.6998	0	0	0	24.605	5
											42.45	0.9864	0	0.0001	0.0001	34.6818								42.45	0.8034	0	0	0	28.2475								42.45	0.6997	0	0	0	24.6015	5
											42.52	0.9863	0	0.0001	0.0001	34.6783								42.52	0.8033	0	0	0	28.244								42.52	0.6996	0	0	0	24.5979	5
											42.6	0.9863	0	0.0001	0.0001	34.6783								42.6	0.8032	0	0	0	28.2405								42.6	0.6995	0	0	0	24.5944	5
											42.67	0.9862	0	0.0001	0.0001	34.6748								42.67	0.8031	0	0	0	28.237								42.67	0.6994	0	0	0	24.5909	5
											42.75	0.9861	0	0.0001	0.0001	34.6713								42.75	0.803	0	0	0	28.2335								42.75	0.6993	0	0	0	24.5874	5
											42.82	0.986	0	0.0001	0.0001	34.6678								42.82	0.8029	0	0	0	28.23								42.82	0.6991	0	0	0	24.5804	5
											42.9	0.9858	0	0.0001	0.0001	34.6607								42.9	0.8028	0	0	0	28.2264								42.9	0.699	0	0	0	24.5768	5
											42.98	0.9857	0	0.0001	0.0001	34.6572								42.98	0.8027	0	0	0	28.2229								42.98	0.6989	0	0	0	24.5733	5
											43.05	0.9855	0	0.0001	0.0001	34.6502								43.05	0.8026	0	0	0	28.2194								43.05	0.6988	0	0	0	24.5698	5
											43.12	0.9853	0	0.0001	0.0001	34.6431								43.12	0.8025	0	0	0	28.2159								43.12	0.6987	0	0	0	24.5663	5
											43.2	0.9852	0	0.0001	0.0001	34.6396								43.2	0.8023	0	0	0	28.2089								43.2	0.6986	0	0	0	24.5628	5
											43.27	0.985	0	0.0001	0.0001	34.6326								43.27	0.8022	0	0	0	28.2054								43.27	0.6985	0	0	0	24.5593	5
											43.35	0.9848	0	0.0001	0.0001	34.6256								43.35	0.8021	0	0	0	28.2018								43.35	0.6984	0	0	0	24.5557	5
											43.42	0.9846	0	0.0001	0.0001	34.6185								43.42	0.802	0	0	0	28.1983								43.42	0.6983	0	0	0	24.5522	5
											43.5	0.9843	0	0.0001	0.0001	34.608								43.5	0.8019	0	0	0	28.1948								43.5	0.6981	0	0	0	24.5452	5
											43.57	0.9841	0	0.0001	0.0001	34.601								43.57	0.8017	0	0	0	28.1878								43.57	0.698	0	0	0	24.5417	5
											43.65	0.9839	0	0.0001	0.0001	34.5939								43.65	0.8016	0	0	0	28.1843								43.65	0.6979	0	0	0	24.5382	5
											43.73	0.9836	0	0.0001	0.0001	34.5834								43.73	0.8015	0	0	0	28.1807								43.73	0.6978	0	0	0	24.5346	5
											43.8	0.9833	0	0.0001	0.0001	34.5728								43.8	0.8014	0	0	0	28.1772								43.8	0.6977	0	0	0	24.5311	5
											43.88	0.9831	0	0.0001	0.0001	34.5658								43.88	0.8012	0	0	0	28.1702								43.88	0.6976	0	0	0	24.5276	5
											43.95	0.9828	0	0.0001	0.0001	34.5552								43.95	0.8011	0	0	0	28.1667								43.95	0.6975	0	0	0	24.5241	5
											44.02	0.9825	0	0.0001	0.0001	34.5447								44.02	0.801	0	0	0	28.1632								44.02	0.6974	0	0	0	24.5206	5
											44.1	0.9823	0	0.0001	0.0001	34.5377								44.1	0.8008	0	0	0	28.1561								44.1	0.6973	0	0	0	24.5171	5
											44.17	0.982	0	0.0001	0.0001	34.5271								44.17	0.8007	0	0	0	28.1526								44.17	0.6972	0	0	0	24.5136	5
											44.25	0.9817	0	0.0001	0.0001	34.5166								44.25	0.8006	0	0	0	28.1491								44.25	0.6971	0	0	0	24.51	5
											44.32	0.9814	0	0.0001	0.0001	34.506								44.32	0.8004	0	0	0	28.1421								44.32	0.697	0	0	0	24.5065	5
											44.4	0.9811	0	0.0001	0.0001	34.4955								44.4	0.8003	0	0	0	28.1385								44.4	0.6969	0	0	0	24.503	5
											44.48	0.9808	0	0.0001	0.0001	34.4849								44.48	0.8001	0	0	0	28.1315								44.48	0.6968	0	0	0	24.4995	5
											44.55	0.9806	0	0.0001	0.0001	34.4779								44.55	0.8	0	0	0	28.128								44.55	0.6967	0	0	0	24.496	5
											44.62	0.9803	0	0.0001	0.0001	34.4673								44.62	0.7998	0	0	0	28.121								44.62	0.6967	0	0	0	24.496	5
											44.7	0.98	0	0.0001	0.0001	34.4568								44.7	0.7997	0	0	0	28.1175								44.7	0.6966	0	0	0	24.4925	5
											44.77	0.9797	0	0.0001	0.0001	34.4463								44.77	0.7996	0	0	0	28.1139								44.77	0.6965	0	0	0	24.4889	5
											44.85	0.9794	0	0.0001	0.0001	34.4357								44.85	0.7994	0	0	0	28.1069								44.85	0.6964	0	0	0	24.4854	5
											44.92	0.9792	0	0.0001	0.0001	34.4287								44.92	0.7993	0	0	0	28.1034								44.92	0.6963	0	0	0	24.4819	5
											45	0.9789	0	0.0001	0.0001	34.4181								45	0.7991	0	0	0	28.0964								45	0.6962	0	0	0	24.4784	5
											45.07	0.9787	0	0.0001	0.0001	34.4111								45.07	0.799	0	0	0	28.0928								45.07	0.696	0	0	0	24.4714	5
											45.15	0.9784	0	0.0001	0.0001	34.4005								45.15	0.7988	0	0	0	28.0858								45.15	0.6959	0	0	0	24.4678	5
											45.23	0.9782	0	0.0001	0.0001	34.3935								45.23	0.7986	0	0	0	28.0788								45.23	0.6958	0	0	0	24.4643	5
											45.3	0.978	0	0.0001	0.0001	34.3865								45.3	0.7985	0	0	0	28.0753								45.3	0.6957	0	0	0	24.4608	5
											45.38	0.9777	0	0.0001	0.0001	34.3759								45.38	0.7983	0	0	0	28.0682								45.38	0.6956	0	0	0	24.4573	5
											45.45	0.9775	0	0.0001	0.0001	34.3689								45.45	0.7982	0	0	0	28.0647								45.45	0.6955	0	0	0	24.4538	5
											45.52	0.9773	0	0.0001	0.0001	34.3619								45.52	0.798	0	0	0	28.0577								45.52	0.6954	0	0	0	24.4503	5
											45.6	0.9771	0	0.0001	0.0001	34.3548								45.6	0.7979	0	0	0	28.0542								45.6	0.6952	0	0	0	24.4432	5
											45.67	0.977	0	0.0001	0.0001	34.3513								45.67	0.7977	0	0	0	28.0471								45.67	0.6951	0	0	0	24.4397	5
											45.75	0.9768	0	0.0001	0.0001	34.3443								45.75	0.7976	0	0	0	28.0436								45.75	0.695	0	0	0	24.4362	5
											45.82	0.9766	0	0.0001	0.0001	34.3373								45.82	0.7974	0	0	0	28.0366								45.82	0.6949	0	0	0	24.4327	5
											45.9	0.9765	0	0.0001	0.0001	34.3337								45.9	0.7972	0	0	0	28.0296								45.9	0.6947	0	0	0	24.4257	5
											45.98	0.9763	0	0.0001	0.0001	34.3267								45.98	0.7971	0	0	0	28.026								45.98	0.6946	0	0	0	24.4221	5
											46.05	0.9762	0	0.0001	0.0001	34.3232								46.05	0.7969	0	0	0	28.019								46.05	0.6945	0	0	0	24.4186	5
											46.12	0.9761	0	0.0001	0.0001	34.3197								46.12	0.7968	0	0	0	28.0155								46.12	0.6943	0	0	0	24.4116	5
											46.2	0.976	0	0.0001	0.0001	34.3162								46.2	0.7966	0	0	0	28.0085								46.2	0.6942	0	0	0	24.4081	5
											46.27	0.9759	0	0.0001	0.0001	34.3126								46.27	0.7964	0	0	0	28.0014								46.27	0.6941	0	0	0	24.4046	5
											46.35	0.9759	0	0.0001	0.0001	34.3126								46.35	0.7963	0	0	0	27.9979								46.35	0.6939	0	0	0	24.3975	5
											46.42	0.9758	0	0.0001	0.0001	34.3091								46.42	0.7961	0	0	0	27.9909								46.42	0.6938	0	0	0	24.394	5
											46.5	0.9758	0	0.0001	0.0001	34.3091								46.5	0.796	0	0	0	27.9874								46.5	0.6936	0	0	0	24.387	5
											46.57	0.9757	0	0.0001	0.0001	34.3056								46.57	0.7958	0	0	0	27.9803								46.57	0.6935	0	0	0	24.3835	5
											46.65	0.9757	0	0.0001	0.0001	34.3056								46.65	0.7956	0	0	0	27.9733								46.65	0.6933	0	0	0	24.3764	5
											46.73	0.9757	0	0.0001	0.0001	34.3056								46.73	0.7955	0	0	0	27.9698								46.73	0.6931	0	0	0	24.3694	5
											46.8	0.9757	0	0.0001	0.0001	34.3056								46.8	0.7953	0	0	0	27.9627								46.8	0.693	0	0	0	24.3659	5
											46.88	0.9757	0	0.0001	0.0001	34.3056								46.88	0.7952	0	0	0	27.9592								46.88	0.6928	0	0	0	24.3588	5
											46.95	0.9758	0	0.0001	0.0001	34.3091								46.95	0.795	0	0	0	27.9522								46.95	0.6926	0	0	0	24.3518	5
											47.02	0.9758	0	0.0001	0.0001	34.3091								47.02	0.7948	0	0	0	27.9452								47.02	0.6925	0	0	0	24.3483	5
											47.1	0.9758	0	0.0001	0.0001	34.3091								47.1	0.7947	0	0	0	27.9417								47.1	0.6923	0	0	0	24.3413	5
											47.17	0.9759	0	0.0001	0.0001	34.3126								47.17	0.7945	0	0	0	27.9346								47.17	0.6921	0	0	0	24.3342	5
											47.25	0.976	0	0.0001	0.0001	34.3162								47.25	0.7944	0	0	0	27.9311								47.25	0.6919	0	0	0	24.3272	5
											47.32	0.976	0	0.0001	0.0001	34.3162								47.32	0.7942	0	0	0	27.9241								47.32	0.6918	0	0	0	24.3237	5
											47.4	0.9761	0	0.0001	0.0001	34.3197								47.4	0.794	0	0	0	27.917								47.4	0.6916	0	0	0	24.3167	5
											47.48	0.9762	0	0.0001	0.0001	34.3232								47.48	0.7939	0	0	0	27.9135								47.48	0.6914	0	0	0	24.3096	5
											47.55	0.9763	0	0.0001	0.0001	34.3267								47.55	0.7937	0	0	0	27.9065								47.55	0.6912	0	0	0	24.3026	5
											47.62	0.9764	0	0.0001	0.0001	34.3302								47.62	0.7936	0	0	0	27.903								47.62	0.691	0	0	0	24.2956	5
											47.7	0.9765	0	0.0001	0.0001	34.3337								47.7	0.7934	0	0	0	27.8959								47.7	0.6908	0	0	0	24.2885	5
											47.77	0.9766	0	0.0001	0.0001	34.3373								47.77	0.7933	0	0	0	27.8924								47.77	0.6906	0	0	0	24.2815	5
											47.85	0.9767	0	0.0001	0.0001	34.3408								47.85	0.7931	0	0	0	27.8854								47.85	0.6904	0	0	0	24.2745	5
											47.92	0.9769	0	0.0001	0.0001	34.3478								47.92	0.793	0	0	0	27.8819								47.92	0.6902	0	0	0	24.2674	5
											48	0.977	0	0.0001	0.0001	34.3513								48	0.7928	0	0	0	27.8748								48	0.69	0	0	0	24.2604	5
											48.07	0.9771	0	0.0001	0.0001	34.3548								48.07	0.7927	0	0	0	27.8713								48.07	0.6898	0	0	0	24.2534	5
											48.15	0.9772	0	0.0001	0.0001	34.3584								48.15	0.7925	0	0	0	27.8643								48.15	0.6896	0	0	0	24.2463	5
											48.23	0.9774	0	0.0001	0.0001	34.3654								48.23	0.7924	0	0	0	27.8608								48.23	0.6894	0	0	0	24.2393	5
											48.3	0.9775	0	0.0001	0.0001	34.3689								48.3	0.7922	0	0	0	27.8538								48.3	0.6891	0	0	0	24.2288	5
											48.38	0.9776	0	0.0001	0.0001	34.3724								48.38	0.7921	0	0	0	27.8502								48.38	0.6889	0	0	0	24.2217	5
											48.45	0.9778	0	0.0001	0.0001	34.3794								48.45	0.792	0	0	0	27.8467								48.45	0.6887	0	0	0	24.2147	5
											48.52	0.9779	0	0.0001	0.0001	34.383								48.52	0.7918	0	0	0	27.8397								48.52	0.6885	0	0	0	24.2077	5
											48.6	0.9781	0	0.0001	0.0001	34.39								48.6	0.7917	0	0	0	27.8362								48.6	0.6883	0	0	0	24.2006	5
											48.67	0.9782	0	0.0001	0.0001	34.3935								48.67	0.7915	0	0	0	27.8291								48.67	0.6881	0	0	0	24.1936	5
											48.75	0.9784	0	0.0001	0.0001	34.4005								48.75	0.7914	0	0	0	27.8256								48.75	0.6878	0	0	0	24.183	5
											48.82	0.9785	0	0.0001	0.0001	34.4041								48.82	0.7913	0	0	0	27.8221								48.82	0.6876	0	0	0	24.176	5
											48.9	0.9787	0	0.0001	0.0001	34.4111								48.9	0.7911	0	0	0	27.8151								48.9	0.6874	0	0	0	24.169	5
											48.98	0.9788	0	0.0001	0.0001	34.4146								48.98	0.791	0	0	0	27.8116								48.98	0.6871	0	0	0	24.1584	5
											49.05	0.979	0	0.0001	0.0001	34.4216								49.05	0.7909	0	0	0	27.808								49.05	0.6869	0	0	0	24.1514	5
											49.12	0.9791	0	0.0001	0.0001	34.4252								49.12	0.7907	0	0	0	27.801								49.12	0.6867	0	0	0	24.1444	5
											49.2	0.9793	0	0.0001	0.0001	34.4322								49.2	0.7906	0	0	0	27.7975								49.2	0.6864	0	0	0	24.1338	5
											49.27	0.9795	0	0.0001	0.0001	34.4392								49.27	0.7905	0	0	0	27.794								49.27	0.6862	0	0	0	24.1268	5
											49.35	0.9796	0	0.0001	0.0001	34.4427								49.35	0.7903	0	0	0	27.7869								49.35	0.686	0	0	0	24.1198	5
											49.42	0.9798	0	0.0001	0.0001	34.4498								49.42	0.7902	0	0	0	27.7834								49.42	0.6857	0	0	0	24.1092	5
											49.5	0.98	0	0.0001	0.0001	34.4568								49.5	0.7901	0	0	0	27.7799								49.5	0.6855	0	0	0	24.1022	5
											49.57	0.9802	0	0.0001	0.0001	34.4638								49.57	0.79	0	0	0	27.7764								49.57	0.6853	0	0	0	24.0951	5
											49.65	0.9803	0	0.0001	0.0001	34.4673								49.65	0.7899	0	0	0	27.7729								49.65	0.685	0	0	0	24.0846	5
											49.73	0.9805	0	0.0001	0.0001	34.4744								49.73	0.7897	0	0	0	27.7659								49.73	0.6848	0	0	0	24.0776	5
											49.8	0.9807	0	0.0001	0.0001	34.4814								49.8	0.7896	0	0	0	27.7623								49.8	0.6845	0	0	0	24.067	5
											49.88	0.9809	0	0.0001	0.0001	34.4884								49.88	0.7895	0	0	0	27.7588								49.88	0.6843	0	0	0	24.06	5
											49.95	0.9811	0	0.0001	0.0001	34.4955								49.95	0.7894	0	0	0	27.7553								49.95	0.684	0	0	0	24.0494	5
											50.02	0.9813	0	0.0001	0.0001	34.5025								50.02	0.7893	0	0	0	27.7518								50.02	0.6838	0	0	0	24.0424	5
											50.1	0.9815	0	0.0001	0.0001	34.5095								50.1	0.7892	0	0	0	27.7483								50.1	0.6835	0	0	0	24.0319	5
											50.17	0.9816	0	0.0001	0.0001	34.5131								50.17	0.7891	0	0	0	27.7448								50.17	0.6832	0	0	0	24.0213	5
											50.25	0.9818	0	0.0001	0.0001	34.5201								50.25	0.789	0	0	0	27.7412								50.25	0.683	0	0	0	24.0143	5
											50.32	0.982	0	0.0001	0.0001	34.5271								50.32	0.7889	0	0	0	27.7377								50.32	0.6827	0	0	0	24.0037	5
											50.4	0.9821	0	0.0001	0.0001	34.5306								50.4	0.7888	0	0	0	27.7342								50.4	0.6824	0	0	0	23.9932	5
											50.48	0.9823	0	0.0001	0.0001	34.5377								50.48	0.7887	0	0	0	27.7307								50.48	0.6822	0	0	0	23.9862	5
											50.55	0.9824	0	0.0001	0.0001	34.5412								50.55	0.7886	0	0	0	27.7272								50.55	0.6819	0	0	0	23.9756	5
											50.62	0.9825	0	0.0001	0.0001	34.5447								50.62	0.7885	0	0	0	27.7237								50.62	0.6816	0	0	0	23.9651	5
											50.7	0.9826	0	0.0001	0.0001	34.5482								50.7	0.7884	0	0	0	27.7201								50.7	0.6813	0	0	0	23.9545	5
											50.77	0.9827	0	0.0001	0.0001	34.5517								50.77	0.7883	0	0	0	27.7166								50.77	0.681	0	0	0	23.944	5
											50.85	0.9828	0	0.0001	0.0001	34.5552								50.85	0.7882	0	0	0	27.7131								50.85	0.6808	0	0	0	23.9369	5
											50.92	0.9829	0	0.0001	0.0001	34.5588								50.92	0.7881	0	0	0	27.7096								50.92	0.6805	0	0	0	23.9264	5
											51	0.9829	0	0.0001	0.0001	34.5588								51	0.788	0	0	0	27.7061								51	0.6802	0	0	0	23.9158	5
											51.07	0.9829	0	0.0001	0.0001	34.5588								51.07	0.7879	0	0	0	27.7026								51.07	0.6799	0	0	0	23.9053	5
											51.15	0.983	0	0.0001	0.0001	34.5623								51.15	0.7879	0	0	0	27.7026								51.15	0.6796	0	0	0	23.8947	5
											51.23	0.9829	0	0.0001	0.0001	34.5588								51.23	0.7878	0	0	0	27.699								51.23	0.6793	0	0	0	23.8842	5
											51.3	0.9829	0	0.0001	0.0001	34.5588								51.3	0.7877	0	0	0	27.6955								51.3	0.679	0	0	0	23.8736	5
											51.38	0.9828	0	0.0001	0.0001	34.5552								51.38	0.7876	0	0	0	27.692								51.38	0.6787	0	0	0	23.8631	5
											51.45	0.9827	0	0.0001	0.0001	34.5517								51.45	0.7876	0	0	0	27.692								51.45	0.6784	0	0	0	23.8525	5
											51.52	0.9826	0	0.0001	0.0001	34.5482								51.52	0.7875	0	0	0	27.6885								51.52	0.6781	0	0	0	23.842	5
											51.6	0.9825	0	0.0001	0.0001	34.5447								51.6	0.7874	0	0	0	27.685								51.6	0.6778	0	0	0	23.8314	5
											51.67	0.9824	0	0.0001	0.0001	34.5412								51.67	0.7874	0	0	0	27.685								51.67	0.6775	0	0	0	23.8209	5
											51.75	0.9822	0	0.0001	0.0001	34.5342								51.75	0.7873	0	0	0	27.6815								51.75	0.6772	0	0	0	23.8104	5
											51.82	0.982	0	0.0001	0.0001	34.5271								51.82	0.7872	0	0	0	27.678								51.82	0.6769	0	0	0	23.7998	5
											51.9	0.9818	0	0.0001	0.0001	34.5201								51.9	0.7872	0	0	0	27.678								51.9	0.6765	0	0	0	23.7857	5
											51.98	0.9816	0	0.0001	0.0001	34.5131								51.98	0.7871	0	0	0	27.6744								51.98	0.6762	0	0	0	23.7752	5
											52.05	0.9813	0	0.0001	0.0001	34.5025								52.05	0.7871	0	0	0	27.6744								52.05	0.6759	0	0	0	23.7646	5
											52.12	0.9811	0	0.0001	0.0001	34.4955								52.12	0.787	0	0	0	27.6709								52.12	0.6756	0	0	0	23.7541	5
											52.2	0.9808	0	0.0001	0.0001	34.4849								52.2	0.7869	0	0	0	27.6674								52.2	0.6753	0	0	0	23.7435	5
											52.27	0.9806	0	0.0001	0.0001	34.4779								52.27	0.7869	0	0	0	27.6674								52.27	0.675	0	0	0	23.733	5
											52.35	0.9803	0	0.0001	0.0001	34.4673								52.35	0.7868	0	0	0	27.6639								52.35	0.6746	0	0	0	23.7189	5
											52.42	0.98	0	0.0001	0.0001	34.4568								52.42	0.7868	0	0	0	27.6639								52.42	0.6743	0	0	0	23.7084	5
											52.5	0.9797	0	0.0001	0.0001	34.4463								52.5	0.7867	0	0	0	27.6604								52.5	0.674	0	0	0	23.6978	5
											52.57	0.9794	0	0.0001	0.0001	34.4357								52.57	0.7867	0	0	0	27.6604								52.57	0.6737	0	0	0	23.6873	5
											52.65	0.9792	0	0.0001	0.0001	34.4287								52.65	0.7866	0	0	0	27.6569								52.65	0.6733	0	0	0	23.6732	5
											52.73	0.9789	0	0.0001	0.0001	34.4181								52.73	0.7865	0	0	0	27.6533								52.73	0.673	0	0	0	23.6627	5
											52.8	0.9786	0	0.0001	0.0001	34.4076								52.8	0.7865	0	0	0	27.6533								52.8	0.6727	0	0	0	23.6521	5
											52.88	0.9784	0	0.0001	0.0001	34.4005								52.88	0.7864	0	0	0	27.6498								52.88	0.6724	0	0	0	23.6416	5
											52.95	0.9782	0	0.0001	0.0001	34.3935								52.95	0.7863	0	0	0	27.6463								52.95	0.6721	0	0	0	23.631	5
											53.02	0.978	0	0.0001	0.0001	34.3865								53.02	0.7863	0	0	0	27.6463								53.02	0.6718	0	0	0	23.6205	5
											53.1	0.9778	0	0.0001	0.0001	34.3794								53.1	0.7862	0	0	0	27.6428								53.1	0.6715	0	0	0	23.6099	5
											53.17	0.9776	0	0.0001	0.0001	34.3724								53.17	0.7861	0	0	0	27.6393								53.17	0.6712	0	0	0	23.5994	5
											53.25	0.9774	0	0.0001	0.0001	34.3654								53.25	0.7861	0	0	0	27.6393								53.25	0.6709	0	0	0	23.5888	5
											53.32	0.9773	0	0.0001	0.0001	34.3619								53.32	0.786	0	0	0	27.6358								53.32	0.6706	0	0	0	23.5783	5
											53.4	0.9772	0	0.0001	0.0001	34.3584								53.4	0.7859	0	0	0	27.6322								53.4	0.6703	0	0	0	23.5677	5
											53.48	0.9771	0	0.0001	0.0001	34.3548								53.48	0.7859	0	0	0	27.6322								53.48	0.67	0	0	0	23.5572	5
											53.55	0.9771	0	0.0001	0.0001	34.3548								53.55	0.7858	0	0	0	27.6287								53.55	0.6697	0	0	0	23.5467	5
											53.62	0.9771	0	0.0001	0.0001	34.3548								53.62	0.7857	0	0	0	27.6252								53.62	0.6694	0	0	0	23.5361	5
											53.7	0.9771	0	0.0001	0.0001	34.3548								53.7	0.7856	0	0	0	27.6217								53.7	0.6691	0	0	0	23.5256	5
											53.77	0.9771	0	0.0001	0.0001	34.3548								53.77	0.7855	0	0	0	27.6182								53.77	0.6688	0	0	0	23.515	5
											53.85	0.9771	0	0.0001	0.0001	34.3548								53.85	0.7854	0	0	0	27.6147								53.85	0.6685	0	0	0	23.5045	5
											53.92	0.9772	0	0.0001	0.0001	34.3584								53.92	0.7854	0	0	0	27.6147								53.92	0.6683	0	0	0	23.4974	5
											54	0.9773	0	0.0001	0.0001	34.3619								54	0.7853	0	0	0	27.6111								54	0.668	0	0	0	23.4869	5
											54.07	0.9774	0	0.0001	0.0001	34.3654								54.07	0.7852	0	0	0	27.6076								54.07	0.6677	0	0	0	23.4763	5
											54.15	0.9775	0	0.0001	0.0001	34.3689								54.15	0.7851	0	0	0	27.6041								54.15	0.6674	0	0	0	23.4658	5
											54.23	0.9777	0	0.0001	0.0001	34.3759								54.23	0.785	0	0	0	27.6006								54.23	0.6672	0	0	0	23.4588	5
											54.3	0.9778	0	0.0001	0.0001	34.3794								54.3	0.7849	0	0	0	27.5971								54.3	0.6669	0	0	0	23.4482	5
											54.38	0.978	0	0.0001	0.0001	34.3865								54.38	0.7848	0	0	0	27.5936								54.38	0.6666	0	0	0	23.4377	5
											54.45	0.9782	0	0.0001	0.0001	34.3935								54.45	0.7847	0	0	0	27.5901								54.45	0.6664	0	0	0	23.4306	5
											54.52	0.9784	0	0.0001	0.0001	34.4005								54.52	0.7846	0	0	0	27.5865								54.52	0.6661	0	0	0	23.4201	5
											54.6	0.9786	0	0.0001	0.0001	34.4076								54.6	0.7845	0	0	0	27.583								54.6	0.6659	0	0	0	23.413	5
											54.67	0.9788	0	0.0001	0.0001	34.4146								54.67	0.7844	0	0	0	27.5795								54.67	0.6656	0	0	0	23.4025	5
											54.75	0.979	0	0.0001	0.0001	34.4216								54.75	0.7842	0	0	0	27.5725								54.75	0.6654	0	0	0	23.3955	5
											54.82	0.9792	0	0.0001	0.0001	34.4287								54.82	0.7841	0	0	0	27.569								54.82	0.6651	0	0	0	23.3849	5
											54.9	0.9794	0	0.0001	0.0001	34.4357								54.9	0.784	0	0	0	27.5654								54.9	0.6649	0	0	0	23.3779	5
											54.98	0.9796	0	0.0001	0.0001	34.4427								54.98	0.7839	0	0	0	27.5619								54.98	0.6646	0	0	0	23.3673	5
											55.05	0.9798	0	0.0001	0.0001	34.4498								55.05	0.7838	0	0	0	27.5584								55.05	0.6643	0	0	0	23.3568	5
											55.12	0.98	0	0.0001	0.0001	34.4568								55.12	0.7836	0	0	0	27.5514								55.12	0.6641	0	0	0	23.3498	5
											55.2	0.9801	0	0.0001	0.0001	34.4603								55.2	0.7835	0	0	0	27.5479								55.2	0.6638	0	0	0	23.3392	5
											55.27	0.9803	0	0.0001	0.0001	34.4673								55.27	0.7834	0	0	0	27.5443								55.27	0.6636	0	0	0	23.3322	5
											55.35	0.9804	0	0.0001	0.0001	34.4709								55.35	0.7833	0	0	0	27.5408								55.35	0.6634	0	0	0	23.3251	5
											55.42	0.9806	0	0.0001	0.0001	34.4779								55.42	0.7831	0	0	0	27.5338								55.42	0.6631	0	0	0	23.3146	5
											55.5	0.9807	0	0.0001	0.0001	34.4814								55.5	0.783	0	0	0	27.5303								55.5	0.6629	0	0	0	23.3076	5
											55.57	0.9808	0	0.0001	0.0001	34.4849								55.57	0.7828	0	0	0	27.5232								55.57	0.6626	0	0	0	23.297	5
											55.65	0.9809	0	0.0001	0.0001	34.4884								55.65	0.7827	0	0	0	27.5197								55.65	0.6624	0	0	0	23.29	5
											55.73	0.981	0	0.0001	0.0001	34.492								55.73	0.7826	0	0	0	27.5162								55.73	0.6621	0	0	0	23.2794	5
											55.8	0.981	0	0.0001	0.0001	34.492								55.8	0.7824	0	0	0	27.5092								55.8	0.6618	0	0	0	23.2689	5
											55.88	0.9811	0	0.0001	0.0001	34.4955								55.88	0.7823	0	0	0	27.5057								55.88	0.6616	0	0	0	23.2619	5
											55.95	0.9811	0	0.0001	0.0001	34.4955								55.95	0.7821	0	0	0	27.4986								55.95	0.6613	0	0	0	23.2513	5
											56.02	0.9811	0	0.0001	0.0001	34.4955								56.02	0.782	0	0	0	27.4951								56.02	0.6611	0	0	0	23.2443	5
											56.1	0.9811	0	0.0001	0.0001	34.4955								56.1	0.7819	0	0	0	27.4916								56.1	0.6608	0	0	0	23.2337	5
											56.17	0.9811	0	0.0001	0.0001	34.4955								56.17	0.7817	0	0	0	27.4846								56.17	0.6606	0	0	0	23.2267	5
											56.25	0.981	0	0.0001	0.0001	34.492								56.25	0.7816	0	0	0	27.4811								56.25	0.6603	0	0	0	23.2161	5
											56.32	0.981	0	0.0001	0.0001	34.492								56.32	0.7814	0	0	0	27.474								56.32	0.66	0	0	0	23.2056	5
											56.4	0.9809	0	0.0001	0.0001	34.4884								56.4	0.7813	0	0	0	27.4705								56.4	0.6598	0	0	0	23.1986	5
											56.48	0.9808	0	0.0001	0.0001	34.4849								56.48	0.7811	0	0	0	27.4635								56.48	0.6595	0	0	0	23.188	5
											56.55	0.9807	0	0.0001	0.0001	34.4814								56.55	0.781	0	0	0	27.46								56.55	0.6592	0	0	0	23.1775	5
											56.62	0.9806	0	0.0001	0.0001	34.4779								56.62	0.7808	0	0	0	27.4529								56.62	0.6589	0	0	0	23.1669	5
											56.7	0.9804	0	0.0001	0.0001	34.4709								56.7	0.7807	0	0	0	27.4494								56.7	0.6587	0	0	0	23.1599	5
											56.77	0.9803	0	0.0001	0.0001	34.4673								56.77	0.7805	0	0	0	27.4424								56.77	0.6584	0	0	0	23.1493	5
											56.85	0.9801	0	0.0001	0.0001	34.4603								56.85	0.7804	0	0	0	27.4389								56.85	0.6581	0	0	0	23.1388	5
											56.92	0.9799	0	0.0001	0.0001	34.4533								56.92	0.7802	0	0	0	27.4318								56.92	0.6578	0	0	0	23.1282	5
											57	0.9797	0	0.0001	0.0001	34.4463								57	0.7801	0	0	0	27.4283								57	0.6576	0	0	0	23.1212	5
											57.07	0.9795	0	0.0001	0.0001	34.4392								57.07	0.7799	0	0	0	27.4213								57.07	0.6573	0	0	0	23.1107	5
											57.15	0.9793	0	0.0001	0.0001	34.4322								57.15	0.7798	0	0	0	27.4178								57.15	0.657	0	0	0	23.1001	5
											57.23	0.9791	0	0.0001	0.0001	34.4252								57.23	0.7796	0	0	0	27.4107								57.23	0.6567	0	0	0	23.0896	5
											57.3	0.9789	0	0.0001	0.0001	34.4181								57.3	0.7795	0	0	0	27.4072								57.3	0.6565	0	0	0	23.0825	5
											57.38	0.9787	0	0.0001	0.0001	34.4111								57.38	0.7793	0	0	0	27.4002								57.38	0.6562	0	0	0	23.072	5
											57.45	0.9784	0	0.0001	0.0001	34.4005								57.45	0.7792	0	0	0	27.3967								57.45	0.6559	0	0	0	23.0614	5
											57.52	0.9782	0	0.0001	0.0001	34.3935								57.52	0.779	0	0	0	27.3896								57.52	0.6556	0	0	0	23.0509	5
											57.6	0.978	0	0.0001	0.0001	34.3865								57.6	0.7788	0	0	0	27.3826								57.6	0.6553	0	0	0	23.0403	5
											57.67	0.9778	0	0.0001	0.0001	34.3794								57.67	0.7787	0	0	0	27.3791								57.67	0.6551	0	0	0	23.0333	5
											57.75	0.9775	0	0.0001	0.0001	34.3689								57.75	0.7785	0	0	0	27.3721								57.75	0.6548	0	0	0	23.0228	5
											57.82	0.9773	0	0.0001	0.0001	34.3619								57.82	0.7784	0	0	0	27.3685								57.82	0.6545	0	0	0	23.0122	5
											57.9	0.9771	0	0.0001	0.0001	34.3548								57.9	0.7782	0	0	0	27.3615								57.9	0.6542	0	0	0	23.0017	5
											57.98	0.9769	0	0.0001	0.0001	34.3478								57.98	0.7781	0	0	0	27.358								57.98	0.654	0	0	0	22.9946	5
											58.05	0.9767	0	0.0001	0.0001	34.3408								58.05	0.7779	0	0	0	27.351								58.05	0.6537	0	0	0	22.9841	5
											58.12	0.9765	0	0.0001	0.0001	34.3337								58.12	0.7778	0	0	0	27.3474								58.12	0.6534	0	0	0	22.9735	5
											58.2	0.9763	0	0.0001	0.0001	34.3267								58.2	0.7776	0	0	0	27.3404								58.2	0.6531	0	0	0	22.963	5
											58.27	0.9761	0	0.0001	0.0001	34.3197								58.27	0.7775	0	0	0	27.3369								58.27	0.6528	0	0	0	22.9524	5
											58.35	0.9759	0	0.0001	0.0001	34.3126								58.35	0.7773	0	0	0	27.3299								58.35	0.6526	0	0	0	22.9454	5
											58.42	0.9758	0	0.0001	0.0001	34.3091								58.42	0.7772	0	0	0	27.3264								58.42	0.6523	0	0	0	22.9349	5
											58.5	0.9756	0	0.0001	0.0001	34.3021								58.5	0.777	0	0	0	27.3193								58.5	0.652	0	0	0	22.9243	5
											58.57	0.9755	0	0.0001	0.0001	34.2986								58.57	0.7769	0	0	0	27.3158								58.57	0.6517	0	0	0	22.9138	5
											58.65	0.9754	0	0.0001	0.0001	34.2951								58.65	0.7767	0	0	0	27.3088								58.65	0.6515	0	0	0	22.9067	5
											58.72	0.9753	0	0.0001	0.0001	34.2915								58.72	0.7766	0	0	0	27.3053								58.72	0.6512	0	0	0	22.8962	5
											58.8	0.9752	0	0.0001	0.0001	34.288								58.8	0.7764	0	0	0	27.2982								58.8	0.6509	0	0	0	22.8856	5
											58.88	0.9752	0	0.0001	0.0001	34.288								58.88	0.7763	0	0	0	27.2947								58.88	0.6506	0	0	0	22.8751	5
											58.95	0.9751	0	0.0001	0.0001	34.2845								58.95	0.7761	0	0	0	27.2877								58.95	0.6504	0	0	0	22.8681	5
											59.02	0.9751	0	0.0001	0.0001	34.2845								59.02	0.776	0	0	0	27.2842								59.02	0.6501	0	0	0	22.8575	5
											59.1	0.975	0	0.0001	0.0001	34.281								59.1	0.7758	0	0	0	27.2771								59.1	0.6498	0	0	0	22.847	5
											59.17	0.975	0	0.0001	0.0001	34.281								59.17	0.7757	0	0	0	27.2736								59.17	0.6495	0	0	0	22.8364	5
											59.25	0.975	0	0.0001	0.0001	34.281								59.25	0.7756	0	0	0	27.2701								59.25	0.6493	0	0	0	22.8294	5
											59.32	0.975	0	0.0001	0.0001	34.281								59.32	0.7754	0	0	0	27.2631								59.32	0.649	0	0	0	22.8188	5
											59.4	0.975	0	0.0001	0.0001	34.281								59.4	0.7753	0	0	0	27.2595								59.4	0.6487	0	0	0	22.8083	5
											59.47	0.975	0	0.0001	0.0001	34.281								59.47	0.7751	0	0	0	27.2525								59.47	0.6485	0	0	0	22.8013	5
											59.55	0.975	0	0.0001	0.0001	34.281								59.55	0.775	0	0	0	27.249								59.55	0.6482	0	0	0	22.7907	5
											59.62	0.9751	0	0.0001	0.0001	34.2845								59.62	0.7748	0	0	0	27.242								59.62	0.6479	0	0	0	22.7802	5
											59.7	0.9751	0	0.0001	0.0001	34.2845								59.7	0.7747	0	0	0	27.2385								59.7	0.6477	0	0	0	22.7731	5
											59.77	0.9752	0	0.0001	0.0001	34.288								59.77	0.7746	0	0	0	27.2349								59.77	0.6474	0	0	0	22.7626	5
											59.85	0.9753	0	0.0001	0.0001	34.2915								59.85	0.7744	0	0	0	27.2279								59.85	0.6471	0	0	0	22.752	5
											59.92	0.9753	0	0.0001	0.0001	34.2915								59.92	0.7743	0	0	0	27.2244								59.92	0.6468	0	0	0	22.7415	5
											60	0.9754	0	0.0001	0.0001	34.2951								60	0.7742	0	0	0	27.2209								60	0.6466	0	0	0	22.7345	5
											60.07	0.9755	0	0.0001	0.0001	34.2986								60.07	0.774	0	0	0	27.2138								60.07	0.6463	0	0	0	22.7239	5
											60.15	0.9756	0	0.0001	0.0001	34.3021								60.15	0.7739	0	0	0	27.2103								60.15	0.6461	0	0	0	22.7169	5
											60.22	0.9757	0	0.0001	0.0001	34.3056								60.22	0.7737	0	0	0	27.2033								60.22	0.6458	0	0	0	22.7063	5
											60.3	0.9758	0	0.0001	0.0001	34.3091								60.3	0.7736	0	0	0	27.1998								60.3	0.6455	0	0	0	22.6958	5
											60.38	0.976	0	0.0001	0.0001	34.3162								60.38	0.7735	0	0	0	27.1963								60.38	0.6453	0	0	0	22.6887	5
											60.45	0.9761	0	0.0001	0.0001	34.3197								60.45	0.7734	0	0	0	27.1927								60.45	0.645	0	0	0	22.6782	5
											60.52	0.9762	0	0.0001	0.0001	34.3232								60.52	0.7732	0	0	0	27.1857								60.52	0.6447	0	0	0	22.6677	5
											60.6	0.9763	0	0.0001	0.0001	34.3267								60.6	0.7731	0	0	0	27.1822								60.6	0.6445	0	0	0	22.6606	5
											60.67	0.9764	0	0.0001	0.0001	34.3302								60.67	0.773	0	0	0	27.1787								60.67	0.6442	0	0	0	22.6501	5
											60.75	0.9765	0	0.0001	0.0001	34.3337								60.75	0.7728	0	0	0	27.1716								60.75	0.644	0	0	0	22.643	5
											60.82	0.9765	0	0.0001	0.0001	34.3337								60.82	0.7727	0	0	0	27.1681								60.82	0.6437	0	0	0	22.6325	5
											60.9	0.9766	0	0.0001	0.0001	34.3373								60.9	0.7726	0	0	0	27.1646								60.9	0.6435	0	0	0	22.6255	5
											60.97	0.9766	0	0.0001	0.0001	34.3373								60.97	0.7724	0	0	0	27.1576								60.97	0.6432	0	0	0	22.6149	5
											61.05	0.9767	0	0.0001	0.0001	34.3408								61.05	0.7723	0	0	0	27.1541								61.05	0.643	0	0	0	22.6079	5
											61.12	0.9767	0	0.0001	0.0001	34.3408								61.12	0.7722	0	0	0	27.1506								61.12	0.6427	0	0	0	22.5973	5
											61.2	0.9767	0	0.0001	0.0001	34.3408								61.2	0.7721	0	0	0	27.147								61.2	0.6425	0	0	0	22.5903	5
											61.27	0.9767	0	0.0001	0.0001	34.3408								61.27	0.7719	0	0	0	27.14								61.27	0.6422	0	0	0	22.5798	5
											61.35	0.9767	0	0.0001	0.0001	34.3408								61.35	0.7718	0	0	0	27.1365								61.35	0.642	0	0	0	22.5727	5
											61.42	0.9766	0	0.0001	0.0001	34.3373								61.42	0.7717	0	0	0	27.133								61.42	0.6418	0	0	0	22.5657	5
											61.5	0.9766	0	0.0001	0.0001	34.3373								61.5	0.7715	0	0	0	27.1259								61.5	0.6415	0	0	0	22.5551	5
											61.57	0.9765	0	0.0001	0.0001	34.3337								61.57	0.7714	0	0	0	27.1224								61.57	0.6413	0	0	0	22.5481	5
											61.65	0.9764	0	0.0001	0.0001	34.3302								61.65	0.7713	0	0	0	27.1189								61.65	0.641	0	0	0	22.5376	5
											61.72	0.9763	0	0.0001	0.0001	34.3267								61.72	0.7712	0	0	0	27.1154								61.72	0.6408	0	0	0	22.5305	5
											61.8	0.9762	0	0.0001	0.0001	34.3232								61.8	0.771	0	0	0	27.1084								61.8	0.6406	0	0	0	22.5235	5
											61.88	0.9761	0	0.0001	0.0001	34.3197								61.88	0.7709	0	0	0	27.1048								61.88	0.6403	0	0	0	22.5129	5
											61.95	0.9759	0	0.0001	0.0001	34.3126								61.95	0.7708	0	0	0	27.1013								61.95	0.6401	0	0	0	22.5059	5
											62.02	0.9758	0	0.0001	0.0001	34.3091								62.02	0.7707	0	0	0	27.0978								62.02	0.6399	0	0	0	22.4989	5
											62.1	0.9756	0	0.0001	0.0001	34.3021								62.1	0.7705	0	0	0	27.0908								62.1	0.6396	0	0	0	22.4883	5
											62.17	0.9754	0	0.0001	0.0001	34.2951								62.17	0.7704	0	0	0	27.0873								62.17	0.6394	0	0	0	22.4813	5
											62.25	0.9752	0	0.0001	0.0001	34.288								62.25	0.7703	0	0	0	27.0837								62.25	0.6392	0	0	0	22.4743	5
											62.32	0.975	0	0.0001	0.0001	34.281								62.32	0.7701	0	0	0	27.0767								62.32	0.6389	0	0	0	22.4637	5
											62.4	0.9748	0	0.0001	0.0001	34.274								62.4	0.77	0	0	0	27.0732								62.4	0.6387	0	0	0	22.4567	5
											62.47	0.9746	0	0.0001	0.0001	34.2669								62.47	0.7699	0	0	0	27.0697								62.47	0.6385	0	0	0	22.4497	5
											62.55	0.9743	0	0.0001	0.0001	34.2564								62.55	0.7698	0	0	0	27.0662								62.55	0.6382	0	0	0	22.4391	5
											62.62	0.9741	0	0.0001	0.0001	34.2494								62.62	0.7696	0	0	0	27.0591								62.62	0.638	0	0	0	22.4321	5
											62.7	0.9739	0	0.0001	0.0001	34.2423								62.7	0.7695	0	0	0	27.0556								62.7	0.6378	0	0	0	22.425	5
											62.77	0.9737	0	0.0001	0.0001	34.2353								62.77	0.7694	0	0	0	27.0521								62.77	0.6375	0	0	0	22.4145	5
											62.85	0.9735	0	0.0001	0.0001	34.2283								62.85	0.7693	0	0	0	27.0486								62.85	0.6373	0	0	0	22.4075	5
											62.92	0.9733	0	0.0001	0.0001	34.2212								62.92	0.7691	0	0	0	27.0416								62.92	0.6371	0	0	0	22.4004	5
											63	0.9731	0	0.0001	0.0001	34.2142								63	0.769	0	0	0	27.038								63	0.6369	0	0	0	22.3934	5
											63.07	0.973	0	0.0001	0.0001	34.2107								63.07	0.7689	0	0	0	27.0345								63.07	0.6366	0	0	0	22.3829	5
											63.15	0.9728	0	0.0001	0.0001	34.2036								63.15	0.7688	0	0	0	27.031								63.15	0.6364	0	0	0	22.3758	5
											63.22	0.9727	0	0.0001	0.0001	34.2001								63.22	0.7687	0	0	0	27.0275								63.22	0.6362	0	0	0	22.3688	5
											63.3	0.9726	0	0.0001	0.0001	34.1966								63.3	0.7685	0	0	0	27.0205								63.3	0.636	0	0	0	22.3618	5
											63.38	0.9725	0	0.0001	0.0001	34.1931								63.38	0.7684	0	0	0	27.0169								63.38	0.6357	0	0	0	22.3512	5
											63.45	0.9724	0	0.0001	0.0001	34.1896								63.45	0.7683	0	0	0	27.0134								63.45	0.6355	0	0	0	22.3442	5
											63.52	0.9724	0	0.0001	0.0001	34.1896								63.52	0.7682	0	0	0	27.0099								63.52	0.6353	0	0	0	22.3371	5
											63.6	0.9723	0	0.0001	0.0001	34.1861								63.6	0.7681	0	0	0	27.0064								63.6	0.6351	0	0	0	22.3301	5
											63.67	0.9723	0	0.0001	0.0001	34.1861								63.67	0.768	0	0	0	27.0029								63.67	0.6348	0	0	0	22.3196	5
											63.75	0.9723	0	0.0001	0.0001	34.1861								63.75	0.7679	0	0	0	26.9994								63.75	0.6346	0	0	0	22.3125	5
											63.82	0.9723	0	0.0001	0.0001	34.1861								63.82	0.7678	0	0	0	26.9958								63.82	0.6344	0	0	0	22.3055	5
											63.9	0.9724	0	0.0001	0.0001	34.1896								63.9	0.7677	0	0	0	26.9923								63.9	0.6342	0	0	0	22.2985	5
											63.97	0.9724	0	0.0001	0.0001	34.1896								63.97	0.7676	0	0	0	26.9888								63.97	0.6339	0	0	0	22.2879	5
											64.05	0.9725	0	0.0001	0.0001	34.1931								64.05	0.7674	0	0	0	26.9818								64.05	0.6337	0	0	0	22.2809	5
											64.12	0.9726	0	0.0001	0.0001	34.1966								64.12	0.7673	0	0	0	26.9783								64.12	0.6335	0	0	0	22.2739	5
											64.2	0.9728	0	0.0001	0.0001	34.2036								64.2	0.7672	0	0	0	26.9748								64.2	0.6332	0	0	0	22.2633	5
											64.28	0.9729	0	0.0001	0.0001	34.2072								64.28	0.7671	0	0	0	26.9712								64.28	0.633	0	0	0	22.2563	5
											64.35	0.9731	0	0.0001	0.0001	34.2142								64.35	0.7671	0	0	0	26.9712								64.35	0.6328	0	0	0	22.2492	5
											64.42	0.9733	0	0.0001	0.0001	34.2212								64.42	0.767	0	0	0	26.9677								64.42	0.6326	0	0	0	22.2422	5
											64.5	0.9735	0	0.0001	0.0001	34.2283								64.5	0.7669	0	0	0	26.9642								64.5	0.6323	0	0	0	22.2317	5
											64.57	0.9737	0	0.0001	0.0001	34.2353								64.57	0.7668	0	0	0	26.9607								64.57	0.6321	0	0	0	22.2246	5
											64.65	0.9739	0	0.0001	0.0001	34.2423								64.65	0.7667	0	0	0	26.9572								64.65	0.6319	0	0	0	22.2176	5
											64.72	0.9742	0	0.0001	0.0001	34.2529								64.72	0.7666	0	0	0	26.9537								64.72	0.6316	0	0	0	22.2071	5
											64.8	0.9744	0	0.0001	0.0001	34.2599								64.8	0.7665	0	0	0	26.9501								64.8	0.6314	0	0	0	22.2	5
											64.88	0.9746	0	0.0001	0.0001	34.2669								64.88	0.7664	0	0	0	26.9466								64.88	0.6312	0	0	0	22.193	5
											64.95	0.9749	0	0.0001	0.0001	34.2775								64.95	0.7663	0	0	0	26.9431								64.95	0.6309	0	0	0	22.1824	5
											65.02	0.9751	0	0.0001	0.0001	34.2845								65.02	0.7663	0	0	0	26.9431								65.02	0.6307	0	0	0	22.1754	5
											65.1	0.9753	0	0.0001	0.0001	34.2915								65.1	0.7662	0	0	0	26.9396								65.1	0.6305	0	0	0	22.1684	5
											65.17	0.9756	0	0.0001	0.0001	34.3021								65.17	0.7661	0	0	0	26.9361								65.17	0.6303	0	0	0	22.1613	5
											65.25	0.9758	0	0.0001	0.0001	34.3091								65.25	0.766	0	0	0	26.9326								65.25	0.63	0	0	0	22.1508	5
											65.33	0.976	0	0.0001	0.0001	34.3162								65.33	0.7659	0	0	0	26.929								65.33	0.6298	0	0	0	22.1438	5
											65.4	0.9763	0	0.0001	0.0001	34.3267								65.4	0.7659	0	0	0	26.929								65.4	0.6296	0	0	0	22.1367	5
											65.47	0.9765	0	0.0001	0.0001	34.3337								65.47	0.7658	0	0	0	26.9255								65.47	0.6293	0	0	0	22.1262	5
											65.55	0.9767	0	0.0001	0.0001	34.3408								65.55	0.7657	0	0	0	26.922								65.55	0.6291	0	0	0	22.1192	5
											65.62	0.9769	0	0.0001	0.0001	34.3478								65.62	0.7656	0	0	0	26.9185								65.62	0.6289	0	0	0	22.1121	5
											65.7	0.9771	0	0.0001	0.0001	34.3548								65.7	0.7656	0	0	0	26.9185								65.7	0.6287	0	0	0	22.1051	5
											65.77	0.9773	0	0.0001	0.0001	34.3619								65.77	0.7655	0	0	0	26.915								65.77	0.6284	0	0	0	22.0945	5
											65.85	0.9774	0	0.0001	0.0001	34.3654								65.85	0.7654	0	0	0	26.9115								65.85	0.6282	0	0	0	22.0875	5
											65.92	0.9776	0	0.0001	0.0001	34.3724								65.92	0.7653	0	0	0	26.9079								65.92	0.628	0	0	0	22.0805	5
											66	0.9778	0	0.0001	0.0001	34.3794								66	0.7653	0	0	0	26.9079								66	0.6278	0	0	0	22.0734	5
											66.08	0.9779	0	0.0001	0.0001	34.383								66.08	0.7652	0	0	0	26.9044								66.08	0.6276	0	0	0	22.0664	5
											66.15	0.978	0	0.0001	0.0001	34.3865								66.15	0.7651	0	0	0	26.9009								66.15	0.6274	0	0	0	22.0594	5
											66.22	0.9781	0	0.0001	0.0001	34.39								66.22	0.765	0	0	0	26.8974								66.22	0.6271	0	0	0	22.0488	5
											66.3	0.9782	0	0.0001	0.0001	34.3935								66.3	0.7649	0	0	0	26.8939								66.3	0.6269	0	0	0	22.0418	5
											66.38	0.9782	0	0.0001	0.0001	34.3935								66.38	0.7649	0	0	0	26.8939								66.38	0.6267	0	0	0	22.0348	5
											66.45	0.9783	0	0.0001	0.0001	34.397								66.45	0.7648	0	0	0	26.8904								66.45	0.6265	0	0	0	22.0277	5
											66.52	0.9783	0	0.0001	0.0001	34.397								66.52	0.7647	0	0	0	26.8869								66.52	0.6263	0	0	0	22.0207	5
											66.6	0.9784	0	0.0001	0.0001	34.4005								66.6	0.7646	0	0	0	26.8833								66.6	0.6261	0	0	0	22.0137	5
											66.67	0.9784	0	0.0001	0.0001	34.4005								66.67	0.7645	0	0	0	26.8798								66.67	0.6259	0	0	0	22.0066	5
											66.75	0.9784	0	0.0001	0.0001	34.4005								66.75	0.7645	0	0	0	26.8798								66.75	0.6257	0	0	0	21.9996	5
											66.83	0.9784	0	0.0001	0.0001	34.4005								66.83	0.7644	0	0	0	26.8763								66.83	0.6255	0	0	0	21.9926	5
											66.9	0.9784	0	0.0001	0.0001	34.4005								66.9	0.7643	0	0	0	26.8728								66.9	0.6254	0	0	0	21.9891	5
											66.97	0.9784	0	0.0001	0.0001	34.4005								66.97	0.7642	0	0	0	26.8693								66.97	0.6252	0	0	0	21.982	5
											67.05	0.9784	0	0.0001	0.0001	34.4005								67.05	0.7641	0	0	0	26.8658								67.05	0.625	0	0	0	21.975	5
											67.12	0.9783	0	0.0001	0.0001	34.397								67.12	0.764	0	0	0	26.8622								67.12	0.6248	0	0	0	21.968	5
											67.2	0.9783	0	0.0001	0.0001	34.397								67.2	0.7639	0	0	0	26.8587								67.2	0.6246	0	0	0	21.9609	5
											67.27	0.9783	0	0.0001	0.0001	34.397								67.27	0.7638	0	0	0	26.8552								67.27	0.6244	0	0	0	21.9539	5
											67.35	0.9782	0	0.0001	0.0001	34.3935								67.35	0.7637	0	0	0	26.8517								67.35	0.6242	0	0	0	21.9469	5
											67.42	0.9782	0	0.0001	0.0001	34.3935								67.42	0.7636	0	0	0	26.8482								67.42	0.6241	0	0	0	21.9434	5
											67.5	0.9781	0	0.0001	0.0001	34.39								67.5	0.7635	0	0	0	26.8447								67.5	0.6239	0	0	0	21.9363	5
											67.58	0.978	0	0.0001	0.0001	34.3865								67.58	0.7634	0	0	0	26.8411								67.58	0.6237	0	0	0	21.9293	5
											67.65	0.9779	0	0.0001	0.0001	34.383								67.65	0.7633	0	0	0	26.8376								67.65	0.6235	0	0	0	21.9223	5
											67.72	0.9778	0	0.0001	0.0001	34.3794								67.72	0.7632	0	0	0	26.8341								67.72	0.6234	0	0	0	21.9187	5
											67.8	0.9778	0	0.0001	0.0001	34.3794								67.8	0.7631	0	0	0	26.8306								67.8	0.6232	0	0	0	21.9117	5
											67.88	0.9777	0	0.0001	0.0001	34.3759								67.88	0.763	0	0	0	26.8271								67.88	0.623	0	0	0	21.9047	5
											67.95	0.9776	0	0.0001	0.0001	34.3724								67.95	0.7629	0	0	0	26.8236								67.95	0.6228	0	0	0	21.8976	5
											68.02	0.9775	0	0.0001	0.0001	34.3689								68.02	0.7628	0	0	0	26.82								68.02	0.6227	0	0	0	21.8941	5
											68.1	0.9774	0	0.0001	0.0001	34.3654								68.1	0.7627	0	0	0	26.8165								68.1	0.6225	0	0	0	21.8871	5
											68.17	0.9773	0	0.0001	0.0001	34.3619								68.17	0.7626	0	0	0	26.813								68.17	0.6223	0	0	0	21.8801	5
											68.25	0.9772	0	0.0001	0.0001	34.3584								68.25	0.7624	0	0	0	26.806								68.25	0.6221	0	0	0	21.873	5
											68.33	0.9771	0	0.0001	0.0001	34.3548								68.33	0.7623	0	0	0	26.8025								68.33	0.622	0	0	0	21.8695	5
											68.4	0.977	0	0.0001	0.0001	34.3513								68.4	0.7622	0	0	0	26.799								68.4	0.6218	0	0	0	21.8625	5
											68.47	0.9769	0	0.0001	0.0001	34.3478								68.47	0.7621	0	0	0	26.7954								68.47	0.6216	0	0	0	21.8555	5
											68.55	0.9768	0	0.0001	0.0001	34.3443								68.55	0.762	0	0	0	26.7919								68.55	0.6214	0	0	0	21.8484	5
											68.62	0.9767	0	0.0001	0.0001	34.3408								68.62	0.7618	0	0	0	26.7849								68.62	0.6213	0	0	0	21.8449	5
											68.7	0.9767	0	0.0001	0.0001	34.3408								68.7	0.7617	0	0	0	26.7814								68.7	0.6211	0	0	0	21.8379	5
											68.77	0.9766	0	0.0001	0.0001	34.3373								68.77	0.7616	0	0	0	26.7779								68.77	0.6209	0	0	0	21.8308	5
											68.85	0.9765	0	0.0001	0.0001	34.3337								68.85	0.7615	0	0	0	26.7743								68.85	0.6207	0	0	0	21.8238	5
											68.92	0.9764	0	0.0001	0.0001	34.3302								68.92	0.7614	0	0	0	26.7708								68.92	0.6206	0	0	0	21.8203	5
											69	0.9763	0	0.0001	0.0001	34.3267								69	0.7612	0	0	0	26.7638								69	0.6204	0	0	0	21.8133	5
											69.08	0.9763	0	0.0001	0.0001	34.3267								69.08	0.7611	0	0	0	26.7603								69.08	0.6202	0	0	0	21.8062	5
											69.15	0.9762	0	0.0001	0.0001	34.3232								69.15	0.761	0	0	0	26.7568								69.15	0.62	0	0	0	21.7992	5
											69.22	0.9761	0	0.0001	0.0001	34.3197								69.22	0.7609	0	0	0	26.7532								69.22	0.6199	0	0	0	21.7957	5
											69.3	0.9761	0	0.0001	0.0001	34.3197								69.3	0.7607	0	0	0	26.7462								69.3	0.6197	0	0	0	21.7887	5
											69.38	0.976	0	0.0001	0.0001	34.3162								69.38	0.7606	0	0	0	26.7427								69.38	0.6195	0	0	0	21.7816	5
											69.45	0.976	0	0.0001	0.0001	34.3162								69.45	0.7605	0	0	0	26.7392								69.45	0.6193	0	0	0	21.7746	5
											69.52	0.976	0	0.0001	0.0001	34.3162								69.52	0.7604	0	0	0	26.7357								69.52	0.6191	0	0	0	21.7676	5
											69.6	0.9759	0	0.0001	0.0001	34.3126								69.6	0.7603	0	0	0	26.7321								69.6	0.6189	0	0	0	21.7605	5
											69.67	0.9759	0	0.0001	0.0001	34.3126								69.67	0.7601	0	0	0	26.7251								69.67	0.6188	0	0	0	21.757	5
											69.75	0.9759	0	0.0001	0.0001	34.3126								69.75	0.76	0	0	0	26.7216								69.75	0.6186	0	0	0	21.75	5
											69.83	0.9759	0	0.0001	0.0001	34.3126								69.83	0.7599	0	0	0	26.7181								69.83	0.6184	0	0	0	21.7429	5
											69.9	0.9759	0	0.0001	0.0001	34.3126								69.9	0.7598	0	0	0	26.7146								69.9	0.6182	0	0	0	21.7359	5
											69.97	0.9759	0	0.0001	0.0001	34.3126								69.97	0.7597	0	0	0	26.7111								69.97	0.618	0	0	0	21.7289	5
											70.05	0.9759	0	0.0001	0.0001	34.3126								70.05	0.7595	0	0	0	26.704								70.05	0.6178	0	0	0	21.7218	5
											70.12	0.9759	0	0.0001	0.0001	34.3126								70.12	0.7594	0	0	0	26.7005								70.12	0.6176	0	0	0	21.7148	5
											70.2	0.9759	0	0.0001	0.0001	34.3126								70.2	0.7593	0	0	0	26.697								70.2	0.6175	0	0	0	21.7113	5
											70.27	0.9759	0	0.0001	0.0001	34.3126								70.27	0.7592	0	0	0	26.6935								70.27	0.6173	0	0	0	21.7043	5
											70.35	0.976	0	0.0001	0.0001	34.3162								70.35	0.7591	0	0	0	26.69								70.35	0.6171	0	0	0	21.6972	5
											70.42	0.976	0	0.0001	0.0001	34.3162								70.42	0.7589	0	0	0	26.6829								70.42	0.6169	0	0	0	21.6902	5
											70.5	0.9761	0	0.0001	0.0001	34.3197								70.5	0.7588	0	0	0	26.6794								70.5	0.6167	0	0	0	21.6832	5
											70.58	0.9761	0	0.0001	0.0001	34.3197								70.58	0.7587	0	0	0	26.6759								70.58	0.6165	0	0	0	21.6761	5
											70.65	0.9762	0	0.0001	0.0001	34.3232								70.65	0.7586	0	0	0	26.6724								70.65	0.6163	0	0	0	21.6691	5
											70.72	0.9762	0	0.0001	0.0001	34.3232								70.72	0.7585	0	0	0	26.6689								70.72	0.6161	0	0	0	21.6621	5
											70.8	0.9763	0	0.0001	0.0001	34.3267								70.8	0.7584	0	0	0	26.6653								70.8	0.6159	0	0	0	21.655	5
											70.88	0.9763	0	0.0001	0.0001	34.3267								70.88	0.7583	0	0	0	26.6618								70.88	0.6157	0	0	0	21.648	5
											70.95	0.9764	0	0.0001	0.0001	34.3302								70.95	0.7582	0	0	0	26.6583								70.95	0.6155	0	0	0	21.641	5
											71.02	0.9765	0	0.0001	0.0001	34.3337								71.02	0.758	0	0	0	26.6513								71.02	0.6153	0	0	0	21.6339	5
											71.1	0.9765	0	0.0001	0.0001	34.3337								71.1	0.7579	0	0	0	26.6478								71.1	0.6151	0	0	0	21.6269	5
											71.17	0.9766	0	0.0001	0.0001	34.3373								71.17	0.7578	0	0	0	26.6442								71.17	0.6149	0	0	0	21.6199	5
											71.25	0.9766	0	0.0001	0.0001	34.3373								71.25	0.7577	0	0	0	26.6407								71.25	0.6147	0	0	0	21.6129	5
											71.33	0.9767	0	0.0001	0.0001	34.3408								71.33	0.7576	0	0	0	26.6372								71.33	0.6145	0	0	0	21.6058	5
											71.4	0.9768	0	0.0001	0.0001	34.3443								71.4	0.7575	0	0	0	26.6337								71.4	0.6143	0	0	0	21.5988	5
											71.47	0.9768	0	0.0001	0.0001	34.3443								71.47	0.7575	0	0	0	26.6337								71.47	0.6141	0	0	0	21.5918	5
											71.55	0.9769	0	0.0001	0.0001	34.3478								71.55	0.7574	0	0	0	26.6302								71.55	0.6139	0	0	0	21.5847	5
											71.62	0.977	0	0.0001	0.0001	34.3513								71.62	0.7573	0	0	0	26.6267								71.62	0.6137	0	0	0	21.5777	5
											71.7	0.9771	0	0.0001	0.0001	34.3548								71.7	0.7572	0	0	0	26.6232								71.7	0.6135	0	0	0	21.5707	5
											71.77	0.9772	0	0.0001	0.0001	34.3584								71.77	0.7571	0	0	0	26.6196								71.77	0.6133	0	0	0	21.5636	5
											71.85	0.9772	0	0.0001	0.0001	34.3584								71.85	0.757	0	0	0	26.6161								71.85	0.6131	0	0	0	21.5566	5
											71.92	0.9773	0	0.0001	0.0001	34.3619								71.92	0.7569	0	0	0	26.6126								71.92	0.6129	0	0	0	21.5496	5
											72	0.9774	0	0.0001	0.0001	34.3654								72	0.7568	0	0	0	26.6091								72	0.6127	0	0	0	21.5425	5
											72.08	0.9776	0	0.0001	0.0001	34.3724								72.08	0.7568	0	0	0	26.6091								72.08	0.6125	0	0	0	21.5355	5
											72.15	0.9777	0	0.0001	0.0001	34.3759								72.15	0.7567	0	0	0	26.6056								72.15	0.6123	0	0	0	21.5285	5
											72.22	0.9779	0	0.0001	0.0001	34.383								72.22	0.7566	0	0	0	26.6021								72.22	0.6121	0	0	0	21.5214	5
											72.3	0.978	0	0.0001	0.0001	34.3865								72.3	0.7565	0	0	0	26.5985								72.3	0.6119	0	0	0	21.5144	5
											72.38	0.9782	0	0.0001	0.0001	34.3935								72.38	0.7564	0	0	0	26.595								72.38	0.6117	0	0	0	21.5074	5
											72.45	0.9784	0	0.0001	0.0001	34.4005								72.45	0.7564	0	0	0	26.595								72.45	0.6115	0	0	0	21.5003	5
											72.52	0.9786	0	0.0001	0.0001	34.4076								72.52	0.7563	0	0	0	26.5915								72.52	0.6113	0	0	0	21.4933	5
											72.6	0.9788	0	0.0001	0.0001	34.4146								72.6	0.7562	0	0	0	26.588								72.6	0.6111	0	0	0	21.4863	5
											72.67	0.979	0	0.0001	0.0001	34.4216								72.67	0.7561	0	0	0	26.5845								72.67	0.6109	0	0	0	21.4792	5
											72.75	0.9793	0	0.0001	0.0001	34.4322								72.75	0.7561	0	0	0	26.5845								72.75	0.6107	0	0	0	21.4722	5
											72.83	0.9795	0	0.0001	0.0001	34.4392								72.83	0.756	0	0	0	26.581								72.83	0.6105	0	0	0	21.4652	5
											72.9	0.9798	0	0.0001	0.0001	34.4498								72.9	0.7559	0	0	0	26.5774								72.9	0.6103	0	0	0	21.4581	5
											72.97	0.9801	0	0.0001	0.0001	34.4603								72.97	0.7559	0	0	0	26.5774								72.97	0.6101	0	0	0	21.4511	5
											73.05	0.9804	0	0.0001	0.0001	34.4709								73.05	0.7558	0	0	0	26.5739								73.05	0.61	0	0	0	21.4476	5
											73.12	0.9807	0	0.0001	0.0001	34.4814								73.12	0.7557	0	0	0	26.5704								73.12	0.6098	0	0	0	21.4406	5
											73.2	0.981	0	0.0001	0.0001	34.492								73.2	0.7557	0	0	0	26.5704								73.2	0.6096	0	0	0	21.4335	5
											73.27	0.9814	0	0.0001	0.0001	34.506								73.27	0.7556	0	0	0	26.5669								73.27	0.6094	0	0	0	21.4265	5
											73.35	0.9817	0	0.0001	0.0001	34.5166								73.35	0.7556	0	0	0	26.5669								73.35	0.6092	0	0	0	21.4195	5
											73.42	0.9821	0	0.0001	0.0001	34.5306								73.42	0.7555	0	0	0	26.5634								73.42	0.609	0	0	0	21.4124	5
											73.5	0.9825	0	0.0001	0.0001	34.5447								73.5	0.7554	0	0	0	26.5599								73.5	0.6088	0	0	0	21.4054	5
											73.58	0.9829	0	0.0001	0.0001	34.5588								73.58	0.7554	0	0	0	26.5599								73.58	0.6086	0	0	0	21.3984	5
											73.65	0.9833	0	0.0001	0.0001	34.5728								73.65	0.7553	0	0	0	26.5563								73.65	0.6084	0	0	0	21.3913	5
											73.72	0.9837	0	0.0001	0.0001	34.5869								73.72	0.7553	0	0	0	26.5563								73.72	0.6083	0	0	0	21.3878	5
											73.8	0.9841	0	0.0001	0.0001	34.601								73.8	0.7552	0	0	0	26.5528								73.8	0.6081	0	0	0	21.3808	5
											73.88	0.9845	0	0.0001	0.0001	34.615								73.88	0.7552	0	0	0	26.5528								73.88	0.6079	0	0	0	21.3738	5
											73.95	0.9849	0	0.0001	0.0001	34.6291								73.95	0.7551	0	0	0	26.5493								73.95	0.6077	0	0	0	21.3667	5
											74.02	0.9853	0	0.0001	0.0001	34.6431								74.02	0.7551	0	0	0	26.5493								74.02	0.6075	0	0	0	21.3597	5
											74.1	0.9857	0	0.0001	0.0001	34.6572								74.1	0.755	0	0	0	26.5458								74.1	0.6073	0	0	0	21.3527	5
											74.17	0.9862	0	0.0001	0.0001	34.6748								74.17	0.755	0	0	0	26.5458								74.17	0.6071	0	0	0	21.3456	5
											74.25	0.9866	0	0.0001	0.0001	34.6889								74.25	0.7549	0	0	0	26.5423								74.25	0.607	0	0	0	21.3421	5
											74.33	0.987	0	0.0001	0.0001	34.7029								74.33	0.7549	0	0	0	26.5423								74.33	0.6068	0	0	0	21.3351	5
											74.4	0.9874	0	0.0001	0.0001	34.717								74.4	0.7548	0	0	0	26.5388								74.4	0.6066	0	0	0	21.3281	5
											74.47	0.9878	0	0.0001	0.0001	34.731								74.47	0.7548	0	0	0	26.5388								74.47	0.6064	0	0	0	21.321	5
											74.55	0.9882	0	0.0001	0.0001	34.7451								74.55	0.7548	0	0	0	26.5388								74.55	0.6062	0	0	0	21.314	5
											74.62	0.9886	0	0.0001	0.0001	34.7592								74.62	0.7547	0	0	0	26.5353								74.62	0.606	0	0	0	21.307	5
											74.7	0.989	0	0.0001	0.0001	34.7732								74.7	0.7547	0	0	0	26.5353								74.7	0.6058	0	0	0	21.2999	5
											74.77	0.9894	0	0.0001	0.0001	34.7873								74.77	0.7547	0	0	0	26.5353								74.77	0.6057	0	0	0	21.2964	5
											74.85	0.9898	0	0.0001	0.0001	34.8014								74.85	0.7546	0	0	0	26.5317								74.85	0.6055	0	0	0	21.2894	5
											74.92	0.9902	0	0.0001	0.0001	34.8154								74.92	0.7546	0	0	0	26.5317								74.92	0.6053	0	0	0	21.2823	5
											75	0.9906	0	0.0001	0.0001	34.8295								75	0.7545	0	0	0	26.5282								75	0.6051	0	0	0	21.2753	5
											75.08	0.9909	0	0.0001	0.0001	34.84								75.08	0.7545	0	0	0	26.5282								75.08	0.6049	0	0	0	21.2683	5
											75.15	0.9913	0	0.0001	0.0001	34.8541								75.15	0.7545	0	0	0	26.5282								75.15	0.6047	0	0	0	21.2613	5
											75.22	0.9916	0	0.0001	0.0001	34.8647								75.22	0.7545	0	0	0	26.5282								75.22	0.6046	0	0	0	21.2577	5
											75.3	0.992	0	0.0001	0.0001	34.8787								75.3	0.7544	0	0	0	26.5247								75.3	0.6044	0	0	0	21.2507	5
											75.38	0.9923	0	0.0001	0.0001	34.8893								75.38	0.7544	0	0	0	26.5247								75.38	0.6042	0	0	0	21.2437	5
											75.45	0.9926	0	0.0001	0.0001	34.8998								75.45	0.7544	0	0	0	26.5247								75.45	0.604	0	0	0	21.2366	5
											75.52	0.9929	0	0.0001	0.0001	34.9104								75.52	0.7543	0	0	0	26.5212								75.52	0.6038	0	0	0	21.2296	5
											75.6	0.9932	0	0.0001	0.0001	34.9209								75.6	0.7543	0	0	0	26.5212								75.6	0.6037	0	0	0	21.2261	5
											75.67	0.9935	0	0.0001	0.0001	34.9315								75.67	0.7543	0	0	0	26.5212								75.67	0.6035	0	0	0	21.2191	5
											75.75	0.9938	0	0.0001	0.0001	34.942								75.75	0.7543	0	0	0	26.5212								75.75	0.6033	0	0	0	21.212	5
											75.83	0.9941	0	0.0001	0.0001	34.9526								75.83	0.7542	0	0	0	26.5177								75.83	0.6031	0	0	0	21.205	5
											75.9	0.9943	0	0.0001	0.0001	34.9596								75.9	0.7542	0	0	0	26.5177								75.9	0.6029	0	0	0	21.198	5
											75.97	0.9946	0	0.0001	0.0001	34.9701								75.97	0.7542	0	0	0	26.5177								75.97	0.6028	0	0	0	21.1944	5
											76.05	0.9948	0	0.0001	0.0001	34.9772								76.05	0.7542	0	0	0	26.5177								76.05	0.6026	0	0	0	21.1874	5
											76.12	0.9951	0	0.0001	0.0001	34.9877								76.12	0.7541	0	0	0	26.5142								76.12	0.6024	0	0	0	21.1804	5
											76.2	0.9953	0	0.0001	0.0001	34.9947								76.2	0.7541	0	0	0	26.5142								76.2	0.6023	0	0	0	21.1769	5
											76.27	0.9955	0	0.0001	0.0001	35.0018								76.27	0.7541	0	0	0	26.5142								76.27	0.6021	0	0	0	21.1698	5
											76.35	0.9957	0	0.0001	0.0001	35.0088								76.35	0.7541	0	0	0	26.5142								76.35	0.6019	0	0	0	21.1628	5
											76.42	0.9959	0	0.0001	0.0001	35.0158								76.42	0.754	0	0	0	26.5106								76.42	0.6018	0	0	0	21.1593	5
											76.5	0.9961	0	0.0001	0.0001	35.0229								76.5	0.754	0	0	0	26.5106								76.5	0.6016	0	0	0	21.1523	5
											76.58	0.9962	0	0.0001	0.0001	35.0264								76.58	0.754	0	0	0	26.5106								76.58	0.6015	0	0	0	21.1487	5
											76.65	0.9964	0	0.0001	0.0001	35.0334								76.65	0.754	0	0	0	26.5106								76.65	0.6013	0	0	0	21.1417	5
											76.72	0.9965	0	0.0001	0.0001	35.0369								76.72	0.7539	0	0	0	26.5071								76.72	0.6011	0	0	0	21.1347	5
											76.8	0.9966	0	0.0001	0.0001	35.0405								76.8	0.7539	0	0	0	26.5071								76.8	0.601	0	0	0	21.1312	5
											76.88	0.9967	0	0.0001	0.0001	35.044								76.88	0.7539	0	0	0	26.5071								76.88	0.6008	0	0	0	21.1241	5
											76.95	0.9968	0	0.0001	0.0001	35.0475								76.95	0.7538	0	0	0	26.5036								76.95	0.6007	0	0	0	21.1206	5
											77.02	0.9969	0	0.0001	0.0001	35.051								77.02	0.7538	0	0	0	26.5036								77.02	0.6005	0	0	0	21.1136	5
											77.1	0.9969	0	0.0001	0.0001	35.051								77.1	0.7538	0	0	0	26.5036								77.1	0.6004	0	0	0	21.1101	5
											77.17	0.9969	0	0.0001	0.0001	35.051								77.17	0.7537	0	0	0	26.5001								77.17	0.6002	0	0	0	21.103	5
											77.25	0.997	0	0.0001	0.0001	35.0545								77.25	0.7537	0	0	0	26.5001								77.25	0.6001	0	0	0	21.0995	5
											77.33	0.997	0	0.0001	0.0001	35.0545								77.33	0.7537	0	0	0	26.5001								77.33	0.5999	0	0	0	21.0925	5
											77.4	0.997	0	0.0001	0.0001	35.0545								77.4	0.7536	0	0	0	26.4966								77.4	0.5998	0	0	0	21.089	5
											77.47	0.997	0	0.0001	0.0001	35.0545								77.47	0.7536	0	0	0	26.4966								77.47	0.5996	0	0	0	21.0819	5
											77.55	0.9969	0	0.0001	0.0001	35.051								77.55	0.7535	0	0	0	26.4931								77.55	0.5995	0	0	0	21.0784	5
											77.62	0.9969	0	0.0001	0.0001	35.051								77.62	0.7535	0	0	0	26.4931								77.62	0.5994	0	0	0	21.0749	5
											77.7	0.9968	0	0.0001	0.0001	35.0475								77.7	0.7535	0	0	0	26.4931								77.7	0.5992	0	0	0	21.0679	5
											77.77	0.9967	0	0.0001	0.0001	35.044								77.77	0.7534	0	0	0	26.4895								77.77	0.5991	0	0	0	21.0644	5
											77.85	0.9967	0	0.0001	0.0001	35.044								77.85	0.7534	0	0	0	26.4895								77.85	0.5989	0	0	0	21.0573	5
											77.92	0.9966	0	0.0001	0.0001	35.0405								77.92	0.7533	0	0	0	26.486								77.92	0.5988	0	0	0	21.0538	5
											78	0.9964	0	0.0001	0.0001	35.0334								78	0.7532	0	0	0	26.4825								78	0.5986	0	0	0	21.0468	5
											78.08	0.9963	0	0.0001	0.0001	35.0299								78.08	0.7532	0	0	0	26.4825								78.08	0.5985	0	0	0	21.0433	5
											78.15	0.9962	0	0.0001	0.0001	35.0264								78.15	0.7531	0	0	0	26.479								78.15	0.5984	0	0	0	21.0397	5
											78.22	0.996	0	0.0001	0.0001	35.0194								78.22	0.7531	0	0	0	26.479								78.22	0.5982	0	0	0	21.0327	5
											78.3	0.9959	0	0.0001	0.0001	35.0158								78.3	0.753	0	0	0	26.4755								78.3	0.5981	0	0	0	21.0292	5
											78.38	0.9957	0	0.0001	0.0001	35.0088								78.38	0.753	0	0	0	26.4755								78.38	0.5979	0	0	0	21.0222	5
											78.45	0.9955	0	0.0001	0.0001	35.0018								78.45	0.7529	0	0	0	26.472								78.45	0.5978	0	0	0	21.0186	5
											78.52	0.9954	0	0.0001	0.0001	34.9983								78.52	0.7528	0	0	0	26.4684								78.52	0.5977	0	0	0	21.0151	5
											78.6	0.9952	0	0.0001	0.0001	34.9912								78.6	0.7528	0	0	0	26.4684								78.6	0.5975	0	0	0	21.0081	5
											78.67	0.995	0	0.0001	0.0001	34.9842								78.67	0.7527	0	0	0	26.4649								78.67	0.5974	0	0	0	21.0046	5
											78.75	0.9948	0	0.0001	0.0001	34.9772								78.75	0.7526	0	0	0	26.4614								78.75	0.5972	0	0	0	20.9976	5
											78.83	0.9946	0	0.0001	0.0001	34.9701								78.83	0.7526	0	0	0	26.4614								78.83	0.5971	0	0	0	20.994	5
											78.9	0.9944	0	0.0001	0.0001	34.9631								78.9	0.7525	0	0	0	26.4579								78.9	0.597	0	0	0	20.9905	5
											78.97	0.9942	0	0.0001	0.0001	34.9561								78.97	0.7524	0	0	0	26.4544								78.97	0.5968	0	0	0	20.9835	5
											79.05	0.994	0	0.0001	0.0001	34.949								79.05	0.7524	0	0	0	26.4544								79.05	0.5967	0	0	0	20.98	5
											79.12	0.9938	0	0.0001	0.0001	34.942								79.12	0.7523	0	0	0	26.4509								79.12	0.5965	0	0	0	20.9729	5
											79.2	0.9936	0	0.0001	0.0001	34.935								79.2	0.7522	0	0	0	26.4474								79.2	0.5964	0	0	0	20.9694	5
											79.27	0.9934	0	0.0001	0.0001	34.9279								79.27	0.7522	0	0	0	26.4474								79.27	0.5963	0	0	0	20.9659	5
											79.35	0.9932	0	0.0001	0.0001	34.9209								79.35	0.7521	0	0	0	26.4438								79.35	0.5961	0	0	0	20.9589	5
											79.42	0.9931	0	0.0001	0.0001	34.9174								79.42	0.752	0	0	0	26.4403								79.42	0.596	0	0	0	20.9554	5
											79.5	0.9929	0	0.0001	0.0001	34.9104								79.5	0.752	0	0	0	26.4403								79.5	0.5958	0	0	0	20.9483	5
											79.58	0.9927	0	0.0001	0.0001	34.9033								79.58	0.7519	0	0	0	26.4368								79.58	0.5957	0	0	0	20.9448	5
											79.65	0.9925	0	0.0001	0.0001	34.8963								79.65	0.7518	0	0	0	26.4333								79.65	0.5955	0	0	0	20.9378	5
											79.72	0.9924	0	0.0001	0.0001	34.8928								79.72	0.7518	0	0	0	26.4333								79.72	0.5954	0	0	0	20.9343	5
											79.8	0.9922	0	0.0001	0.0001	34.8858								79.8	0.7517	0	0	0	26.4298								79.8	0.5953	0	0	0	20.9307	5
											79.88	0.9921	0	0.0001	0.0001	34.8822								79.88	0.7516	0	0	0	26.4263								79.88	0.5951	0	0	0	20.9237	5
											79.95	0.9919	0	0.0001	0.0001	34.8752								79.95	0.7516	0	0	0	26.4263								79.95	0.595	0	0	0	20.9202	5
											80.02	0.9918	0	0.0001	0.0001	34.8717								80.02	0.7515	0	0	0	26.4227								80.02	0.5949	0	0	0	20.9167	5
											80.1	0.9916	0	0.0001	0.0001	34.8647								80.1	0.7514	0	0	0	26.4192								80.1	0.5947	0	0	0	20.9097	5
											80.17	0.9915	0	0.0001	0.0001	34.8611								80.17	0.7514	0	0	0	26.4192								80.17	0.5946	0	0	0	20.9061	5
											80.25	0.9914	0	0.0001	0.0001	34.8576								80.25	0.7513	0	0	0	26.4157								80.25	0.5944	0	0	0	20.8991	5
											80.33	0.9912	0	0.0001	0.0001	34.8506								80.33	0.7513	0	0	0	26.4157								80.33	0.5943	0	0	0	20.8956	5
											80.4	0.9911	0	0.0001	0.0001	34.8471								80.4	0.7512	0	0	0	26.4122								80.4	0.5942	0	0	0	20.8921	5
											80.47	0.991	0	0.0001	0.0001	34.8436								80.47	0.7511	0	0	0	26.4087								80.47	0.594	0	0	0	20.885	5
											80.55	0.9908	0	0.0001	0.0001	34.8365								80.55	0.751	0	0	0	26.4052								80.55	0.5939	0	0	0	20.8815	5
											80.62	0.9907	0	0.0001	0.0001	34.833								80.62	0.751	0	0	0	26.4052								80.62	0.5938	0	0	0	20.878	5
											80.7	0.9906	0	0.0001	0.0001	34.8295								80.7	0.7509	0	0	0	26.4016								80.7	0.5936	0	0	0	20.871	5
											80.77	0.9904	0	0.0001	0.0001	34.8225								80.77	0.7508	0	0	0	26.3981								80.77	0.5935	0	0	0	20.8675	5
											80.85	0.9903	0	0.0001	0.0001	34.8189								80.85	0.7508	0	0	0	26.3981								80.85	0.5934	0	0	0	20.8639	5
											80.92	0.9901	0	0.0001	0.0001	34.8119								80.92	0.7507	0	0	0	26.3946								80.92	0.5933	0	0	0	20.8604	5
											81	0.99	0	0.0001	0.0001	34.8084								81	0.7506	0	0	0	26.3911								81	0.5931	0	0	0	20.8534	5
											81.08	0.9898	0	0.0001	0.0001	34.8014								81.08	0.7505	0	0	0	26.3876								81.08	0.593	0	0	0	20.8499	5
											81.15	0.9896	0	0.0001	0.0001	34.7943								81.15	0.7504	0	0	0	26.3841								81.15	0.5929	0	0	0	20.8464	5
											81.22	0.9894	0	0.0001	0.0001	34.7873								81.22	0.7504	0	0	0	26.3841								81.22	0.5928	0	0	0	20.8428	5
											81.3	0.9893	0	0.0001	0.0001	34.7838								81.3	0.7503	0	0	0	26.3805								81.3	0.5926	0	0	0	20.8358	5
											81.38	0.9891	0	0.0001	0.0001	34.7768								81.38	0.7502	0	0	0	26.377								81.38	0.5925	0	0	0	20.8323	5
											81.45	0.9888	0	0.0001	0.0001	34.7662								81.45	0.7501	0	0	0	26.3735								81.45	0.5924	0	0	0	20.8288	5
											81.52	0.9886	0	0.0001	0.0001	34.7592								81.52	0.75	0	0	0	26.37								81.52	0.5923	0	0	0	20.8253	5
											81.6	0.9884	0	0.0001	0.0001	34.7521								81.6	0.7499	0	0	0	26.3665								81.6	0.5921	0	0	0	20.8182	5
											81.67	0.9882	0	0.0001	0.0001	34.7451								81.67	0.7498	0	0	0	26.363								81.67	0.592	0	0	0	20.8147	5
											81.75	0.9879	0	0.0001	0.0001	34.7346								81.75	0.7497	0	0	0	26.3595								81.75	0.5919	0	0	0	20.8112	5
											81.83	0.9877	0	0.0001	0.0001	34.7275								81.83	0.7496	0	0	0	26.3559								81.83	0.5918	0	0	0	20.8077	5
											81.9	0.9874	0	0.0001	0.0001	34.717								81.9	0.7495	0	0	0	26.3524								81.9	0.5916	0	0	0	20.8007	5
											81.97	0.9871	0	0.0001	0.0001	34.7064								81.97	0.7494	0	0	0	26.3489								81.97	0.5915	0	0	0	20.7971	5
											82.05	0.9869	0	0.0001	0.0001	34.6994								82.05	0.7493	0	0	0	26.3454								82.05	0.5914	0	0	0	20.7936	5
											82.12	0.9866	0	0.0001	0.0001	34.6889								82.12	0.7492	0	0	0	26.3419								82.12	0.5913	0	0	0	20.7901	5
											82.2	0.9863	0	0.0001	0.0001	34.6783								82.2	0.7491	0	0	0	26.3384								82.2	0.5911	0	0	0	20.7831	5
											82.27	0.986	0	0.0001	0.0001	34.6678								82.27	0.749	0	0	0	26.3348								82.27	0.591	0	0	0	20.7796	5
											82.35	0.9857	0	0.0001	0.0001	34.6572								82.35	0.7489	0	0	0	26.3313								82.35	0.5909	0	0	0	20.776	5
											82.42	0.9854	0	0.0001	0.0001	34.6467								82.42	0.7488	0	0	0	26.3278								82.42	0.5908	0	0	0	20.7725	5
											82.5	0.9851	0	0.0001	0.0001	34.6361								82.5	0.7487	0	0	0	26.3243								82.5	0.5906	0	0	0	20.7655	5
											82.58	0.9848	0	0.0001	0.0001	34.6256								82.58	0.7486	0	0	0	26.3208								82.58	0.5905	0	0	0	20.762	5
											82.65	0.9845	0	0.0001	0.0001	34.615								82.65	0.7485	0	0	0	26.3173								82.65	0.5904	0	0	0	20.7585	5
											82.72	0.9843	0	0.0001	0.0001	34.608								82.72	0.7484	0	0	0	26.3137								82.72	0.5902	0	0	0	20.7514	5
											82.8	0.984	0	0.0001	0.0001	34.5974								82.8	0.7483	0	0	0	26.3102								82.8	0.5901	0	0	0	20.7479	5
											82.88	0.9837	0	0.0001	0.0001	34.5869								82.88	0.7482	0	0	0	26.3067								82.88	0.59	0	0	0	20.7444	5
											82.95	0.9834	0	0.0001	0.0001	34.5763								82.95	0.7481	0	0	0	26.3032								82.95	0.5898	0	0	0	20.7374	5
											83.02	0.9832	0	0.0001	0.0001	34.5693								83.02	0.748	0	0	0	26.2997								83.02	0.5897	0	0	0	20.7339	5
											83.1	0.9829	0	0.0001	0.0001	34.5588								83.1	0.7479	0	0	0	26.2962								83.1	0.5896	0	0	0	20.7303	5
											83.17	0.9826	0	0.0001	0.0001	34.5482								83.17	0.7478	0	0	0	26.2926								83.17	0.5894	0	0	0	20.7233	5
											83.25	0.9824	0	0.0001	0.0001	34.5412								83.25	0.7477	0	0	0	26.2891								83.25	0.5893	0	0	0	20.7198	5
											83.33	0.9821	0	0.0001	0.0001	34.5306								83.33	0.7475	0	0	0	26.2821								83.33	0.5892	0	0	0	20.7163	5
											83.4	0.9819	0	0.0001	0.0001	34.5236								83.4	0.7474	0	0	0	26.2786								83.4	0.589	0	0	0	20.7092	5
											83.47	0.9816	0	0.0001	0.0001	34.5131								83.47	0.7473	0	0	0	26.2751								83.47	0.5889	0	0	0	20.7057	5
											83.55	0.9814	0	0.0001	0.0001	34.506								83.55	0.7472	0	0	0	26.2716								83.55	0.5887	0	0	0	20.6987	5
											83.62	0.9811	0	0.0001	0.0001	34.4955								83.62	0.7471	0	0	0	26.268								83.62	0.5886	0	0	0	20.6952	5
											83.7	0.9809	0	0.0001	0.0001	34.4884								83.7	0.747	0	0	0	26.2645								83.7	0.5885	0	0	0	20.6917	5
											83.77	0.9807	0	0.0001	0.0001	34.4814								83.77	0.7469	0	0	0	26.261								83.77	0.5883	0	0	0	20.6846	5
											83.85	0.9804	0	0.0001	0.0001	34.4709								83.85	0.7468	0	0	0	26.2575								83.85	0.5882	0	0	0	20.6811	5
											83.92	0.9802	0	0.0001	0.0001	34.4638								83.92	0.7467	0	0	0	26.254								83.92	0.588	0	0	0	20.6741	5
											84	0.9799	0	0.0001	0.0001	34.4533								84	0.7466	0	0	0	26.2505								84	0.5879	0	0	0	20.6706	5
											84.08	0.9797	0	0.0001	0.0001	34.4463								84.08	0.7465	0	0	0	26.2469								84.08	0.5878	0	0	0	20.667	5
											84.15	0.9794	0	0.0001	0.0001	34.4357								84.15	0.7464	0	0	0	26.2434								84.15	0.5876	0	0	0	20.66	5
											84.22	0.9792	0	0.0001	0.0001	34.4287								84.22	0.7463	0	0	0	26.2399								84.22	0.5875	0	0	0	20.6565	5
											84.3	0.9789	0	0.0001	0.0001	34.4181								84.3	0.7462	0	0	0	26.2364								84.3	0.5873	0	0	0	20.6495	5
											84.38	0.9787	0	0.0001	0.0001	34.4111								84.38	0.7461	0	0	0	26.2329								84.38	0.5872	0	0	0	20.646	5
											84.45	0.9784	0	0.0001	0.0001	34.4005								84.45	0.746	0	0	0	26.2294								84.45	0.587	0	0	0	20.6389	5
											84.52	0.9782	0	0.0001	0.0001	34.3935								84.52	0.7459	0	0	0	26.2258								84.52	0.5869	0	0	0	20.6354	5
											84.6	0.9779	0	0.0001	0.0001	34.383								84.6	0.7458	0	0	0	26.2223								84.6	0.5868	0	0	0	20.6319	5
											84.67	0.9776	0	0.0001	0.0001	34.3724								84.67	0.7457	0	0	0	26.2188								84.67	0.5866	0	0	0	20.6249	5
											84.75	0.9774	0	0.0001	0.0001	34.3654								84.75	0.7456	0	0	0	26.2153								84.75	0.5865	0	0	0	20.6213	5
											84.83	0.9771	0	0.0001	0.0001	34.3548								84.83	0.7455	0	0	0	26.2118								84.83	0.5863	0	0	0	20.6143	5
											84.9	0.9768	0	0.0001	0.0001	34.3443								84.9	0.7454	0	0	0	26.2083								84.9	0.5862	0	0	0	20.6108	5
											84.97	0.9765	0	0.0001	0.0001	34.3337								84.97	0.7453	0	0	0	26.2047								84.97	0.586	0	0	0	20.6038	5
											85.05	0.9762	0	0.0001	0.0001	34.3232								85.05	0.7453	0	0	0	26.2047								85.05	0.5859	0	0	0	20.6002	5
											85.12	0.9759	0	0.0001	0.0001	34.3126								85.12	0.7452	0	0	0	26.2012								85.12	0.5857	0	0	0	20.5932	5
											85.2	0.9756	0	0.0001	0.0001	34.3021								85.2	0.7451	0	0	0	26.1977								85.2	0.5856	0	0	0	20.5897	5
											85.27	0.9753	0	0.0001	0.0001	34.2915								85.27	0.745	0	0	0	26.1942								85.27	0.5854	0	0	0	20.5827	5
											85.35	0.975	0	0.0001	0.0001	34.281								85.35	0.7449	0	0	0	26.1907								85.35	0.5853	0	0	0	20.5791	5
											85.42	0.9747	0	0.0001	0.0001	34.2705								85.42	0.7448	0	0	0	26.1872								85.42	0.5851	0	0	0	20.5721	5
											85.5	0.9744	0	0.0001	0.0001	34.2599								85.5	0.7448	0	0	0	26.1872								85.5	0.585	0	0	0	20.5686	5
											85.58	0.9741	0	0.0001	0.0001	34.2494								85.58	0.7447	0	0	0	26.1837								85.58	0.5848	0	0	0	20.5616	5
											85.65	0.9738	0	0.0001	0.0001	34.2388								85.65	0.7446	0	0	0	26.1801								85.65	0.5846	0	0	0	20.5545	5
											85.72	0.9735	0	0.0001	0.0001	34.2283								85.72	0.7445	0	0	0	26.1766								85.72	0.5845	0	0	0	20.551	5
											85.8	0.9732	0	0.0001	0.0001	34.2177								85.8	0.7444	0	0	0	26.1731								85.8	0.5843	0	0	0	20.544	5
											85.88	0.9729	0	0.0001	0.0001	34.2072								85.88	0.7444	0	0	0	26.1731								85.88	0.5841	0	0	0	20.537	5
											85.95	0.9727	0	0.0001	0.0001	34.2001								85.95	0.7443	0	0	0	26.1696								85.95	0.584	0	0	0	20.5334	5
											86.02	0.9724	0	0.0001	0.0001	34.1896								86.02	0.7442	0	0	0	26.1661								86.02	0.5838	0	0	0	20.5264	5
											86.1	0.9721	0	0.0001	0.0001	34.179								86.1	0.7441	0	0	0	26.1626								86.1	0.5836	0	0	0	20.5194	5
											86.17	0.9719	0	0.0001	0.0001	34.172								86.17	0.744	0	0	0	26.159								86.17	0.5835	0	0	0	20.5159	5
											86.25	0.9716	0	0.0001	0.0001	34.1615								86.25	0.744	0	0	0	26.159								86.25	0.5833	0	0	0	20.5088	5
											86.33	0.9714	0	0.0001	0.0001	34.1544								86.33	0.7439	0	0	0	26.1555								86.33	0.5831	0	0	0	20.5018	5
											86.4	0.9711	0	0.0001	0.0001	34.1439								86.4	0.7438	0	0	0	26.152								86.4	0.583	0	0	0	20.4983	5
											86.47	0.9709	0	0.0001	0.0001	34.1368								86.47	0.7437	0	0	0	26.1485								86.47	0.5828	0	0	0	20.4912	5
											86.55	0.9707	0	0.0001	0.0001	34.1298								86.55	0.7436	0	0	0	26.145								86.55	0.5826	0	0	0	20.4842	5
											86.62	0.9705	0	0.0001	0.0001	34.1228								86.62	0.7435	0	0	0	26.1415								86.62	0.5825	0	0	0	20.4807	5
											86.7	0.9703	0	0.0001	0.0001	34.1157								86.7	0.7434	0	0	0	26.1379								86.7	0.5823	0	0	0	20.4737	5
											86.77	0.9701	0	0.0001	0.0001	34.1087								86.77	0.7434	0	0	0	26.1379								86.77	0.5821	0	0	0	20.4666	5
											86.85	0.9699	0	0.0001	0.0001	34.1017								86.85	0.7433	0	0	0	26.1344								86.85	0.582	0	0	0	20.4631	5
											86.92	0.9697	0	0.0001	0.0001	34.0947								86.92	0.7432	0	0	0	26.1309								86.92	0.5818	0	0	0	20.4561	5
											87	0.9696	0	0.0001	0.0001	34.0911								87	0.7431	0	0	0	26.1274								87	0.5816	0	0	0	20.4491	5
											87.08	0.9694	0	0.0001	0.0001	34.0841								87.08	0.743	0	0	0	26.1239								87.08	0.5814	0	0	0	20.442	5
											87.15	0.9693	0	0.0001	0.0001	34.0806								87.15	0.7429	0	0	0	26.1204								87.15	0.5813	0	0	0	20.4385	5
											87.22	0.9692	0	0.0001	0.0001	34.0771								87.22	0.7428	0	0	0	26.1168								87.22	0.5811	0	0	0	20.4315	5
											87.3	0.969	0	0.0001	0.0001	34.07								87.3	0.7427	0	0	0	26.1133								87.3	0.5809	0	0	0	20.4244	5
											87.38	0.9689	0	0.0001	0.0001	34.0665								87.38	0.7426	0	0	0	26.1098								87.38	0.5807	0	0	0	20.4174	5
											87.45	0.9688	0	0.0001	0.0001	34.063								87.45	0.7426	0	0	0	26.1098								87.45	0.5806	0	0	0	20.4139	5
											87.52	0.9687	0	0.0001	0.0001	34.0595								87.52	0.7425	0	0	0	26.1063								87.52	0.5804	0	0	0	20.4069	5
											87.6	0.9686	0	0.0001	0.0001	34.056								87.6	0.7424	0	0	0	26.1028								87.6	0.5802	0	0	0	20.3998	5
											87.67	0.9685	0	0.0001	0.0001	34.0525								87.67	0.7423	0	0	0	26.0993								87.67	0.58	0	0	0	20.3928	5
											87.75	0.9684	0	0.0001	0.0001	34.0489								87.75	0.7422	0	0	0	26.0958								87.75	0.5798	0	0	0	20.3858	5
											87.83	0.9683	0	0.0001	0.0001	34.0454								87.83	0.7421	0	0	0	26.0922								87.83	0.5797	0	0	0	20.3823	5
											87.9	0.9683	0	0.0001	0.0001	34.0454								87.9	0.742	0	0	0	26.0887								87.9	0.5795	0	0	0	20.3752	5
											87.97	0.9682	0	0.0001	0.0001	34.0419								87.97	0.7419	0	0	0	26.0852								87.97	0.5793	0	0	0	20.3682	5
											88.05	0.9681	0	0.0001	0.0001	34.0384								88.05	0.7418	0	0	0	26.0817								88.05	0.5791	0	0	0	20.3612	5
											88.12	0.9681	0	0.0001	0.0001	34.0384								88.12	0.7417	0	0	0	26.0782								88.12	0.5789	0	0	0	20.3541	5
											88.2	0.968	0	0.0001	0.0001	34.0349								88.2	0.7416	0	0	0	26.0747								88.2	0.5788	0	0	0	20.3506	5
											88.27	0.968	0	0.0001	0.0001	34.0349								88.27	0.7415	0	0	0	26.0711								88.27	0.5786	0	0	0	20.3436	5
											88.35	0.9679	0	0.0001	0.0001	34.0314								88.35	0.7414	0	0	0	26.0676								88.35	0.5784	0	0	0	20.3365	5
											88.42	0.9679	0	0.0001	0.0001	34.0314								88.42	0.7413	0	0	0	26.0641								88.42	0.5782	0	0	0	20.3295	5
											88.5	0.9678	0	0.0001	0.0001	34.0278								88.5	0.7412	0	0	0	26.0606								88.5	0.5781	0	0	0	20.326	5
											88.58	0.9678	0	0.0001	0.0001	34.0278								88.58	0.7411	0	0	0	26.0571								88.58	0.5779	0	0	0	20.319	5
											88.65	0.9678	0	0.0001	0.0001	34.0278								88.65	0.7409	0	0	0	26.05								88.65	0.5777	0	0	0	20.3119	5
											88.72	0.9677	0	0.0001	0.0001	34.0243								88.72	0.7408	0	0	0	26.0465								88.72	0.5776	0	0	0	20.3084	5
											88.8	0.9677	0	0.0001	0.0001	34.0243								88.8	0.7407	0	0	0	26.043								88.8	0.5774	0	0	0	20.3014	5
											88.88	0.9677	0	0.0001	0.0001	34.0243								88.88	0.7406	0	0	0	26.0395								88.88	0.5772	0	0	0	20.2944	5
											88.95	0.9677	0	0.0001	0.0001	34.0243								88.95	0.7405	0	0	0	26.036								88.95	0.5771	0	0	0	20.2908	5
											89.02	0.9677	0	0.0001	0.0001	34.0243								89.02	0.7404	0	0	0	26.0325								89.02	0.5769	0	0	0	20.2838	5
											89.1	0.9677	0	0.0001	0.0001	34.0243								89.1	0.7403	0	0	0	26.0289								89.1	0.5767	0	0	0	20.2768	5
											89.17	0.9678	0	0.0001	0.0001	34.0278								89.17	0.7401	0	0	0	26.0219								89.17	0.5766	0	0	0	20.2733	5
											89.25	0.9678	0	0.0001	0.0001	34.0278								89.25	0.74	0	0	0	26.0184								89.25	0.5764	0	0	0	20.2662	5
											89.33	0.9678	0	0.0001	0.0001	34.0278								89.33	0.7399	0	0	0	26.0149								89.33	0.5763	0	0	0	20.2627	5
											89.4	0.9679	0	0.0001	0.0001	34.0314								89.4	0.7398	0	0	0	26.0114								89.4	0.5761	0	0	0	20.2557	5
											89.47	0.968	0	0.0001	0.0001	34.0349								89.47	0.7397	0	0	0	26.0079								89.47	0.576	0	0	0	20.2522	5
											89.55	0.968	0	0.0001	0.0001	34.0349								89.55	0.7395	0	0	0	26.0008								89.55	0.5758	0	0	0	20.2451	5
											89.62	0.9681	0	0.0001	0.0001	34.0384								89.62	0.7394	0	0	0	25.9973								89.62	0.5756	0	0	0	20.2381	5
											89.7	0.9682	0	0.0001	0.0001	34.0419								89.7	0.7393	0	0	0	25.9938								89.7	0.5755	0	0	0	20.2346	5
											89.77	0.9683	0	0.0001	0.0001	34.0454								89.77	0.7392	0	0	0	25.9903								89.77	0.5753	0	0	0	20.2275	5
											89.85	0.9685	0	0.0001	0.0001	34.0525								89.85	0.739	0	0	0	25.9832								89.85	0.5752	0	0	0	20.224	5
											89.92	0.9686	0	0.0001	0.0001	34.056								89.92	0.7389	0	0	0	25.9797								89.92	0.5751	0	0	0	20.2205	5
											90	0.9687	0	0.0001	0.0001	34.0595								90	0.7388	0	0	0	25.9762								90	0.5749	0	0	0	20.2135	5
											90.08	0.9689	0	0.0001	0.0001	34.0665								90.08	0.7386	0	0	0	25.9692								90.08	0.5748	0	0	0	20.21	5
											90.15	0.9691	0	0.0001	0.0001	34.0736								90.15	0.7385	0	0	0	25.9657								90.15	0.5746	0	0	0	20.2029	5
											90.22	0.9692	0	0.0001	0.0001	34.0771								90.22	0.7384	0	0	0	25.9621								90.22	0.5745	0	0	0	20.1994	5
											90.3	0.9694	0	0.0001	0.0001	34.0841								90.3	0.7382	0	0	0	25.9551								90.3	0.5743	0	0	0	20.1924	5
											90.38	0.9696	0	0.0001	0.0001	34.0911								90.38	0.7381	0	0	0	25.9516								90.38	0.5742	0	0	0	20.1889	5
											90.45	0.9698	0	0.0001	0.0001	34.0982								90.45	0.738	0	0	0	25.9481								90.45	0.574	0	0	0	20.1818	5
											90.52	0.9701	0	0.0001	0.0001	34.1087								90.52	0.7378	0	0	0	25.941								90.52	0.5739	0	0	0	20.1783	5
											90.6	0.9703	0	0.0001	0.0001	34.1157								90.6	0.7377	0	0	0	25.9375								90.6	0.5737	0	0	0	20.1713	5
											90.67	0.9705	0	0.0001	0.0001	34.1228								90.67	0.7376	0	0	0	25.934								90.67	0.5736	0	0	0	20.1678	5
											90.75	0.9707	0	0.0001	0.0001	34.1298								90.75	0.7375	0	0	0	25.9305								90.75	0.5735	0	0	0	20.1643	5
											90.83	0.971	0	0.0001	0.0001	34.1404								90.83	0.7373	0	0	0	25.9235								90.83	0.5733	0	0	0	20.1572	5
											90.9	0.9712	0	0.0001	0.0001	34.1474								90.9	0.7372	0	0	0	25.92								90.9	0.5732	0	0	0	20.1537	5
											90.97	0.9714	0	0.0001	0.0001	34.1544								90.97	0.7371	0	0	0	25.9164								90.97	0.573	0	0	0	20.1467	5
											91.05	0.9717	0	0.0001	0.0001	34.165								91.05	0.7369	0	0	0	25.9094								91.05	0.5729	0	0	0	20.1432	5
											91.12	0.9719	0	0.0001	0.0001	34.172								91.12	0.7368	0	0	0	25.9059								91.12	0.5727	0	0	0	20.1361	5
											91.2	0.9721	0	0.0001	0.0001	34.179								91.2	0.7367	0	0	0	25.9024								91.2	0.5726	0	0	0	20.1326	5
											91.27	0.9724	0	0.0001	0.0001	34.1896								91.27	0.7366	0	0	0	25.8989								91.27	0.5724	0	0	0	20.1256	5
											91.35	0.9726	0	0.0001	0.0001	34.1966								91.35	0.7364	0	0	0	25.8918								91.35	0.5723	0	0	0	20.1221	5
											91.42	0.9728	0	0.0001	0.0001	34.2036								91.42	0.7363	0	0	0	25.8883								91.42	0.5722	0	0	0	20.1186	5
											91.5	0.973	0	0.0001	0.0001	34.2107								91.5	0.7362	0	0	0	25.8848								91.5	0.572	0	0	0	20.1115	5
											91.58	0.9732	0	0.0001	0.0001	34.2177								91.58	0.7361	0	0	0	25.8813								91.58	0.5719	0	0	0	20.108	5
											91.65	0.9734	0	0.0001	0.0001	34.2247								91.65	0.7359	0	0	0	25.8742								91.65	0.5718	0	0	0	20.1045	5
											91.72	0.9735	0	0.0001	0.0001	34.2283								91.72	0.7358	0	0	0	25.8707								91.72	0.5716	0	0	0	20.0975	5
											91.8	0.9737	0	0.0001	0.0001	34.2353								91.8	0.7357	0	0	0	25.8672								91.8	0.5715	0	0	0	20.0939	5
											91.88	0.9739	0	0.0001	0.0001	34.2423								91.88	0.7356	0	0	0	25.8637								91.88	0.5714	0	0	0	20.0904	5
											91.95	0.974	0	0.0001	0.0001	34.2458								91.95	0.7354	0	0	0	25.8567								91.95	0.5712	0	0	0	20.0834	5
											92.02	0.9742	0	0.0001	0.0001	34.2529								92.02	0.7353	0	0	0	25.8531								92.02	0.5711	0	0	0	20.0799	5
											92.1	0.9743	0	0.0001	0.0001	34.2564								92.1	0.7352	0	0	0	25.8496								92.1	0.571	0	0	0	20.0764	5
											92.17	0.9744	0	0.0001	0.0001	34.2599								92.17	0.7351	0	0	0	25.8461								92.17	0.5708	0	0	0	20.0693	5
											92.25	0.9746	0	0.0001	0.0001	34.2669								92.25	0.735	0	0	0	25.8426								92.25	0.5707	0	0	0	20.0658	5
											92.33	0.9747	0	0.0001	0.0001	34.2705								92.33	0.7349	0	0	0	25.8391								92.33	0.5706	0	0	0	20.0623	5
											92.4	0.9748	0	0.0001	0.0001	34.274								92.4	0.7347	0	0	0	25.8321								92.4	0.5705	0	0	0	20.0588	5
											92.47	0.9749	0	0.0001	0.0001	34.2775								92.47	0.7346	0	0	0	25.8285								92.47	0.5703	0	0	0	20.0517	5
											92.55	0.975	0	0.0001	0.0001	34.281								92.55	0.7345	0	0	0	25.825								92.55	0.5702	0	0	0	20.0482	5
											92.62	0.9751	0	0.0001	0.0001	34.2845								92.62	0.7344	0	0	0	25.8215								92.62	0.5701	0	0	0	20.0447	5
											92.7	0.9752	0	0.0001	0.0001	34.288								92.7	0.7343	0	0	0	25.818								92.7	0.57	0	0	0	20.0412	5
											92.77	0.9752	0	0.0001	0.0001	34.288								92.77	0.7341	0	0	0	25.811								92.77	0.5699	0	0	0	20.0377	5
											92.85	0.9753	0	0.0001	0.0001	34.2915								92.85	0.734	0	0	0	25.8074								92.85	0.5698	0	0	0	20.0342	5
											92.92	0.9754	0	0.0001	0.0001	34.2951								92.92	0.7339	0	0	0	25.8039								92.92	0.5697	0	0	0	20.0307	5
											93	0.9755	0	0.0001	0.0001	34.2986								93	0.7338	0	0	0	25.8004								93	0.5695	0	0	0	20.0236	5
											93.08	0.9756	0	0.0001	0.0001	34.3021								93.08	0.7336	0	0	0	25.7934								93.08	0.5694	0	0	0	20.0201	5
											93.15	0.9757	0	0.0001	0.0001	34.3056								93.15	0.7335	0	0	0	25.7899								93.15	0.5693	0	0	0	20.0166	5
											93.22	0.9758	0	0.0001	0.0001	34.3091								93.22	0.7334	0	0	0	25.7863								93.22	0.5692	0	0	0	20.0131	5
											93.3	0.9759	0	0.0001	0.0001	34.3126								93.3	0.7333	0	0	0	25.7828								93.3	0.5691	0	0	0	20.0096	5
											93.38	0.9759	0	0.0001	0.0001	34.3126								93.38	0.7332	0	0	0	25.7793								93.38	0.569	0	0	0	20.006	5
											93.45	0.976	0	0.0001	0.0001	34.3162								93.45	0.733	0	0	0	25.7723								93.45	0.5689	0	0	0	20.0025	5
											93.52	0.9761	0	0.0001	0.0001	34.3197								93.52	0.7329	0	0	0	25.7688								93.52	0.5688	0	0	0	19.999	5
											93.6	0.9763	0	0.0001	0.0001	34.3267								93.6	0.7328	0	0	0	25.7652								93.6	0.5687	0	0	0	19.9955	5
											93.67	0.9764	0	0.0001	0.0001	34.3302								93.67	0.7326	0	0	0	25.7582								93.67	0.5686	0	0	0	19.992	5
											93.75	0.9765	0	0.0001	0.0001	34.3337								93.75	0.7325	0	0	0	25.7547								93.75	0.5685	0	0	0	19.9885	5
											93.83	0.9766	0	0.0001	0.0001	34.3373								93.83	0.7324	0	0	0	25.7512								93.83	0.5684	0	0	0	19.9849	5
											93.9	0.9767	0	0.0001	0.0001	34.3408								93.9	0.7323	0	0	0	25.7477								93.9	0.5683	0	0	0	19.9814	5
											93.97	0.9768	0	0.0001	0.0001	34.3443								93.97	0.7321	0	0	0	25.7406								93.97	0.5682	0	0	0	19.9779	5
											94.05	0.9769	0	0.0001	0.0001	34.3478								94.05	0.732	0	0	0	25.7371								94.05	0.5681	0	0	0	19.9744	5
											94.12	0.9771	0	0.0001	0.0001	34.3548								94.12	0.7319	0	0	0	25.7336								94.12	0.568	0	0	0	19.9709	5
											94.2	0.9772	0	0.0001	0.0001	34.3584								94.2	0.7317	0	0	0	25.7266								94.2	0.5679	0	0	0	19.9674	5
											94.27	0.9773	0	0.0001	0.0001	34.3619								94.27	0.7316	0	0	0	25.7231								94.27	0.5678	0	0	0	19.9638	5
											94.35	0.9774	0	0.0001	0.0001	34.3654								94.35	0.7315	0	0	0	25.7195								94.35	0.5677	0	0	0	19.9603	5
											94.42	0.9775	0	0.0001	0.0001	34.3689								94.42	0.7313	0	0	0	25.7125								94.42	0.5676	0	0	0	19.9568	5
											94.5	0.9776	0	0.0001	0.0001	34.3724								94.5	0.7312	0	0	0	25.709								94.5	0.5675	0	0	0	19.9533	5
											94.58	0.9777	0	0.0001	0.0001	34.3759								94.58	0.7311	0	0	0	25.7055								94.58	0.5674	0	0	0	19.9498	5
											94.65	0.9778	0	0.0001	0.0001	34.3794								94.65	0.7309	0	0	0	25.6984								94.65	0.5673	0	0	0	19.9463	5
											94.72	0.9779	0	0.0001	0.0001	34.383								94.72	0.7308	0	0	0	25.6949								94.72	0.5671	0	0	0	19.9392	5
											94.8	0.978	0	0.0001	0.0001	34.3865								94.8	0.7306	0	0	0	25.6879								94.8	0.567	0	0	0	19.9357	5
											94.88	0.9781	0	0.0001	0.0001	34.39								94.88	0.7305	0	0	0	25.6844								94.88	0.5669	0	0	0	19.9322	5
											94.95	0.9781	0	0.0001	0.0001	34.39								94.95	0.7304	0	0	0	25.6809								94.95	0.5668	0	0	0	19.9287	5
											95.02	0.9782	0	0.0001	0.0001	34.3935								95.02	0.7302	0	0	0	25.6738								95.02	0.5667	0	0	0	19.9252	5
											95.1	0.9782	0	0.0001	0.0001	34.3935								95.1	0.7301	0	0	0	25.6703								95.1	0.5666	0	0	0	19.9217	5
											95.17	0.9783	0	0.0001	0.0001	34.397								95.17	0.7299	0	0	0	25.6633								95.17	0.5665	0	0	0	19.9181	5
											95.25	0.9783	0	0.0001	0.0001	34.397								95.25	0.7298	0	0	0	25.6598								95.25	0.5664	0	0	0	19.9146	5
											95.33	0.9784	0	0.0001	0.0001	34.4005								95.33	0.7297	0	0	0	25.6563								95.33	0.5663	0	0	0	19.9111	5
											95.4	0.9784	0	0.0001	0.0001	34.4005								95.4	0.7295	0	0	0	25.6492								95.4	0.5661	0	0	0	19.9041	5
											95.47	0.9784	0	0.0001	0.0001	34.4005								95.47	0.7294	0	0	0	25.6457								95.47	0.566	0	0	0	19.9006	5
											95.55	0.9784	0	0.0001	0.0001	34.4005								95.55	0.7292	0	0	0	25.6387								95.55	0.5659	0	0	0	19.897	5
											95.62	0.9784	0	0.0001	0.0001	34.4005								95.62	0.7291	0	0	0	25.6352								95.62	0.5658	0	0	0	19.8935	5
											95.7	0.9784	0	0.0001	0.0001	34.4005								95.7	0.729	0	0	0	25.6316								95.7	0.5656	0	0	0	19.8865	5
											95.77	0.9783	0	0.0001	0.0001	34.397								95.77	0.7288	0	0	0	25.6246								95.77	0.5655	0	0	0	19.883	5
											95.85	0.9783	0	0.0001	0.0001	34.397								95.85	0.7287	0	0	0	25.6211								95.85	0.5654	0	0	0	19.8795	5
											95.92	0.9783	0	0.0001	0.0001	34.397								95.92	0.7285	0	0	0	25.6141								95.92	0.5652	0	0	0	19.8724	5
											96	0.9783	0	0.0001	0.0001	34.397								96	0.7284	0	0	0	25.6105								96	0.5651	0	0	0	19.8689	5
											96.08	0.9782	0	0.0001	0.0001	34.3935								96.08	0.7283	0	0	0	25.607								96.08	0.5649	0	0	0	19.8619	5
											96.15	0.9782	0	0.0001	0.0001	34.3935								96.15	0.7281	0	0	0	25.6								96.15	0.5648	0	0	0	19.8584	5
											96.22	0.9781	0	0.0001	0.0001	34.39								96.22	0.728	0	0	0	25.5965								96.22	0.5647	0	0	0	19.8549	5
											96.3	0.9781	0	0.0001	0.0001	34.39								96.3	0.7278	0	0	0	25.5894								96.3	0.5645	0	0	0	19.8478	5
											96.38	0.9781	0	0.0001	0.0001	34.39								96.38	0.7277	0	0	0	25.5859								96.38	0.5644	0	0	0	19.8443	5
											96.45	0.978	0	0.0001	0.0001	34.3865								96.45	0.7276	0	0	0	25.5824								96.45	0.5642	0	0	0	19.8373	5
											96.52	0.978	0	0.0001	0.0001	34.3865								96.52	0.7274	0	0	0	25.5754								96.52	0.5641	0	0	0	19.8338	5
											96.6	0.978	0	0.0001	0.0001	34.3865								96.6	0.7273	0	0	0	25.5719								96.6	0.5639	0	0	0	19.8267	5
											96.67	0.978	0	0.0001	0.0001	34.3865								96.67	0.7271	0	0	0	25.5648								96.67	0.5638	0	0	0	19.8232	5
											96.75	0.978	0	0.0001	0.0001	34.3865								96.75	0.727	0	0	0	25.5613								96.75	0.5636	0	0	0	19.8162	5
											96.83	0.978	0	0.0001	0.0001	34.3865								96.83	0.7269	0	0	0	25.5578								96.83	0.5635	0	0	0	19.8127	5
											96.9	0.978	0	0.0001	0.0001	34.3865								96.9	0.7267	0	0	0	25.5508								96.9	0.5633	0	0	0	19.8056	5
											96.97	0.978	0	0.0001	0.0001	34.3865								96.97	0.7266	0	0	0	25.5473								96.97	0.5632	0	0	0	19.8021	5
											97.05	0.978	0	0.0001	0.0001	34.3865								97.05	0.7265	0	0	0	25.5437								97.05	0.563	0	0	0	19.7951	5
											97.12	0.9781	0	0.0001	0.0001	34.39								97.12	0.7263	0	0	0	25.5367								97.12	0.5628	0	0	0	19.788	5
											97.2	0.9781	0	0.0001	0.0001	34.39								97.2	0.7262	0	0	0	25.5332								97.2	0.5627	0	0	0	19.7845	5
											97.27	0.9782	0	0.0001	0.0001	34.3935								97.27	0.7261	0	0	0	25.5297								97.27	0.5625	0	0	0	19.7775	5
											97.35	0.9783	0	0.0001	0.0001	34.397								97.35	0.726	0	0	0	25.5262								97.35	0.5624	0	0	0	19.774	5
											97.42	0.9783	0	0.0001	0.0001	34.397								97.42	0.7258	0	0	0	25.5191								97.42	0.5622	0	0	0	19.767	5
											97.5	0.9784	0	0.0001	0.0001	34.4005								97.5	0.7257	0	0	0	25.5156								97.5	0.562	0	0	0	19.7599	5
											97.58	0.9785	0	0.0001	0.0001	34.4041								97.58	0.7256	0	0	0	25.5121								97.58	0.5619	0	0	0	19.7564	5
											97.65	0.9786	0	0.0001	0.0001	34.4076								97.65	0.7254	0	0	0	25.5051								97.65	0.5617	0	0	0	19.7494	5
											97.72	0.9787	0	0.0001	0.0001	34.4111								97.72	0.7253	0	0	0	25.5015								97.72	0.5615	0	0	0	19.7423	5
											97.8	0.9788	0	0.0001	0.0001	34.4146								97.8	0.7252	0	0	0	25.498								97.8	0.5613	0	0	0	19.7353	5
											97.88	0.9789	0	0.0001	0.0001	34.4181								97.88	0.725	0	0	0	25.491								97.88	0.5612	0	0	0	19.7318	5
											97.95	0.979	0	0.0001	0.0001	34.4216								97.95	0.7249	0	0	0	25.4875								97.95	0.561	0	0	0	19.7248	5
											98.02	0.9792	0	0.0001	0.0001	34.4287								98.02	0.7248	0	0	0	25.484								98.02	0.5608	0	0	0	19.7177	5
											98.1	0.9793	0	0.0001	0.0001	34.4322								98.1	0.7246	0	0	0	25.4769								98.1	0.5606	0	0	0	19.7107	5
											98.17	0.9794	0	0.0001	0.0001	34.4357								98.17	0.7245	0	0	0	25.4734								98.17	0.5605	0	0	0	19.7072	5
											98.25	0.9795	0	0.0001	0.0001	34.4392								98.25	0.7243	0	0	0	25.4664								98.25	0.5603	0	0	0	19.7001	5
											98.33	0.9796	0	0.0001	0.0001	34.4427								98.33	0.7242	0	0	0	25.4629								98.33	0.5601	0	0	0	19.6931	5
											98.4	0.9798	0	0.0001	0.0001	34.4498								98.4	0.7241	0	0	0	25.4594								98.4	0.5599	0	0	0	19.6861	5
											98.47	0.9799	0	0.0001	0.0001	34.4533								98.47	0.7239	0	0	0	25.4523								98.47	0.5597	0	0	0	19.6791	5
											98.55	0.98	0	0.0001	0.0001	34.4568								98.55	0.7238	0	0	0	25.4488								98.55	0.5596	0	0	0	19.6755	5
											98.62	0.9801	0	0.0001	0.0001	34.4603								98.62	0.7236	0	0	0	25.4418								98.62	0.5594	0	0	0	19.6685	5
											98.7	0.9801	0	0.0001	0.0001	34.4603								98.7	0.7235	0	0	0	25.4383								98.7	0.5592	0	0	0	19.6615	5
											98.77	0.9802	0	0.0001	0.0001	34.4638								98.77	0.7233	0	0	0	25.4312								98.77	0.559	0	0	0	19.6544	5
											98.85	0.9803	0	0.0001	0.0001	34.4673								98.85	0.7232	0	0	0	25.4277								98.85	0.5588	0	0	0	19.6474	5
											98.92	0.9803	0	0.0001	0.0001	34.4673								98.92	0.7231	0	0	0	25.4242								98.92	0.5586	0	0	0	19.6404	5
											99	0.9803	0	0.0001	0.0001	34.4673								99	0.7229	0	0	0	25.4172								99	0.5584	0	0	0	19.6333	5
											99.08	0.9804	0	0.0001	0.0001	34.4709								99.08	0.7228	0	0	0	25.4136								99.08	0.5583	0	0	0	19.6298	5
											99.15	0.9804	0	0.0001	0.0001	34.4709								99.15	0.7226	0	0	0	25.4066								99.15	0.5581	0	0	0	19.6228	5
											99.22	0.9803	0	0.0001	0.0001	34.4673								99.22	0.7225	0	0	0	25.4031								99.22	0.5579	0	0	0	19.6158	5
											99.3	0.9803	0	0.0001	0.0001	34.4673								99.3	0.7224	0	0	0	25.3996								99.3	0.5577	0	0	0	19.6087	5
											99.38	0.9803	0	0.0001	0.0001	34.4673								99.38	0.7222	0	0	0	25.3926								99.38	0.5575	0	0	0	19.6017	5
											99.45	0.9803	0	0.0001	0.0001	34.4673								99.45	0.7221	0	0	0	25.389								99.45	0.5573	0	0	0	19.5947	5
											99.52	0.9802	0	0.0001	0.0001	34.4638								99.52	0.7219	0	0	0	25.382								99.52	0.5571	0	0	0	19.5876	5
											99.6	0.9801	0	0.0001	0.0001	34.4603								99.6	0.7218	0	0	0	25.3785								99.6	0.557	0	0	0	19.5841	5
											99.67	0.98	0	0.0001	0.0001	34.4568								99.67	0.7216	0	0	0	25.3715								99.67	0.5568	0	0	0	19.5771	5
											99.75	0.9799	0	0.0001	0.0001	34.4533								99.75	0.7215	0	0	0	25.3679								99.75	0.5566	0	0	0	19.5701	5
											99.83	0.9798	0	0.0001	0.0001	34.4498								99.83	0.7214	0	0	0	25.3644								99.83	0.5564	0	0	0	19.563	5
											99.9	0.9797	0	0.0001	0.0001	34.4463								99.9	0.7212	0	0	0	25.3574								99.9	0.5562	0	0	0	19.556	5
											99.97	0.9795	0	0.0001	0.0001	34.4392								99.97	0.7211	0	0	0	25.3539								99.97	0.5561	0	0	0	19.5525	5
											100.05	0.9794	0	0.0001	0.0001	34.4357								100.05	0.7209	0	0	0	25.3468								100.05	0.5559	0	0	0	19.5454	5
											100.12	0.9792	0	0.0001	0.0001	34.4287								100.12	0.7208	0	0	0	25.3433								100.12	0.5557	0	0	0	19.5384	5
											100.2	0.979	0	0.0001	0.0001	34.4216								100.2	0.7206	0	0	0	25.3363								100.2	0.5555	0	0	0	19.5314	5
											100.27	0.9788	0	0.0001	0.0001	34.4146								100.27	0.7205	0	0	0	25.3328								100.27	0.5554	0	0	0	19.5279	5
											100.35	0.9786	0	0.0001	0.0001	34.4076								100.35	0.7204	0	0	0	25.3293								100.35	0.5552	0	0	0	19.5208	5
											100.42	0.9784	0	0.0001	0.0001	34.4005								100.42	0.7202	0	0	0	25.3222								100.42	0.555	0	0	0	19.5138	5
											100.5	0.9781	0	0.0001	0.0001	34.39								100.5	0.7201	0	0	0	25.3187								100.5	0.5549	0	0	0	19.5103	5
											100.58	0.9779	0	0.0001	0.0001	34.383								100.58	0.7199	0	0	0	25.3117								100.58	0.5547	0	0	0	19.5033	5
											100.65	0.9777	0	0.0001	0.0001	34.3759								100.65	0.7198	0	0	0	25.3082								100.65	0.5545	0	0	0	19.4962	5
											100.72	0.9774	0	0.0001	0.0001	34.3654								100.72	0.7197	0	0	0	25.3047								100.72	0.5544	0	0	0	19.4927	5
											100.8	0.9772	0	0.0001	0.0001	34.3584								100.8	0.7195	0	0	0	25.2976								100.8	0.5542	0	0	0	19.4857	5
											100.88	0.9769	0	0.0001	0.0001	34.3478								100.88	0.7194	0	0	0	25.2941								100.88	0.554	0	0	0	19.4786	5
											100.95	0.9766	0	0.0001	0.0001	34.3373								100.95	0.7193	0	0	0	25.2906								100.95	0.5539	0	0	0	19.4751	5
											101.02	0.9763	0	0.0001	0.0001	34.3267								101.02	0.7191	0	0	0	25.2836								101.02	0.5537	0	0	0	19.4681	5
											101.1	0.976	0	0.0001	0.0001	34.3162								101.1	0.719	0	0	0	25.28								101.1	0.5536	0	0	0	19.4646	5
											101.17	0.9757	0	0.0001	0.0001	34.3056								101.17	0.7189	0	0	0	25.2765								101.17	0.5534	0	0	0	19.4575	5
											101.25	0.9754	0	0.0001	0.0001	34.2951								101.25	0.7187	0	0	0	25.2695								101.25	0.5533	0	0	0	19.454	5
											101.33	0.975	0	0.0001	0.0001	34.281								101.33	0.7186	0	0	0	25.266								101.33	0.5531	0	0	0	19.447	5
											101.4	0.9747	0	0.0001	0.0001	34.2705								101.4	0.7185	0	0	0	25.2625								101.4	0.553	0	0	0	19.4435	5
											101.47	0.9743	0	0.0001	0.0001	34.2564								101.47	0.7184	0	0	0	25.2589								101.47	0.5528	0	0	0	19.4364	5
											101.55	0.974	0	0.0001	0.0001	34.2458								101.55	0.7182	0	0	0	25.2519								101.55	0.5527	0	0	0	19.4329	5
											101.62	0.9736	0	0.0001	0.0001	34.2318								101.62	0.7181	0	0	0	25.2484								101.62	0.5525	0	0	0	19.4259	5
											101.7	0.9733	0	0.0001	0.0001	34.2212								101.7	0.718	0	0	0	25.2449								101.7	0.5524	0	0	0	19.4224	5
											101.77	0.9729	0	0.0001	0.0001	34.2072								101.77	0.7179	0	0	0	25.2414								101.77	0.5522	0	0	0	19.4154	5
											101.85	0.9725	0	0.0001	0.0001	34.1931								101.85	0.7177	0	0	0	25.2343								101.85	0.5521	0	0	0	19.4118	5
											101.92	0.9721	0	0.0001	0.0001	34.179								101.92	0.7176	0	0	0	25.2308								101.92	0.5519	0	0	0	19.4048	5
											102	0.9718	0	0.0001	0.0001	34.1685								102	0.7175	0	0	0	25.2273								102	0.5517	0	0	0	19.3978	5
											102.08	0.9714	0	0.0001	0.0001	34.1544								102.08	0.7174	0	0	0	25.2238								102.08	0.5516	0	0	0	19.3943	5
											102.15	0.971	0	0.0001	0.0001	34.1404								102.15	0.7173	0	0	0	25.2203								102.15	0.5514	0	0	0	19.3872	5
											102.22	0.9706	0	0.0001	0.0001	34.1263								102.22	0.7171	0	0	0	25.2132								102.22	0.5513	0	0	0	19.3837	5
											102.3	0.9703	0	0.0001	0.0001	34.1157								102.3	0.717	0	0	0	25.2097								102.3	0.5511	0	0	0	19.3767	5
											102.38	0.9699	0	0.0001	0.0001	34.1017								102.38	0.7169	0	0	0	25.2062								102.38	0.551	0	0	0	19.3732	5
											102.45	0.9695	0	0.0001	0.0001	34.0876								102.45	0.7168	0	0	0	25.2027								102.45	0.5508	0	0	0	19.3661	5
											102.52	0.9692	0	0.0001	0.0001	34.0771								102.52	0.7167	0	0	0	25.1992								102.52	0.5507	0	0	0	19.3626	5
											102.6	0.9688	0	0.0001	0.0001	34.063								102.6	0.7166	0	0	0	25.1957								102.6	0.5505	0	0	0	19.3556	5
											102.67	0.9685	0	0.0001	0.0001	34.0525								102.67	0.7165	0	0	0	25.1921								102.67	0.5504	0	0	0	19.3521	5
											102.75	0.9682	0	0.0001	0.0001	34.0419								102.75	0.7163	0	0	0	25.1851								102.75	0.5502	0	0	0	19.345	5
											102.83	0.9679	0	0.0001	0.0001	34.0314								102.83	0.7162	0	0	0	25.1816								102.83	0.5501	0	0	0	19.3415	5
											102.9	0.9676	0	0.0001	0.0001	34.0208								102.9	0.7161	0	0	0	25.1781								102.9	0.5499	0	0	0	19.3345	5
											102.97	0.9673	0	0.0001	0.0001	34.0103								102.97	0.716	0	0	0	25.1746								102.97	0.5498	0	0	0	19.331	5
											103.05	0.9671	0	0.0001	0.0001	34.0032								103.05	0.7159	0	0	0	25.171								103.05	0.5496	0	0	0	19.3239	5
											103.12	0.9669	0	0.0001	0.0001	33.9962								103.12	0.7158	0	0	0	25.1675								103.12	0.5495	0	0	0	19.3204	5
											103.2	0.9666	0	0.0001	0.0001	33.9857								103.2	0.7157	0	0	0	25.164								103.2	0.5493	0	0	0	19.3134	5
											103.27	0.9665	0	0.0001	0.0001	33.9821								103.27	0.7156	0	0	0	25.1605								103.27	0.5492	0	0	0	19.3099	5
											103.35	0.9663	0	0.0001	0.0001	33.9751								103.35	0.7155	0	0	0	25.157								103.35	0.549	0	0	0	19.3028	5
											103.42	0.9661	0	0.0001	0.0001	33.9681								103.42	0.7153	0	0	0	25.1499								103.42	0.5489	0	0	0	19.2993	5
											103.5	0.966	0	0.0001	0.0001	33.9646								103.5	0.7152	0	0	0	25.1464								103.5	0.5488	0	0	0	19.2958	5
											103.58	0.9659	0	0.0001	0.0001	33.961								103.58	0.7151	0	0	0	25.1429								103.58	0.5486	0	0	0	19.2888	5
											103.65	0.9658	0	0.0001	0.0001	33.9575								103.65	0.715	0	0	0	25.1394								103.65	0.5485	0	0	0	19.2853	5
											103.72	0.9658	0	0.0001	0.0001	33.9575								103.72	0.7149	0	0	0	25.1359								103.72	0.5483	0	0	0	19.2782	5
											103.8	0.9657	0	0.0001	0.0001	33.954								103.8	0.7148	0	0	0	25.1324								103.8	0.5482	0	0	0	19.2747	5
											103.88	0.9657	0	0.0001	0.0001	33.954								103.88	0.7146	0	0	0	25.1253								103.88	0.548	0	0	0	19.2677	5
											103.95	0.9658	0	0.0001	0.0001	33.9575								103.95	0.7145	0	0	0	25.1218								103.95	0.5479	0	0	0	19.2642	5
											104.02	0.9658	0	0.0001	0.0001	33.9575								104.02	0.7144	0	0	0	25.1183								104.02	0.5477	0	0	0	19.2571	5
											104.1	0.9659	0	0.0001	0.0001	33.961								104.1	0.7143	0	0	0	25.1148								104.1	0.5476	0	0	0	19.2536	5
											104.17	0.9659	0	0.0001	0.0001	33.961								104.17	0.7142	0	0	0	25.1113								104.17	0.5475	0	0	0	19.2501	5
											104.25	0.966	0	0.0001	0.0001	33.9646								104.25	0.714	0	0	0	25.1042								104.25	0.5473	0	0	0	19.2431	5
											104.33	0.9662	0	0.0001	0.0001	33.9716								104.33	0.7139	0	0	0	25.1007								104.33	0.5472	0	0	0	19.2396	5
											104.4	0.9663	0	0.0001	0.0001	33.9751								104.4	0.7138	0	0	0	25.0972								104.4	0.5471	0	0	0	19.236	5
											104.47	0.9664	0	0.0001	0.0001	33.9786								104.47	0.7136	0	0	0	25.0902								104.47	0.5469	0	0	0	19.229	5
											104.55	0.9666	0	0.0001	0.0001	33.9857								104.55	0.7135	0	0	0	25.0867								104.55	0.5468	0	0	0	19.2255	5
											104.62	0.9668	0	0.0001	0.0001	33.9927								104.62	0.7134	0	0	0	25.0831								104.62	0.5467	0	0	0	19.222	5
											104.7	0.967	0	0.0001	0.0001	33.9997								104.7	0.7132	0	0	0	25.0761								104.7	0.5466	0	0	0	19.2185	5
											104.77	0.9672	0	0.0001	0.0001	34.0068								104.77	0.7131	0	0	0	25.0726								104.77	0.5464	0	0	0	19.2114	5
											104.85	0.9674	0	0.0001	0.0001	34.0138								104.85	0.713	0	0	0	25.0691								104.85	0.5463	0	0	0	19.2079	5
											104.92	0.9676	0	0.0001	0.0001	34.0208								104.92	0.7128	0	0	0	25.062								104.92	0.5462	0	0	0	19.2044	5
											105	0.9678	0	0.0001	0.0001	34.0278								105	0.7127	0	0	0	25.0585								105	0.5461	0	0	0	19.2009	5
											105.08	0.9681	0	0.0001	0.0001	34.0384								105.08	0.7126	0	0	0	25.055								105.08	0.546	0	0	0	19.1974	5
											105.15	0.9683	0	0.0001	0.0001	34.0454								105.15	0.7124	0	0	0	25.048								105.15	0.5458	0	0	0	19.1903	5
											105.22	0.9685	0	0.0001	0.0001	34.0525								105.22	0.7123	0	0	0	25.0445								105.22	0.5457	0	0	0	19.1868	5
											105.3	0.9688	0	0.0001	0.0001	34.063								105.3	0.7122	0	0	0	25.041								105.3	0.5456	0	0	0	19.1833	5
											105.38	0.969	0	0.0001	0.0001	34.07								105.38	0.712	0	0	0	25.0339								105.38	0.5455	0	0	0	19.1798	5
											105.45	0.9692	0	0.0001	0.0001	34.0771								105.45	0.7119	0	0	0	25.0304								105.45	0.5454	0	0	0	19.1763	5
											105.52	0.9695	0	0.0001	0.0001	34.0876								105.52	0.7117	0	0	0	25.0234								105.52	0.5453	0	0	0	19.1727	5
											105.6	0.9697	0	0.0001	0.0001	34.0947								105.6	0.7116	0	0	0	25.0199								105.6	0.5452	0	0	0	19.1692	5
											105.67	0.9699	0	0.0001	0.0001	34.1017								105.67	0.7115	0	0	0	25.0163								105.67	0.545	0	0	0	19.1622	5
											105.75	0.9702	0	0.0001	0.0001	34.1122								105.75	0.7113	0	0	0	25.0093								105.75	0.5449	0	0	0	19.1587	5
											105.83	0.9704	0	0.0001	0.0001	34.1193								105.83	0.7112	0	0	0	25.0058								105.83	0.5448	0	0	0	19.1552	5
											105.9	0.9706	0	0.0001	0.0001	34.1263								105.9	0.7111	0	0	0	25.0023								105.9	0.5447	0	0	0	19.1517	5
											105.97	0.9709	0	0.0001	0.0001	34.1368								105.97	0.7109	0	0	0	24.9952								105.97	0.5446	0	0	0	19.1481	5
											106.05	0.9711	0	0.0001	0.0001	34.1439								106.05	0.7108	0	0	0	24.9917								106.05	0.5445	0	0	0	19.1446	5
											106.12	0.9713	0	0.0001	0.0001	34.1509								106.12	0.7107	0	0	0	24.9882								106.12	0.5444	0	0	0	19.1411	5
											106.2	0.9716	0	0.0001	0.0001	34.1615								106.2	0.7105	0	0	0	24.9812								106.2	0.5443	0	0	0	19.1376	5
											106.27	0.9718	0	0.0001	0.0001	34.1685								106.27	0.7104	0	0	0	24.9777								106.27	0.5442	0	0	0	19.1341	5
											106.35	0.972	0	0.0001	0.0001	34.1755								106.35	0.7103	0	0	0	24.9741								106.35	0.5441	0	0	0	19.1306	5
											106.42	0.9723	0	0.0001	0.0001	34.1861								106.42	0.7101	0	0	0	24.9671								106.42	0.544	0	0	0	19.127	5
											106.5	0.9725	0	0.0001	0.0001	34.1931								106.5	0.71	0	0	0	24.9636								106.5	0.544	0	0	0	19.127	5
											106.58	0.9727	0	0.0001	0.0001	34.2001								106.58	0.7099	0	0	0	24.9601								106.58	0.5439	0	0	0	19.1235	5
											106.65	0.973	0	0.0001	0.0001	34.2107								106.65	0.7098	0	0	0	24.9566								106.65	0.5438	0	0	0	19.12	5
											106.72	0.9732	0	0.0001	0.0001	34.2177								106.72	0.7096	0	0	0	24.9495								106.72	0.5437	0	0	0	19.1165	5
											106.8	0.9735	0	0.0001	0.0001	34.2283								106.8	0.7095	0	0	0	24.946								106.8	0.5436	0	0	0	19.113	5
											106.88	0.9737	0	0.0001	0.0001	34.2353								106.88	0.7094	0	0	0	24.9425								106.88	0.5435	0	0	0	19.1095	5
											106.95	0.974	0	0.0001	0.0001	34.2458								106.95	0.7093	0	0	0	24.939								106.95	0.5434	0	0	0	19.1059	5
											107.02	0.9743	0	0.0001	0.0001	34.2564								107.02	0.7092	0	0	0	24.9355								107.02	0.5434	0	0	0	19.1059	5
											107.1	0.9745	0	0.0001	0.0001	34.2634								107.1	0.7091	0	0	0	24.932								107.1	0.5433	0	0	0	19.1024	5
											107.17	0.9748	0	0.0001	0.0001	34.274								107.17	0.7089	0	0	0	24.9249								107.17	0.5432	0	0	0	19.0989	5
											107.25	0.9751	0	0.0001	0.0001	34.2845								107.25	0.7088	0	0	0	24.9214								107.25	0.5431	0	0	0	19.0954	5
											107.33	0.9755	0	0.0001	0.0001	34.2986								107.33	0.7087	0	0	0	24.9179								107.33	0.543	0	0	0	19.0919	5
											107.4	0.9758	0	0.0001	0.0001	34.3091								107.4	0.7086	0	0	0	24.9144								107.4	0.543	0	0	0	19.0919	5
											107.47	0.9761	0	0.0001	0.0001	34.3197								107.47	0.7085	0	0	0	24.9109								107.47	0.5429	0	0	0	19.0884	5
											107.55	0.9764	0	0.0001	0.0001	34.3302								107.55	0.7084	0	0	0	24.9073								107.55	0.5428	0	0	0	19.0848	5
											107.62	0.9768	0	0.0001	0.0001	34.3443								107.62	0.7083	0	0	0	24.9038								107.62	0.5427	0	0	0	19.0813	5
											107.7	0.9771	0	0.0001	0.0001	34.3548								107.7	0.7082	0	0	0	24.9003								107.7	0.5426	0	0	0	19.0778	5
											107.77	0.9775	0	0.0001	0.0001	34.3689								107.77	0.7081	0	0	0	24.8968								107.77	0.5426	0	0	0	19.0778	5
											107.85	0.9778	0	0.0001	0.0001	34.3794								107.85	0.708	0	0	0	24.8933								107.85	0.5425	0	0	0	19.0743	5
											107.92	0.9782	0	0.0001	0.0001	34.3935								107.92	0.7079	0	0	0	24.8898								107.92	0.5424	0	0	0	19.0708	5
											108	0.9785	0	0.0001	0.0001	34.4041								108	0.7078	0	0	0	24.8862								108	0.5423	0	0	0	19.0673	5
											108.08	0.9789	0	0.0001	0.0001	34.4181								108.08	0.7077	0	0	0	24.8827								108.08	0.5422	0	0	0	19.0638	5
											108.15	0.9792	0	0.0001	0.0001	34.4287								108.15	0.7076	0	0	0	24.8792								108.15	0.5422	0	0	0	19.0638	5
											108.22	0.9796	0	0.0001	0.0001	34.4427								108.22	0.7075	0	0	0	24.8757								108.22	0.5421	0	0	0	19.0602	5
											108.3	0.9799	0	0.0001	0.0001	34.4533								108.3	0.7074	0	0	0	24.8722								108.3	0.542	0	0	0	19.0567	5
											108.38	0.9802	0	0.0001	0.0001	34.4638								108.38	0.7073	0	0	0	24.8687								108.38	0.5419	0	0	0	19.0532	5
											108.45	0.9806	0	0.0001	0.0001	34.4779								108.45	0.7072	0	0	0	24.8652								108.45	0.5419	0	0	0	19.0532	5
											108.52	0.9809	0	0.0001	0.0001	34.4884								108.52	0.7071	0	0	0	24.8616								108.52	0.5418	0	0	0	19.0497	5
											108.6	0.9812	0	0.0001	0.0001	34.499								108.6	0.707	0	0	0	24.8581								108.6	0.5417	0	0	0	19.0462	5
											108.67	0.9815	0	0.0001	0.0001	34.5095								108.67	0.7069	0	0	0	24.8546								108.67	0.5416	0	0	0	19.0427	5
											108.75	0.9818	0	0.0001	0.0001	34.5201								108.75	0.7068	0	0	0	24.8511								108.75	0.5416	0	0	0	19.0427	5
											108.83	0.982	0	0.0001	0.0001	34.5271								108.83	0.7067	0	0	0	24.8476								108.83	0.5415	0	0	0	19.0391	5
											108.9	0.9823	0	0.0001	0.0001	34.5377								108.9	0.7067	0	0	0	24.8476								108.9	0.5414	0	0	0	19.0356	5
											108.97	0.9825	0	0.0001	0.0001	34.5447								108.97	0.7066	0	0	0	24.8441								108.97	0.5414	0	0	0	19.0356	5
											109.05	0.9827	0	0.0001	0.0001	34.5517								109.05	0.7065	0	0	0	24.8405								109.05	0.5413	0	0	0	19.0321	5
											109.12	0.9828	0	0.0001	0.0001	34.5552								109.12	0.7064	0	0	0	24.837								109.12	0.5412	0	0	0	19.0286	5
											109.2	0.983	0	0.0001	0.0001	34.5623								109.2	0.7063	0	0	0	24.8335								109.2	0.5412	0	0	0	19.0286	5
											109.27	0.9831	0	0.0001	0.0001	34.5658								109.27	0.7062	0	0	0	24.83								109.27	0.5411	0	0	0	19.0251	5
											109.35	0.9832	0	0.0001	0.0001	34.5693								109.35	0.7061	0	0	0	24.8265								109.35	0.541	0	0	0	19.0216	5
											109.42	0.9833	0	0.0001	0.0001	34.5728								109.42	0.706	0	0	0	24.823								109.42	0.5409	0	0	0	19.018	5
											109.5	0.9834	0	0.0001	0.0001	34.5763								109.5	0.7059	0	0	0	24.8194								109.5	0.5409	0	0	0	19.018	5
											109.58	0.9835	0	0.0001	0.0001	34.5799								109.58	0.7058	0	0	0	24.8159								109.58	0.5408	0	0	0	19.0145	5
											109.65	0.9835	0	0.0001	0.0001	34.5799								109.65	0.7057	0	0	0	24.8124								109.65	0.5407	0	0	0	19.011	5
											109.72	0.9835	0	0.0001	0.0001	34.5799								109.72	0.7056	0	0	0	24.8089								109.72	0.5406	0	0	0	19.0075	5
											109.8	0.9835	0	0.0001	0.0001	34.5799								109.8	0.7056	0	0	0	24.8089								109.8	0.5406	0	0	0	19.0075	5
											109.88	0.9835	0	0.0001	0.0001	34.5799								109.88	0.7055	0	0	0	24.8054								109.88	0.5405	0	0	0	19.004	5
											109.95	0.9835	0	0.0001	0.0001	34.5799								109.95	0.7054	0	0	0	24.8019								109.95	0.5404	0	0	0	19.0005	5
											110.02	0.9834	0	0.0001	0.0001	34.5763								110.02	0.7053	0	0	0	24.7983								110.02	0.5403	0	0	0	18.9969	5
											110.1	0.9834	0	0.0001	0.0001	34.5763								110.1	0.7052	0	0	0	24.7948								110.1	0.5402	0	0	0	18.9934	5
											110.17	0.9833	0	0.0001	0.0001	34.5728								110.17	0.7051	0	0	0	24.7913								110.17	0.5402	0	0	0	18.9934	5
											110.25	0.9832	0	0.0001	0.0001	34.5693								110.25	0.705	0	0	0	24.7878								110.25	0.5401	0	0	0	18.9899	5
											110.33	0.9832	0	0.0001	0.0001	34.5693								110.33	0.7049	0	0	0	24.7843								110.33	0.54	0	0	0	18.9864	5
											110.4	0.9831	0	0.0001	0.0001	34.5658								110.4	0.7049	0	0	0	24.7843								110.4	0.5399	0	0	0	18.9829	5
											110.47	0.983	0	0.0001	0.0001	34.5623								110.47	0.7048	0	0	0	24.7808								110.47	0.5398	0	0	0	18.9794	5
											110.55	0.9829	0	0.0001	0.0001	34.5588								110.55	0.7047	0	0	0	24.7773								110.55	0.5397	0	0	0	18.9759	5
											110.62	0.9829	0	0.0001	0.0001	34.5588								110.62	0.7046	0	0	0	24.7737								110.62	0.5396	0	0	0	18.9723	5
											110.7	0.9828	0	0.0001	0.0001	34.5552								110.7	0.7045	0	0	0	24.7702								110.7	0.5395	0	0	0	18.9688	5
											110.77	0.9827	0	0.0001	0.0001	34.5517								110.77	0.7044	0	0	0	24.7667								110.77	0.5394	0	0	0	18.9653	5
											110.85	0.9827	0	0.0001	0.0001	34.5517								110.85	0.7043	0	0	0	24.7632								110.85	0.5394	0	0	0	18.9653	5
											110.92	0.9826	0	0.0001	0.0001	34.5482								110.92	0.7042	0	0	0	24.7597								110.92	0.5393	0	0	0	18.9618	5
											111	0.9826	0	0.0001	0.0001	34.5482								111	0.7042	0	0	0	24.7597								111	0.5392	0	0	0	18.9583	5
											111.08	0.9826	0	0.0001	0.0001	34.5482								111.08	0.7041	0	0	0	24.7562								111.08	0.5391	0	0	0	18.9548	5
											111.15	0.9826	0	0.0001	0.0001	34.5482								111.15	0.704	0	0	0	24.7526								111.15	0.539	0	0	0	18.9512	5
											111.22	0.9825	0	0.0001	0.0001	34.5447								111.22	0.7039	0	0	0	24.7491								111.22	0.5389	0	0	0	18.9477	5
											111.3	0.9825	0	0.0001	0.0001	34.5447								111.3	0.7038	0	0	0	24.7456								111.3	0.5388	0	0	0	18.9442	5
											111.38	0.9825	0	0.0001	0.0001	34.5447								111.38	0.7037	0	0	0	24.7421								111.38	0.5387	0	0	0	18.9407	5
											111.45	0.9825	0	0.0001	0.0001	34.5447								111.45	0.7036	0	0	0	24.7386								111.45	0.5386	0	0	0	18.9372	5
											111.52	0.9826	0	0.0001	0.0001	34.5482								111.52	0.7035	0	0	0	24.7351								111.52	0.5385	0	0	0	18.9337	5
											111.6	0.9826	0	0.0001	0.0001	34.5482								111.6	0.7034	0	0	0	24.7315								111.6	0.5383	0	0	0	18.9266	5
											111.67	0.9826	0	0.0001	0.0001	34.5482								111.67	0.7033	0	0	0	24.728								111.67	0.5382	0	0	0	18.9231	5
											111.75	0.9827	0	0.0001	0.0001	34.5517								111.75	0.7032	0	0	0	24.7245								111.75	0.5381	0	0	0	18.9196	5
											111.83	0.9827	0	0.0001	0.0001	34.5517								111.83	0.7031	0	0	0	24.721								111.83	0.538	0	0	0	18.9161	5
											111.9	0.9828	0	0.0001	0.0001	34.5552								111.9	0.703	0	0	0	24.7175								111.9	0.5379	0	0	0	18.9126	5
											111.97	0.9829	0	0.0001	0.0001	34.5588								111.97	0.7029	0	0	0	24.714								111.97	0.5378	0	0	0	18.909	5
											112.05	0.9829	0	0.0001	0.0001	34.5588								112.05	0.7028	0	0	0	24.7104								112.05	0.5377	0	0	0	18.9055	5
											112.12	0.983	0	0.0001	0.0001	34.5623								112.12	0.7027	0	0	0	24.7069								112.12	0.5376	0	0	0	18.902	5
											112.2	0.983	0	0.0001	0.0001	34.5623								112.2	0.7026	0	0	0	24.7034								112.2	0.5375	0	0	0	18.8985	5
											112.27	0.9831	0	0.0001	0.0001	34.5658								112.27	0.7025	0	0	0	24.6999								112.27	0.5374	0	0	0	18.895	5
											112.35	0.9831	0	0.0001	0.0001	34.5658								112.35	0.7025	0	0	0	24.6999								112.35	0.5372	0	0	0	18.888	5
											112.42	0.9832	0	0.0001	0.0001	34.5693								112.42	0.7024	0	0	0	24.6964								112.42	0.5371	0	0	0	18.8844	5
											112.5	0.9832	0	0.0001	0.0001	34.5693								112.5	0.7023	0	0	0	24.6929								112.5	0.537	0	0	0	18.8809	5
											112.58	0.9832	0	0.0001	0.0001	34.5693								112.58	0.7022	0	0	0	24.6894								112.58	0.5369	0	0	0	18.8774	5
											112.65	0.9832	0	0.0001	0.0001	34.5693								112.65	0.7021	0	0	0	24.6858								112.65	0.5368	0	0	0	18.8739	5
											112.72	0.9832	0	0.0001	0.0001	34.5693								112.72	0.702	0	0	0	24.6823								112.72	0.5367	0	0	0	18.8704	5
											112.8	0.9832	0	0.0001	0.0001	34.5693								112.8	0.7019	0	0	0	24.6788								112.8	0.5365	0	0	0	18.8633	5
											112.88	0.9832	0	0.0001	0.0001	34.5693								112.88	0.7018	0	0	0	24.6753								112.88	0.5364	0	0	0	18.8598	5
											112.95	0.9831	0	0.0001	0.0001	34.5658								112.95	0.7017	0	0	0	24.6718								112.95	0.5363	0	0	0	18.8563	5
											113.02	0.9831	0	0.0001	0.0001	34.5658								113.02	0.7016	0	0	0	24.6683								113.02	0.5362	0	0	0	18.8528	5
											113.1	0.983	0	0.0001	0.0001	34.5623								113.1	0.7015	0	0	0	24.6647								113.1	0.536	0	0	0	18.8458	5
											113.17	0.9829	0	0.0001	0.0001	34.5588								113.17	0.7014	0	0	0	24.6612								113.17	0.5359	0	0	0	18.8422	5
											113.25	0.9829	0	0.0001	0.0001	34.5588								113.25	0.7013	0	0	0	24.6577								113.25	0.5358	0	0	0	18.8387	5
											113.33	0.9828	0	0.0001	0.0001	34.5552								113.33	0.7012	0	0	0	24.6542								113.33	0.5356	0	0	0	18.8317	5
											113.4	0.9826	0	0.0001	0.0001	34.5482								113.4	0.7011	0	0	0	24.6507								113.4	0.5355	0	0	0	18.8282	5
											113.47	0.9825	0	0.0001	0.0001	34.5447								113.47	0.701	0	0	0	24.6472								113.47	0.5354	0	0	0	18.8247	5
											113.55	0.9824	0	0.0001	0.0001	34.5412								113.55	0.7009	0	0	0	24.6436								113.55	0.5352	0	0	0	18.8176	5
											113.62	0.9823	0	0.0001	0.0001	34.5377								113.62	0.7008	0	0	0	24.6401								113.62	0.5351	0	0	0	18.8141	5
											113.7	0.9821	0	0.0001	0.0001	34.5306								113.7	0.7007	0	0	0	24.6366								113.7	0.535	0	0	0	18.8106	5
											113.77	0.982	0	0.0001	0.0001	34.5271								113.77	0.7006	0	0	0	24.6331								113.77	0.5348	0	0	0	18.8036	5
											113.85	0.9818	0	0.0001	0.0001	34.5201								113.85	0.7005	0	0	0	24.6296								113.85	0.5347	0	0	0	18.8001	5
											113.92	0.9817	0	0.0001	0.0001	34.5166								113.92	0.7004	0	0	0	24.6261								113.92	0.5346	0	0	0	18.7965	5
											114	0.9815	0	0.0001	0.0001	34.5095								114	0.7003	0	0	0	24.6225								114	0.5344	0	0	0	18.7895	5
											114.08	0.9813	0	0.0001	0.0001	34.5025								114.08	0.7003	0	0	0	24.6225								114.08	0.5343	0	0	0	18.786	5
											114.15	0.9812	0	0.0001	0.0001	34.499								114.15	0.7002	0	0	0	24.619								114.15	0.5341	0	0	0	18.779	5
											114.22	0.9811	0	0.0001	0.0001	34.4955								114.22	0.7001	0	0	0	24.6155								114.22	0.534	0	0	0	18.7754	5
											114.3	0.9809	0	0.0001	0.0001	34.4884								114.3	0.7	0	0	0	24.612								114.3	0.5338	0	0	0	18.7684	5
											114.38	0.9808	0	0.0001	0.0001	34.4849								114.38	0.6999	0	0	0	24.6085								114.38	0.5337	0	0	0	18.7649	5
											114.45	0.9807	0	0.0001	0.0001	34.4814								114.45	0.6998	0	0	0	24.605								114.45	0.5335	0	0	0	18.7579	5
											114.52	0.9806	0	0.0001	0.0001	34.4779								114.52	0.6997	0	0	0	24.6015								114.52	0.5334	0	0	0	18.7543	5
											114.6	0.9805	0	0.0001	0.0001	34.4744								114.6	0.6996	0	0	0	24.5979								114.6	0.5332	0	0	0	18.7473	5
											114.67	0.9804	0	0.0001	0.0001	34.4709								114.67	0.6995	0	0	0	24.5944								114.67	0.5331	0	0	0	18.7438	5
											114.75	0.9803	0	0.0001	0.0001	34.4673								114.75	0.6994	0	0	0	24.5909								114.75	0.5329	0	0	0	18.7368	5
											114.83	0.9803	0	0.0001	0.0001	34.4673								114.83	0.6993	0	0	0	24.5874								114.83	0.5328	0	0	0	18.7332	5
											114.9	0.9803	0	0.0001	0.0001	34.4673								114.9	0.6992	0	0	0	24.5839								114.9	0.5326	0	0	0	18.7262	5
											114.97	0.9802	0	0.0001	0.0001	34.4638								114.97	0.6991	0	0	0	24.5804								114.97	0.5325	0	0	0	18.7227	5
											115.05	0.9802	0	0.0001	0.0001	34.4638								115.05	0.699	0	0	0	24.5768								115.05	0.5323	0	0	0	18.7157	5
											115.12	0.9803	0	0.0001	0.0001	34.4673								115.12	0.6989	0	0	0	24.5733								115.12	0.5322	0	0	0	18.7122	5
											115.2	0.9803	0	0.0001	0.0001	34.4673								115.2	0.6988	0	0	0	24.5698								115.2	0.532	0	0	0	18.7051	5
											115.27	0.9803	0	0.0001	0.0001	34.4673								115.27	0.6987	0	0	0	24.5663								115.27	0.5318	0	0	0	18.6981	5
											115.35	0.9803	0	0.0001	0.0001	34.4673								115.35	0.6986	0	0	0	24.5628								115.35	0.5317	0	0	0	18.6946	5
											115.42	0.9804	0	0.0001	0.0001	34.4709								115.42	0.6985	0	0	0	24.5593								115.42	0.5315	0	0	0	18.6875	5
											115.5	0.9805	0	0.0001	0.0001	34.4744								115.5	0.6984	0	0	0	24.5557								115.5	0.5313	0	0	0	18.6805	5
											115.58	0.9805	0	0.0001	0.0001	34.4744								115.58	0.6982	0	0	0	24.5487								115.58	0.5312	0	0	0	18.677	5
											115.65	0.9806	0	0.0001	0.0001	34.4779								115.65	0.6981	0	0	0	24.5452								115.65	0.531	0	0	0	18.67	5
											115.72	0.9807	0	0.0001	0.0001	34.4814								115.72	0.698	0	0	0	24.5417								115.72	0.5309	0	0	0	18.6664	5
											115.8	0.9807	0	0.0001	0.0001	34.4814								115.8	0.6979	0	0	0	24.5382								115.8	0.5307	0	0	0	18.6594	5
											115.88	0.9808	0	0.0001	0.0001	34.4849								115.88	0.6978	0	0	0	24.5346								115.88	0.5305	0	0	0	18.6524	5
											115.95	0.9809	0	0.0001	0.0001	34.4884								115.95	0.6977	0	0	0	24.5311								115.95	0.5304	0	0	0	18.6489	5
											116.02	0.9809	0	0.0001	0.0001	34.4884								116.02	0.6976	0	0	0	24.5276								116.02	0.5302	0	0	0	18.6418	5
											116.1	0.981	0	0.0001	0.0001	34.492								116.1	0.6975	0	0	0	24.5241								116.1	0.53	0	0	0	18.6348	5
											116.17	0.9811	0	0.0001	0.0001	34.4955								116.17	0.6974	0	0	0	24.5206								116.17	0.5299	0	0	0	18.6313	5
											116.25	0.9811	0	0.0001	0.0001	34.4955								116.25	0.6973	0	0	0	24.5171								116.25	0.5297	0	0	0	18.6243	5
											116.32	0.9812	0	0.0001	0.0001	34.499								116.32	0.6971	0	0	0	24.51								116.32	0.5295	0	0	0	18.6172	5
											116.4	0.9812	0	0.0001	0.0001	34.499								116.4	0.697	0	0	0	24.5065								116.4	0.5294	0	0	0	18.6137	5
											116.47	0.9812	0	0.0001	0.0001	34.499								116.47	0.6969	0	0	0	24.503								116.47	0.5292	0	0	0	18.6067	5
											116.55	0.9812	0	0.0001	0.0001	34.499								116.55	0.6968	0	0	0	24.4995								116.55	0.529	0	0	0	18.5996	5
											116.62	0.9812	0	0.0001	0.0001	34.499								116.62	0.6967	0	0	0	24.496								116.62	0.5289	0	0	0	18.5961	5
											116.7	0.9812	0	0.0001	0.0001	34.499								116.7	0.6966	0	0	0	24.4925								116.7	0.5287	0	0	0	18.5891	5
											116.77	0.9811	0	0.0001	0.0001	34.4955								116.77	0.6964	0	0	0	24.4854								116.77	0.5285	0	0	0	18.5821	5
											116.85	0.9811	0	0.0001	0.0001	34.4955								116.85	0.6963	0	0	0	24.4819								116.85	0.5284	0	0	0	18.5785	5
											116.92	0.981	0	0.0001	0.0001	34.492								116.92	0.6962	0	0	0	24.4784								116.92	0.5282	0	0	0	18.5715	5
											117	0.9809	0	0.0001	0.0001	34.4884								117	0.6961	0	0	0	24.4749								117	0.528	0	0	0	18.5645	5
											117.07	0.9808	0	0.0001	0.0001	34.4849								117.07	0.6959	0	0	0	24.4678								117.07	0.5279	0	0	0	18.561	5
											117.15	0.9807	0	0.0001	0.0001	34.4814								117.15	0.6958	0	0	0	24.4643								117.15	0.5277	0	0	0	18.5539	5
											117.22	0.9806	0	0.0001	0.0001	34.4779								117.22	0.6957	0	0	0	24.4608								117.22	0.5275	0	0	0	18.5469	5
											117.3	0.9805	0	0.0001	0.0001	34.4744								117.3	0.6956	0	0	0	24.4573								117.3	0.5274	0	0	0	18.5434	5
											117.38	0.9804	0	0.0001	0.0001	34.4709								117.38	0.6954	0	0	0	24.4503								117.38	0.5272	0	0	0	18.5364	5
											117.45	0.9802	0	0.0001	0.0001	34.4638								117.45	0.6953	0	0	0	24.4467								117.45	0.527	0	0	0	18.5293	5
											117.52	0.9801	0	0.0001	0.0001	34.4603								117.52	0.6952	0	0	0	24.4432								117.52	0.5269	0	0	0	18.5258	5
											117.6	0.9799	0	0.0001	0.0001	34.4533								117.6	0.695	0	0	0	24.4362								117.6	0.5267	0	0	0	18.5188	5
											117.67	0.9798	0	0.0001	0.0001	34.4498								117.67	0.6949	0	0	0	24.4327								117.67	0.5266	0	0	0	18.5153	5
											117.75	0.9796	0	0.0001	0.0001	34.4427								117.75	0.6948	0	0	0	24.4292								117.75	0.5264	0	0	0	18.5082	5
											117.82	0.9795	0	0.0001	0.0001	34.4392								117.82	0.6946	0	0	0	24.4221								117.82	0.5262	0	0	0	18.5012	5
											117.9	0.9793	0	0.0001	0.0001	34.4322								117.9	0.6945	0	0	0	24.4186								117.9	0.5261	0	0	0	18.4977	5
											117.97	0.9792	0	0.0001	0.0001	34.4287								117.97	0.6944	0	0	0	24.4151								117.97	0.5259	0	0	0	18.4906	5
											118.05	0.979	0	0.0001	0.0001	34.4216								118.05	0.6942	0	0	0	24.4081								118.05	0.5257	0	0	0	18.4836	5
											118.12	0.9789	0	0.0001	0.0001	34.4181								118.12	0.6941	0	0	0	24.4046								118.12	0.5256	0	0	0	18.4801	5
											118.2	0.9788	0	0.0001	0.0001	34.4146								118.2	0.694	0	0	0	24.401								118.2	0.5254	0	0	0	18.4731	5
											118.27	0.9786	0	0.0001	0.0001	34.4076								118.27	0.6938	0	0	0	24.394								118.27	0.5253	0	0	0	18.4695	5
											118.35	0.9785	0	0.0001	0.0001	34.4041								118.35	0.6937	0	0	0	24.3905								118.35	0.5251	0	0	0	18.4625	5
											118.42	0.9784	0	0.0001	0.0001	34.4005								118.42	0.6935	0	0	0	24.3835								118.42	0.525	0	0	0	18.459	5
											118.5	0.9782	0	0.0001	0.0001	34.3935								118.5	0.6934	0	0	0	24.3799								118.5	0.5248	0	0	0	18.452	5
											118.57	0.9781	0	0.0001	0.0001	34.39								118.57	0.6933	0	0	0	24.3764								118.57	0.5247	0	0	0	18.4485	5
											118.65	0.978	0	0.0001	0.0001	34.3865								118.65	0.6931	0	0	0	24.3694								118.65	0.5245	0	0	0	18.4414	5
											118.72	0.9779	0	0.0001	0.0001	34.383								118.72	0.693	0	0	0	24.3659								118.72	0.5244	0	0	0	18.4379	5
											118.8	0.9778	0	0.0001	0.0001	34.3794								118.8	0.6929	0	0	0	24.3624								118.8	0.5242	0	0	0	18.4309	5
											118.88	0.9777	0	0.0001	0.0001	34.3759								118.88	0.6928	0	0	0	24.3588								118.88	0.5241	0	0	0	18.4274	5
											118.95	0.9776	0	0.0001	0.0001	34.3724								118.95	0.6926	0	0	0	24.3518								118.95	0.524	0	0	0	18.4238	5
											119.02	0.9776	0	0.0001	0.0001	34.3724								119.02	0.6925	0	0	0	24.3483								119.02	0.5238	0	0	0	18.4168	5
											119.1	0.9775	0	0.0001	0.0001	34.3689								119.1	0.6924	0	0	0	24.3448								119.1	0.5237	0	0	0	18.4133	5
											119.17	0.9774	0	0.0001	0.0001	34.3654								119.17	0.6922	0	0	0	24.3378								119.17	0.5235	0	0	0	18.4063	5
											119.25	0.9774	0	0.0001	0.0001	34.3654								119.25	0.6921	0	0	0	24.3342								119.25	0.5234	0	0	0	18.4027	5
											119.32	0.9773	0	0.0001	0.0001	34.3619								119.32	0.692	0	0	0	24.3307								119.32	0.5233	0	0	0	18.3992	5
											119.4	0.9772	0	0.0001	0.0001	34.3584								119.4	0.6919	0	0	0	24.3272								119.4	0.5231	0	0	0	18.3922	5
											119.47	0.9772	0	0.0001	0.0001	34.3584								119.47	0.6918	0	0	0	24.3237								119.47	0.523	0	0	0	18.3887	5
											119.55	0.9771	0	0.0001	0.0001	34.3548								119.55	0.6916	0	0	0	24.3167								119.55	0.5229	0	0	0	18.3852	5
											119.62	0.977	0	0.0001	0.0001	34.3513								119.62	0.6915	0	0	0	24.3131								119.62	0.5227	0	0	0	18.3781	5
											119.7	0.9769	0	0.0001	0.0001	34.3478								119.7	0.6914	0	0	0	24.3096								119.7	0.5226	0	0	0	18.3746	5
											119.77	0.9768	0	0.0001	0.0001	34.3443								119.77	0.6913	0	0	0	24.3061								119.77	0.5225	0	0	0	18.3711	5
											119.85	0.9767	0	0.0001	0.0001	34.3408								119.85	0.6912	0	0	0	24.3026								119.85	0.5223	0	0	0	18.3641	5
											119.92	0.9766	0	0.0001	0.0001	34.3373								119.92	0.691	0	0	0	24.2956								119.92	0.5222	0	0	0	18.3606	5
											120	0.9764	0	0.0001	0.0001	34.3302								120	0.6909	0	0	0	24.292								120	0.5221	0	0	0	18.357	5
											120.07	0.9763	0	0.0001	0.0001	34.3267								120.07	0.6908	0	0	0	24.2885								120.07	0.5219	0	0	0	18.35	5
											120.15	0.9762	0	0.0001	0.0001	34.3232								120.15	0.6907	0	0	0	24.285								120.15	0.5218	0	0	0	18.3465	5
											120.22	0.976	0	0.0001	0.0001	34.3162								120.22	0.6906	0	0	0	24.2815								120.22	0.5217	0	0	0	18.343	5
											120.3	0.9759	0	0.0001	0.0001	34.3126								120.3	0.6905	0	0	0	24.278								120.3	0.5215	0	0	0	18.3359	5
											120.38	0.9757	0	0.0001	0.0001	34.3056								120.38	0.6904	0	0	0	24.2745								120.38	0.5214	0	0	0	18.3324	5
											120.45	0.9755	0	0.0001	0.0001	34.2986								120.45	0.6902	0	0	0	24.2674								120.45	0.5213	0	0	0	18.3289	5
											120.52	0.9753	0	0.0001	0.0001	34.2915								120.52	0.6901	0	0	0	24.2639								120.52	0.5211	0	0	0	18.3219	5
											120.6	0.9751	0	0.0001	0.0001	34.2845								120.6	0.69	0	0	0	24.2604								120.6	0.521	0	0	0	18.3184	5
											120.67	0.9749	0	0.0001	0.0001	34.2775								120.67	0.6899	0	0	0	24.2569								120.67	0.5209	0	0	0	18.3148	5
											120.75	0.9747	0	0.0001	0.0001	34.2705								120.75	0.6898	0	0	0	24.2534								120.75	0.5207	0	0	0	18.3078	5
											120.82	0.9745	0	0.0001	0.0001	34.2634								120.82	0.6897	0	0	0	24.2499								120.82	0.5206	0	0	0	18.3043	5
											120.9	0.9743	0	0.0001	0.0001	34.2564								120.9	0.6896	0	0	0	24.2463								120.9	0.5205	0	0	0	18.3008	5
											120.97	0.9741	0	0.0001	0.0001	34.2494								120.97	0.6895	0	0	0	24.2428								120.97	0.5203	0	0	0	18.2937	5
											121.05	0.9739	0	0.0001	0.0001	34.2423								121.05	0.6894	0	0	0	24.2393								121.05	0.5202	0	0	0	18.2902	5
											121.12	0.9736	0	0.0001	0.0001	34.2318								121.12	0.6893	0	0	0	24.2358								121.12	0.5201	0	0	0	18.2867	5
											121.2	0.9734	0	0.0001	0.0001	34.2247								121.2	0.6892	0	0	0	24.2323								121.2	0.5199	0	0	0	18.2797	5
											121.27	0.9732	0	0.0001	0.0001	34.2177								121.27	0.6891	0	0	0	24.2288								121.27	0.5198	0	0	0	18.2762	5
											121.35	0.9729	0	0.0001	0.0001	34.2072								121.35	0.689	0	0	0	24.2252								121.35	0.5197	0	0	0	18.2727	5
											121.42	0.9727	0	0.0001	0.0001	34.2001								121.42	0.6888	0	0	0	24.2182								121.42	0.5195	0	0	0	18.2656	5
											121.5	0.9725	0	0.0001	0.0001	34.1931								121.5	0.6887	0	0	0	24.2147								121.5	0.5194	0	0	0	18.2621	5
											121.57	0.9723	0	0.0001	0.0001	34.1861								121.57	0.6886	0	0	0	24.2112								121.57	0.5192	0	0	0	18.2551	5
											121.65	0.9721	0	0.0001	0.0001	34.179								121.65	0.6885	0	0	0	24.2077								121.65	0.5191	0	0	0	18.2516	5
											121.72	0.9719	0	0.0001	0.0001	34.172								121.72	0.6884	0	0	0	24.2041								121.72	0.519	0	0	0	18.248	5
											121.8	0.9717	0	0.0001	0.0001	34.165								121.8	0.6883	0	0	0	24.2006								121.8	0.5188	0	0	0	18.241	5
											121.88	0.9716	0	0.0001	0.0001	34.1615								121.88	0.6882	0	0	0	24.1971								121.88	0.5187	0	0	0	18.2375	5
											121.95	0.9714	0	0.0001	0.0001	34.1544								121.95	0.6881	0	0	0	24.1936								121.95	0.5185	0	0	0	18.2305	5
											122.02	0.9713	0	0.0001	0.0001	34.1509								122.02	0.688	0	0	0	24.1901								122.02	0.5184	0	0	0	18.2269	5
											122.1	0.9712	0	0.0001	0.0001	34.1474								122.1	0.6879	0	0	0	24.1866								122.1	0.5183	0	0	0	18.2234	5
											122.17	0.9711	0	0.0001	0.0001	34.1439								122.17	0.6878	0	0	0	24.183								122.17	0.5181	0	0	0	18.2164	5
											122.25	0.971	0	0.0001	0.0001	34.1404								122.25	0.6877	0	0	0	24.1795								122.25	0.518	0	0	0	18.2129	5
											122.32	0.9709	0	0.0001	0.0001	34.1368								122.32	0.6876	0	0	0	24.176								122.32	0.5178	0	0	0	18.2058	5
											122.4	0.9708	0	0.0001	0.0001	34.1333								122.4	0.6874	0	0	0	24.169								122.4	0.5177	0	0	0	18.2023	5
											122.47	0.9708	0	0.0001	0.0001	34.1333								122.47	0.6873	0	0	0	24.1655								122.47	0.5176	0	0	0	18.1988	5
											122.55	0.9708	0	0.0001	0.0001	34.1333								122.55	0.6872	0	0	0	24.162								122.55	0.5174	0	0	0	18.1918	5
											122.62	0.9707	0	0.0001	0.0001	34.1298								122.62	0.6871	0	0	0	24.1584								122.62	0.5173	0	0	0	18.1883	5
											122.7	0.9707	0	0.0001	0.0001	34.1298								122.7	0.687	0	0	0	24.1549								122.7	0.5171	0	0	0	18.1812	5
											122.77	0.9708	0	0.0001	0.0001	34.1333								122.77	0.6869	0	0	0	24.1514								122.77	0.517	0	0	0	18.1777	5
											122.85	0.9708	0	0.0001	0.0001	34.1333								122.85	0.6868	0	0	0	24.1479								122.85	0.5168	0	0	0	18.1707	5
											122.92	0.9709	0	0.0001	0.0001	34.1368								122.92	0.6867	0	0	0	24.1444								122.92	0.5167	0	0	0	18.1672	5
											123	0.9709	0	0.0001	0.0001	34.1368								123	0.6866	0	0	0	24.1409								123	0.5165	0	0	0	18.1601	5
											123.07	0.971	0	0.0001	0.0001	34.1404								123.07	0.6865	0	0	0	24.1373								123.07	0.5164	0	0	0	18.1566	5
											123.15	0.9711	0	0.0001	0.0001	34.1439								123.15	0.6864	0	0	0	24.1338								123.15	0.5163	0	0	0	18.1531	5
											123.22	0.9712	0	0.0001	0.0001	34.1474								123.22	0.6863	0	0	0	24.1303								123.22	0.5161	0	0	0	18.1461	5
											123.3	0.9714	0	0.0001	0.0001	34.1544								123.3	0.6862	0	0	0	24.1268								123.3	0.516	0	0	0	18.1426	5
											123.38	0.9716	0	0.0001	0.0001	34.1615								123.38	0.6861	0	0	0	24.1233								123.38	0.5158	0	0	0	18.1355	5
											123.45	0.9717	0	0.0001	0.0001	34.165								123.45	0.686	0	0	0	24.1198								123.45	0.5157	0	0	0	18.132	5
											123.52	0.9719	0	0.0001	0.0001	34.172								123.52	0.6859	0	0	0	24.1162								123.52	0.5155	0	0	0	18.125	5
											123.6	0.9721	0	0.0001	0.0001	34.179								123.6	0.6858	0	0	0	24.1127								123.6	0.5154	0	0	0	18.1215	5
											123.67	0.9724	0	0.0001	0.0001	34.1896								123.67	0.6857	0	0	0	24.1092								123.67	0.5152	0	0	0	18.1144	5
											123.75	0.9726	0	0.0001	0.0001	34.1966								123.75	0.6856	0	0	0	24.1057								123.75	0.5151	0	0	0	18.1109	5
											123.82	0.9729	0	0.0001	0.0001	34.2072								123.82	0.6855	0	0	0	24.1022								123.82	0.5149	0	0	0	18.1039	5
											123.9	0.9731	0	0.0001	0.0001	34.2142								123.9	0.6854	0	0	0	24.0987								123.9	0.5148	0	0	0	18.1004	5
											123.97	0.9734	0	0.0001	0.0001	34.2247								123.97	0.6853	0	0	0	24.0951								123.97	0.5146	0	0	0	18.0933	5
											124.05	0.9737	0	0.0001	0.0001	34.2353								124.05	0.6852	0	0	0	24.0916								124.05	0.5145	0	0	0	18.0898	5
											124.12	0.974	0	0.0001	0.0001	34.2458								124.12	0.685	0	0	0	24.0846								124.12	0.5143	0	0	0	18.0828	5
											124.2	0.9743	0	0.0001	0.0001	34.2564								124.2	0.6849	0	0	0	24.0811								124.2	0.5142	0	0	0	18.0793	5
											124.27	0.9746	0	0.0001	0.0001	34.2669								124.27	0.6848	0	0	0	24.0776								124.27	0.514	0	0	0	18.0722	5
											124.35	0.9749	0	0.0001	0.0001	34.2775								124.35	0.6847	0	0	0	24.0741								124.35	0.5139	0	0	0	18.0687	5
											124.42	0.9753	0	0.0001	0.0001	34.2915								124.42	0.6846	0	0	0	24.0705								124.42	0.5137	0	0	0	18.0617	5
											124.5	0.9756	0	0.0001	0.0001	34.3021								124.5	0.6845	0	0	0	24.067								124.5	0.5136	0	0	0	18.0582	5
											124.57	0.976	0	0.0001	0.0001	34.3162								124.57	0.6844	0	0	0	24.0635								124.57	0.5134	0	0	0	18.0511	5
											124.65	0.9763	0	0.0001	0.0001	34.3267								124.65	0.6843	0	0	0	24.06								124.65	0.5133	0	0	0	18.0476	5
											124.72	0.9767	0	0.0001	0.0001	34.3408								124.72	0.6842	0	0	0	24.0565								124.72	0.5131	0	0	0	18.0406	5
											124.8	0.977	0	0.0001	0.0001	34.3513								124.8	0.6841	0	0	0	24.053								124.8	0.513	0	0	0	18.0371	5
											124.88	0.9774	0	0.0001	0.0001	34.3654								124.88	0.684	0	0	0	24.0494								124.88	0.5128	0	0	0	18.03	5
											124.95	0.9777	0	0.0001	0.0001	34.3759								124.95	0.6839	0	0	0	24.0459								124.95	0.5127	0	0	0	18.0265	5
											125.02	0.9781	0	0.0001	0.0001	34.39								125.02	0.6838	0	0	0	24.0424								125.02	0.5125	0	0	0	18.0195	5
											125.1	0.9784	0	0.0001	0.0002	34.4005								125.1	0.6837	0	0	0	24.0389								125.1	0.5124	0	0	0	18.016	5
											125.17	0.9787	0	0.0001	0.0002	34.4111								125.17	0.6836	0	0	0	24.0354								125.17	0.5122	0	0	0	18.009	5
											125.25	0.9791	0	0.0001	0.0002	34.4252								125.25	0.6835	0	0	0	24.0319								125.25	0.5121	0	0	0	18.0054	5
											125.32	0.9794	0	0.0001	0.0002	34.4357								125.32	0.6834	0	0	0	24.0283								125.32	0.5119	0	0	0	17.9984	5
											125.4	0.9797	0	0.0001	0.0002	34.4463								125.4	0.6833	0	0	0	24.0248								125.4	0.5118	0	0	0	17.9949	5
											125.47	0.98	0	0.0001	0.0002	34.4568								125.47	0.6831	0	0	0	24.0178								125.47	0.5116	0	0	0	17.9879	5
											125.55	0.9802	0	0.0001	0.0002	34.4638								125.55	0.683	0	0	0	24.0143								125.55	0.5115	0	0	0	17.9843	5
											125.62	0.9805	0	0.0001	0.0002	34.4744								125.62	0.6829	0	0	0	24.0108								125.62	0.5113	0	0	0	17.9773	5
											125.7	0.9807	0	0.0001	0.0002	34.4814								125.7	0.6828	0	0	0	24.0072								125.7	0.5112	0	0	0	17.9738	5
											125.77	0.9809	0	0.0001	0.0002	34.4884								125.77	0.6827	0	0	0	24.0037								125.77	0.511	0	0	0	17.9668	5
											125.85	0.9811	0	0.0001	0.0002	34.4955								125.85	0.6826	0	0	0	24.0002								125.85	0.5108	0	0	0	17.9597	5
											125.92	0.9813	0	0.0001	0.0002	34.5025								125.92	0.6824	0	0	0	23.9932								125.92	0.5107	0	0	0	17.9562	5
											126	0.9815	0	0.0001	0.0002	34.5095								126	0.6823	0	0	0	23.9897								126	0.5105	0	0	0	17.9492	5
											126.07	0.9816	0	0.0001	0.0002	34.5131								126.07	0.6822	0	0	0	23.9862								126.07	0.5104	0	0	0	17.9457	5
											126.15	0.9817	0	0.0001	0.0002	34.5166								126.15	0.6821	0	0	0	23.9826								126.15	0.5102	0	0	0	17.9386	5
											126.22	0.9818	0	0.0001	0.0002	34.5201								126.22	0.6819	0	0	0	23.9756								126.22	0.5101	0	0	0	17.9351	5
											126.3	0.9819	0	0.0001	0.0002	34.5236								126.3	0.6818	0	0	0	23.9721								126.3	0.5099	0	0	0	17.9281	5
											126.38	0.982	0	0.0001	0.0002	34.5271								126.38	0.6817	0	0	0	23.9686								126.38	0.5098	0	0	0	17.9246	5
											126.45	0.982	0	0.0001	0.0002	34.5271								126.45	0.6815	0	0	0	23.9615								126.45	0.5096	0	0	0	17.9175	5
											126.52	0.982	0	0.0001	0.0002	34.5271								126.52	0.6814	0	0	0	23.958								126.52	0.5095	0	0	0	17.914	5
											126.6	0.982	0	0.0001	0.0002	34.5271								126.6	0.6813	0	0	0	23.9545								126.6	0.5093	0	0	0	17.907	5
											126.67	0.982	0	0.0001	0.0002	34.5271								126.67	0.6811	0	0	0	23.9475								126.67	0.5092	0	0	0	17.9035	5
											126.75	0.982	0	0.0001	0.0002	34.5271								126.75	0.681	0	0	0	23.944								126.75	0.509	0	0	0	17.8964	5
											126.82	0.982	0	0.0001	0.0002	34.5271								126.82	0.6808	0	0	0	23.9369								126.82	0.5089	0	0	0	17.8929	5
											126.9	0.9819	0	0.0001	0.0002	34.5236								126.9	0.6807	0	0	0	23.9334								126.9	0.5087	0	0	0	17.8859	5
											126.97	0.9818	0	0.0001	0.0002	34.5201								126.97	0.6806	0	0	0	23.9299								126.97	0.5086	0	0	0	17.8824	5
											127.05	0.9817	0	0.0001	0.0002	34.5166								127.05	0.6804	0	0	0	23.9229								127.05	0.5085	0	0	0	17.8789	5
											127.12	0.9816	0	0.0001	0.0002	34.5131								127.12	0.6803	0	0	0	23.9193								127.12	0.5083	0	0	0	17.8718	5
											127.2	0.9815	0	0.0001	0.0002	34.5095								127.2	0.6801	0	0	0	23.9123								127.2	0.5082	0	0	0	17.8683	5
											127.27	0.9814	0	0.0001	0.0002	34.506								127.27	0.68	0	0	0	23.9088								127.27	0.508	0	0	0	17.8613	5
											127.35	0.9813	0	0.0001	0.0002	34.5025								127.35	0.6798	0	0	0	23.9018								127.35	0.5079	0	0	0	17.8578	5
											127.42	0.9812	0	0.0001	0.0002	34.499								127.42	0.6797	0	0	0	23.8983								127.42	0.5077	0	0	0	17.8507	5
											127.5	0.9811	0	0.0001	0.0002	34.4955								127.5	0.6795	0	0	0	23.8912								127.5	0.5076	0	0	0	17.8472	5
											127.57	0.981	0	0.0001	0.0002	34.492								127.57	0.6794	0	0	0	23.8877								127.57	0.5075	0	0	0	17.8437	5
											127.65	0.9809	0	0.0001	0.0002	34.4884								127.65	0.6792	0	0	0	23.8807								127.65	0.5073	0	0	0	17.8367	5
											127.72	0.9808	0	0.0001	0.0002	34.4849								127.72	0.6791	0	0	0	23.8772								127.72	0.5072	0	0	0	17.8332	5
											127.8	0.9806	0	0.0001	0.0002	34.4779								127.8	0.6789	0	0	0	23.8701								127.8	0.507	0	0	0	17.8261	5
											127.88	0.9805	0	0.0001	0.0002	34.4744								127.88	0.6787	0	0	0	23.8631								127.88	0.5069	0	0	0	17.8226	5
											127.95	0.9804	0	0.0001	0.0002	34.4709								127.95	0.6786	0	0	0	23.8596								127.95	0.5068	0	0	0	17.8191	5
											128.02	0.9803	0	0.0001	0.0002	34.4673								128.02	0.6784	0	0	0	23.8525								128.02	0.5066	0	0	0	17.8121	5
											128.1	0.9802	0	0.0001	0.0002	34.4638								128.1	0.6783	0	0	0	23.849								128.1	0.5065	0	0	0	17.8085	5
											128.18	0.9801	0	0.0001	0.0002	34.4603								128.18	0.6781	0	0	0	23.842								128.18	0.5064	0	0	0	17.805	5
											128.25	0.9801	0	0.0001	0.0002	34.4603								128.25	0.678	0	0	0	23.8385								128.25	0.5062	0	0	0	17.798	5
											128.32	0.98	0	0.0001	0.0002	34.4568								128.32	0.6778	0	0	0	23.8314								128.32	0.5061	0	0	0	17.7945	5
											128.4	0.98	0	0.0001	0.0002	34.4568								128.4	0.6777	0	0	0	23.8279								128.4	0.506	0	0	0	17.791	5
											128.47	0.9799	0	0.0001	0.0002	34.4533								128.47	0.6775	0	0	0	23.8209								128.47	0.5058	0	0	0	17.7839	5
											128.55	0.9799	0	0.0001	0.0002	34.4533								128.55	0.6773	0	0	0	23.8139								128.55	0.5057	0	0	0	17.7804	5
											128.62	0.9799	0	0.0001	0.0002	34.4533								128.62	0.6772	0	0	0	23.8104								128.62	0.5056	0	0	0	17.7769	5
											128.7	0.9799	0	0.0001	0.0002	34.4533								128.7	0.677	0	0	0	23.8033								128.7	0.5054	0	0	0	17.7699	5
											128.78	0.9799	0	0.0001	0.0002	34.4533								128.78	0.6769	0	0	0	23.7998								128.78	0.5053	0	0	0	17.7663	5
											128.85	0.9799	0	0.0001	0.0002	34.4533								128.85	0.6767	0	0	0	23.7928								128.85	0.5052	0	0	0	17.7628	5
											128.92	0.9799	0	0.0001	0.0002	34.4533								128.92	0.6765	0	0	0	23.7857								128.92	0.505	0	0	0	17.7558	5
											129	0.9799	0	0.0001	0.0002	34.4533								129	0.6764	0	0	0	23.7822								129	0.5049	0	0	0	17.7523	5
											129.07	0.9799	0	0.0001	0.0002	34.4533								129.07	0.6762	0	0	0	23.7752								129.07	0.5048	0	0	0	17.7488	5
											129.15	0.98	0	0.0001	0.0002	34.4568								129.15	0.6761	0	0	0	23.7717								129.15	0.5046	0	0	0	17.7417	5
											129.22	0.98	0	0.0001	0.0002	34.4568								129.22	0.6759	0	0	0	23.7646								129.22	0.5045	0	0	0	17.7382	5
											129.3	0.9801	0	0.0001	0.0002	34.4603								129.3	0.6758	0	0	0	23.7611								129.3	0.5044	0	0	0	17.7347	5
											129.38	0.9802	0	0.0001	0.0002	34.4638								129.38	0.6756	0	0	0	23.7541								129.38	0.5042	0	0	0	17.7277	5
											129.45	0.9802	0	0.0001	0.0002	34.4638								129.45	0.6755	0	0	0	23.7506								129.45	0.5041	0	0	0	17.7242	5
											129.53	0.9803	0	0.0001	0.0002	34.4673								129.53	0.6753	0	0	0	23.7435								129.53	0.504	0	0	0	17.7206	5
											129.6	0.9804	0	0.0001	0.0001	34.4709								129.6	0.6751	0	0	0	23.7365								129.6	0.5038	0	0	0	17.7136	5
											129.67	0.9805	0	0.0001	0.0001	34.4744								129.67	0.675	0	0	0	23.733								129.67	0.5037	0	0	0	17.7101	5
											129.75	0.9806	0	0.0001	0.0001	34.4779								129.75	0.6748	0	0	0	23.726								129.75	0.5035	0	0	0	17.7031	5
											129.82	0.9807	0	0.0001	0.0001	34.4814								129.82	0.6747	0	0	0	23.7225								129.82	0.5034	0	0	0	17.6995	5
											129.9	0.9808	0	0.0001	0.0001	34.4849								129.9	0.6745	0	0	0	23.7154								129.9	0.5033	0	0	0	17.696	5
											129.97	0.9809	0	0.0001	0.0001	34.4884								129.97	0.6744	0	0	0	23.7119								129.97	0.5031	0	0	0	17.689	5
											130.05	0.981	0	0.0001	0.0001	34.492								130.05	0.6742	0	0	0	23.7049								130.05	0.503	0	0	0	17.6855	5
											130.12	0.9811	0	0.0001	0.0001	34.4955								130.12	0.6741	0	0	0	23.7014								130.12	0.5028	0	0	0	17.6784	5
											130.2	0.9812	0	0.0001	0.0001	34.499								130.2	0.6739	0	0	0	23.6943								130.2	0.5027	0	0	0	17.6749	5
											130.28	0.9814	0	0.0001	0.0001	34.506								130.28	0.6738	0	0	0	23.6908								130.28	0.5026	0	0	0	17.6714	5
											130.35	0.9815	0	0.0001	0.0001	34.5095								130.35	0.6737	0	0	0	23.6873								130.35	0.5024	0	0	0	17.6644	5
											130.42	0.9816	0	0.0001	0.0001	34.5131								130.42	0.6735	0	0	0	23.6803								130.42	0.5023	0	0	0	17.6609	5
											130.5	0.9817	0	0.0001	0.0001	34.5166								130.5	0.6734	0	0	0	23.6767								130.5	0.5021	0	0	0	17.6538	5
											130.57	0.9818	0	0.0001	0.0001	34.5201								130.57	0.6732	0	0	0	23.6697								130.57	0.502	0	0	0	17.6503	5
											130.65	0.982	0	0.0001	0.0001	34.5271								130.65	0.6731	0	0	0	23.6662								130.65	0.5018	0	0	0	17.6433	5
											130.72	0.9821	0	0.0001	0.0001	34.5306								130.72	0.6729	0	0	0	23.6592								130.72	0.5017	0	0	0	17.6398	5
											130.8	0.9822	0	0.0001	0.0001	34.5342								130.8	0.6728	0	0	0	23.6556								130.8	0.5015	0	0	0	17.6327	5
											130.88	0.9823	0	0.0001	0.0001	34.5377								130.88	0.6727	0	0	0	23.6521								130.88	0.5014	0	0	0	17.6292	5
											130.95	0.9825	0	0.0001	0.0001	34.5447								130.95	0.6725	0	0	0	23.6451								130.95	0.5012	0	0	0	17.6222	5
											131.03	0.9826	0	0.0001	0.0001	34.5482								131.03	0.6724	0	0	0	23.6416								131.03	0.5011	0	0	0	17.6187	5
											131.1	0.9827	0	0.0001	0.0001	34.5517								131.1	0.6722	0	0	0	23.6346								131.1	0.5009	0	0	0	17.6116	5
											131.17	0.9828	0	0.0001	0.0001	34.5552								131.17	0.6721	0	0	0	23.631								131.17	0.5008	0	0	0	17.6081	5
											131.25	0.983	0	0.0001	0.0001	34.5623								131.25	0.6719	0	0	0	23.624								131.25	0.5007	0	0	0	17.6046	5
											131.32	0.9831	0	0.0001	0.0001	34.5658								131.32	0.6718	0	0	0	23.6205								131.32	0.5005	0	0	0	17.5976	5
											131.4	0.9832	0	0.0001	0.0001	34.5693								131.4	0.6717	0	0	0	23.617								131.4	0.5004	0	0	0	17.5941	5
											131.47	0.9834	0	0.0001	0.0001	34.5763								131.47	0.6715	0	0	0	23.6099								131.47	0.5002	0	0	0	17.587	5
											131.55	0.9835	0	0.0001	0.0001	34.5799								131.55	0.6714	0	0	0	23.6064								131.55	0.5001	0	0	0	17.5835	5
											131.62	0.9837	0	0.0001	0.0001	34.5869								131.62	0.6713	0	0	0	23.6029								131.62	0.4999	0	0	0	17.5765	5
											131.7	0.9838	0	0.0001	0.0001	34.5904								131.7	0.6711	0	0	0	23.5959								131.7	0.4998	0	0	0	17.573	5
											131.78	0.9839	0	0.0001	0.0001	34.5939								131.78	0.671	0	0	0	23.5924								131.78	0.4996	0	0	0	17.5659	5
											131.85	0.9841	0	0.0001	0.0001	34.601								131.85	0.6708	0	0	0	23.5853								131.85	0.4995	0	0	0	17.5624	5
											131.92	0.9842	0	0.0001	0.0001	34.6045								131.92	0.6707	0	0	0	23.5818								131.92	0.4993	0	0	0	17.5554	5
											132	0.9844	0	0.0001	0.0001	34.6115								132	0.6705	0	0	0	23.5748								132	0.4992	0	0	0	17.5519	5
											132.07	0.9845	0	0.0001	0.0001	34.615								132.07	0.6704	0	0	0	23.5713								132.07	0.499	0	0	0	17.5448	5
											132.15	0.9847	0	0.0001	0.0001	34.6221								132.15	0.6703	0	0	0	23.5677								132.15	0.4989	0	0	0	17.5413	5
											132.22	0.9849	0	0.0001	0.0001	34.6291								132.22	0.6701	0	0	0	23.5607								132.22	0.4987	0	0	0	17.5343	5
											132.3	0.985	0	0.0001	0.0001	34.6326								132.3	0.67	0	0	0	23.5572								132.3	0.4986	0	0	0	17.5308	5
											132.38	0.9852	0	0.0001	0.0001	34.6396								132.38	0.6698	0	0	0	23.5502								132.38	0.4984	0	0	0	17.5237	5
											132.45	0.9854	0	0.0001	0.0001	34.6467								132.45	0.6697	0	0	0	23.5467								132.45	0.4983	0	0	0	17.5202	5
											132.53	0.9855	0	0.0001	0.0001	34.6502								132.53	0.6695	0	0	0	23.5396								132.53	0.4981	0	0	0	17.5132	5
											132.6	0.9857	0	0.0001	0.0001	34.6572								132.6	0.6694	0	0	0	23.5361								132.6	0.498	0	0	0	17.5097	5
											132.67	0.9859	0	0.0001	0.0001	34.6642								132.67	0.6693	0	0	0	23.5326								132.67	0.4978	0	0	0	17.5026	5
											132.75	0.9861	0	0.0001	0.0001	34.6713								132.75	0.6691	0	0	0	23.5256								132.75	0.4977	0	0	0	17.4991	5
											132.82	0.9863	0	0.0001	0.0001	34.6783								132.82	0.669	0	0	0	23.522								132.82	0.4975	0	0	0	17.4921	5
											132.9	0.9864	0	0.0001	0.0001	34.6818								132.9	0.6688	0	0	0	23.515								132.9	0.4974	0	0	0	17.4886	5
											132.97	0.9866	0	0.0001	0.0001	34.6889								132.97	0.6687	0	0	0	23.5115								132.97	0.4972	0	0	0	17.4816	5
											133.05	0.9868	0	0.0001	0.0001	34.6959								133.05	0.6686	0	0	0	23.508								133.05	0.4971	0	0	0	17.478	5
											133.12	0.987	0	0.0001	0.0001	34.7029								133.12	0.6684	0	0	0	23.5009								133.12	0.4969	0	0	0	17.471	5
											133.2	0.9872	0	0.0001	0.0001	34.71								133.2	0.6683	0	0	0	23.4974								133.2	0.4968	0	0	0	17.4675	5
											133.28	0.9874	0	0.0001	0.0001	34.717								133.28	0.6681	0	0	0	23.4904								133.28	0.4966	0	0	0	17.4605	5
											133.35	0.9876	0	0.0001	0.0001	34.724								133.35	0.668	0	0	0	23.4869								133.35	0.4965	0	0	0	17.4569	5
											133.42	0.9878	0	0.0001	0.0001	34.731								133.42	0.6679	0	0	0	23.4834								133.42	0.4963	0	0	0	17.4499	5
											133.5	0.988	0	0.0001	0.0001	34.7381								133.5	0.6677	0	0	0	23.4763								133.5	0.4962	0	0	0	17.4464	5
											133.57	0.9882	0	0.0001	0.0001	34.7451								133.57	0.6676	0	0	0	23.4728								133.57	0.496	0	0	0	17.4394	5
											133.65	0.9884	0	0.0001	0.0001	34.7521								133.65	0.6675	0	0	0	23.4693								133.65	0.4959	0	0	0	17.4358	5
											133.72	0.9886	0	0.0001	0.0002	34.7592								133.72	0.6673	0	0	0	23.4623								133.72	0.4957	0	0	0	17.4288	5
											133.8	0.9887	0	0.0001	0.0002	34.7627								133.8	0.6672	0	0	0	23.4588								133.8	0.4956	0	0	0	17.4253	5
											133.88	0.9889	0	0.0001	0.0002	34.7697								133.88	0.6671	0	0	0	23.4552								133.88	0.4954	0	0	0	17.4183	5
											133.95	0.9891	0	0.0001	0.0002	34.7768								133.95	0.6669	0	0	0	23.4482								133.95	0.4953	0	0	0	17.4147	5
											134.03	0.9893	0	0.0001	0.0002	34.7838								134.03	0.6668	0	0	0	23.4447								134.03	0.4951	0	0	0	17.4077	5
											134.1	0.9895	0	0.0001	0.0002	34.7908								134.1	0.6667	0	0	0	23.4412								134.1	0.495	0	0	0	17.4042	5
											134.17	0.9896	0	0.0001	0.0002	34.7943								134.17	0.6666	0	0	0	23.4377								134.17	0.4948	0	0	0	17.3972	5
											134.25	0.9897	0	0.0001	0.0002	34.7979								134.25	0.6664	0	0	0	23.4306								134.25	0.4947	0	0	0	17.3937	5
											134.32	0.9899	0	0.0001	0.0002	34.8049								134.32	0.6663	0	0	0	23.4271								134.32	0.4945	0	0	0	17.3866	5
											134.4	0.99	0	0.0001	0.0002	34.8084								134.4	0.6662	0	0	0	23.4236								134.4	0.4944	0	0	0	17.3831	5
											134.47	0.9901	0	0.0001	0.0002	34.8119								134.47	0.6661	0	0	0	23.4201								134.47	0.4942	0	0	0	17.3761	5
											134.55	0.9902	0	0.0001	0.0002	34.8154								134.55	0.6659	0	0	0	23.413								134.55	0.4941	0	0	0	17.3726	5
											134.62	0.9902	0	0.0001	0.0002	34.8154								134.62	0.6658	0	0	0	23.4095								134.62	0.4939	0	0	0	17.3655	5
											134.7	0.9903	0	0.0001	0.0002	34.8189								134.7	0.6657	0	0	0	23.406								134.7	0.4938	0	0	0	17.362	5
											134.78	0.9903	0	0.0001	0.0002	34.8189								134.78	0.6656	0	0	0	23.4025								134.78	0.4936	0	0	0	17.355	5
											134.85	0.9904	0	0.0001	0.0002	34.8225								134.85	0.6654	0	0	0	23.3955								134.85	0.4935	0	0	0	17.3515	5
											134.92	0.9904	0	0.0001	0.0002	34.8225								134.92	0.6653	0	0	0	23.3919								134.92	0.4933	0	0	0	17.3444	5
											135	0.9904	0	0.0001	0.0002	34.8225								135	0.6652	0	0	0	23.3884								135	0.4932	0	0	0	17.3409	5
											135.07	0.9904	0	0.0001	0.0002	34.8225								135.07	0.6651	0	0	0	23.3849								135.07	0.493	0	0	0	17.3339	5
											135.15	0.9903	0	0.0001	0.0002	34.8189								135.15	0.665	0	0	0	23.3814								135.15	0.4929	0	0	0	17.3304	5
											135.22	0.9903	0	0.0001	0.0002	34.8189								135.22	0.6648	0	0	0	23.3744								135.22	0.4927	0	0	0	17.3233	5
											135.3	0.9902	0	0.0001	0.0002	34.8154								135.3	0.6647	0	0	0	23.3709								135.3	0.4926	0	0	0	17.3198	5
											135.38	0.9901	0	0.0001	0.0002	34.8119								135.38	0.6646	0	0	0	23.3673								135.38	0.4924	0	0	0	17.3128	5
											135.45	0.99	0	0.0001	0.0002	34.8084								135.45	0.6645	0	0	0	23.3638								135.45	0.4923	0	0	0	17.3093	5
											135.53	0.9899	0	0.0001	0.0002	34.8049								135.53	0.6644	0	0	0	23.3603								135.53	0.4922	0	0	0	17.3058	5
											135.6	0.9898	0	0.0001	0.0002	34.8014								135.6	0.6643	0	0	0	23.3568								135.6	0.492	0	0	0	17.2987	5
											135.67	0.9896	0	0.0001	0.0002	34.7943								135.67	0.6641	0	0	0	23.3498								135.67	0.4919	0	0	0	17.2952	5
											135.75	0.9894	0	0.0001	0.0002	34.7873								135.75	0.664	0	0	0	23.3462								135.75	0.4918	0	0	0	17.2917	5
											135.82	0.9893	0	0.0001	0.0002	34.7838								135.82	0.6639	0	0	0	23.3427								135.82	0.4916	0	0	0	17.2847	5
											135.9	0.9891	0	0.0001	0.0002	34.7768								135.9	0.6638	0	0	0	23.3392								135.9	0.4915	0	0	0	17.2811	5
											135.97	0.9889	0	0.0001	0.0002	34.7697								135.97	0.6637	0	0	0	23.3357								135.97	0.4914	0	0	0	17.2776	5
											136.05	0.9887	0	0.0001	0.0002	34.7627								136.05	0.6636	0	0	0	23.3322								136.05	0.4912	0	0	0	17.2706	5
											136.12	0.9885	0	0.0001	0.0002	34.7557								136.12	0.6635	0	0	0	23.3287								136.12	0.4911	0	0	0	17.2671	5
											136.2	0.9883	0	0.0001	0.0002	34.7486								136.2	0.6634	0	0	0	23.3251								136.2	0.491	0	0	0	17.2636	5
											136.28	0.9881	0	0.0001	0.0002	34.7416								136.28	0.6633	0	0	0	23.3216								136.28	0.4908	0	0	0	17.2565	5
											136.35	0.9878	0	0.0001	0.0002	34.731								136.35	0.6631	0	0	0	23.3146								136.35	0.4907	0	0	0	17.253	5
											136.42	0.9876	0	0.0001	0.0002	34.724								136.42	0.663	0	0	0	23.3111								136.42	0.4906	0	0	0	17.2495	5
											136.5	0.9874	0	0.0001	0.0002	34.717								136.5	0.6629	0	0	0	23.3076								136.5	0.4905	0	0	0	17.246	5
											136.57	0.9872	0	0.0001	0.0002	34.71								136.57	0.6628	0	0	0	23.304								136.57	0.4903	0	0	0	17.2389	5
											136.65	0.987	0	0.0001	0.0002	34.7029								136.65	0.6627	0	0	0	23.3005								136.65	0.4902	0	0	0	17.2354	5
											136.72	0.9868	0	0.0001	0.0002	34.6959								136.72	0.6626	0	0	0	23.297								136.72	0.4901	0	0	0	17.2319	5
											136.8	0.9866	0	0.0001	0.0002	34.6889								136.8	0.6625	0	0	0	23.2935								136.8	0.49	0	0	0	17.2284	5
											136.88	0.9864	0	0.0001	0.0002	34.6818								136.88	0.6624	0	0	0	23.29								136.88	0.4898	0	0	0	17.2214	5
											136.95	0.9863	0	0.0001	0.0002	34.6783								136.95	0.6623	0	0	0	23.2865								136.95	0.4897	0	0	0	17.2179	5
											137.03	0.9861	0	0.0001	0.0002	34.6713								137.03	0.6622	0	0	0	23.283								137.03	0.4896	0	0	0	17.2143	5
											137.1	0.9859	0	0.0001	0.0002	34.6642								137.1	0.6622	0	0	0	23.283								137.1	0.4895	0	0	0	17.2108	5
											137.17	0.9858	0	0.0001	0.0002	34.6607								137.17	0.6621	0	0	0	23.2794								137.17	0.4894	0	0	0	17.2073	5
											137.25	0.9856	0	0.0001	0.0001	34.6537								137.25	0.662	0	0	0	23.2759								137.25	0.4893	0	0	0	17.2038	5
											137.32	0.9855	0	0.0001	0.0001	34.6502								137.32	0.6619	0	0	0	23.2724								137.32	0.4892	0	0	0	17.2003	5
											137.4	0.9853	0	0.0001	0.0001	34.6431								137.4	0.6618	0	0	0	23.2689								137.4	0.489	0	0	0	17.1932	5
											137.47	0.9852	0	0.0001	0.0001	34.6396								137.47	0.6617	0	0	0	23.2654								137.47	0.4889	0	0	0	17.1897	5
											137.55	0.9851	0	0.0001	0.0001	34.6361								137.55	0.6616	0	0	0	23.2619								137.55	0.4888	0	0	0	17.1862	5
											137.62	0.985	0	0.0001	0.0001	34.6326								137.62	0.6615	0	0	0	23.2583								137.62	0.4887	0	0	0	17.1827	5
											137.7	0.9849	0	0.0001	0.0001	34.6291								137.7	0.6615	0	0	0	23.2583								137.7	0.4886	0	0	0	17.1792	5
											137.78	0.9848	0	0.0001	0.0001	34.6256								137.78	0.6614	0	0	0	23.2548								137.78	0.4885	0	0	0	17.1757	5
											137.85	0.9848	0	0.0001	0.0001	34.6256								137.85	0.6613	0	0	0	23.2513								137.85	0.4884	0	0	0	17.1721	5
											137.92	0.9847	0	0.0001	0.0001	34.6221								137.92	0.6612	0	0	0	23.2478								137.92	0.4883	0	0	0	17.1686	5
											138	0.9847	0	0.0001	0.0001	34.6221								138	0.6611	0	0	0	23.2443								138	0.4882	0	0	0	17.1651	5
											138.07	0.9846	0	0.0001	0.0001	34.6185								138.07	0.6611	0	0	0	23.2443								138.07	0.4881	0	0	0	17.1616	5
											138.15	0.9846	0	0.0001	0.0001	34.6185								138.15	0.661	0	0	0	23.2408								138.15	0.488	0	0	0	17.1581	5
											138.22	0.9845	0	0.0001	0.0001	34.615								138.22	0.6609	0	0	0	23.2372								138.22	0.4879	0	0	0	17.1546	5
											138.3	0.9845	0	0.0001	0.0001	34.615								138.3	0.6608	0	0	0	23.2337								138.3	0.4878	0	0	0	17.151	5
											138.38	0.9845	0	0.0001	0.0001	34.615								138.38	0.6607	0	0	0	23.2302								138.38	0.4877	0	0	0	17.1475	5
											138.45	0.9844	0	0.0001	0.0001	34.6115								138.45	0.6607	0	0	0	23.2302								138.45	0.4876	0	0	0	17.144	5
											138.53	0.9844	0	0.0001	0.0001	34.6115								138.53	0.6606	0	0	0	23.2267								138.53	0.4875	0	0	0	17.1405	5
											138.6	0.9844	0	0.0001	0.0001	34.6115								138.6	0.6605	0	0	0	23.2232								138.6	0.4874	0	0	0	17.137	5
											138.67	0.9844	0	0.0001	0.0001	34.6115								138.67	0.6604	0	0	0	23.2197								138.67	0.4873	0	0	0	17.1335	5
											138.75	0.9843	0	0.0001	0.0001	34.608								138.75	0.6604	0	0	0	23.2197								138.75	0.4872	0	0	0	17.13	5
											138.82	0.9843	0	0.0001	0.0001	34.608								138.82	0.6603	0	0	0	23.2161								138.82	0.4871	0	0	0	17.1264	5
											138.9	0.9843	0	0.0001	0.0001	34.608								138.9	0.6602	0	0	0	23.2126								138.9	0.487	0	0	0	17.1229	5
											138.97	0.9842	0	0.0001	0.0001	34.6045								138.97	0.6601	0	0	0	23.2091								138.97	0.4869	0	0	0	17.1194	5
											139.05	0.9842	0	0.0001	0.0001	34.6045								139.05	0.6601	0	0	0	23.2091								139.05	0.4868	0	0	0	17.1159	5
											139.12	0.9841	0	0.0001	0.0001	34.601								139.12	0.66	0	0	0	23.2056								139.12	0.4867	0	0	0	17.1124	5
											139.2	0.984	0	0.0001	0.0001	34.5974								139.2	0.6599	0	0	0	23.2021								139.2	0.4866	0	0	0	17.1089	5
											139.28	0.9839	0	0.0001	0.0001	34.5939								139.28	0.6598	0	0	0	23.1986								139.28	0.4865	0	0	0	17.1053	5
											139.35	0.9838	0	0.0001	0.0001	34.5904								139.35	0.6597	0	0	0	23.1951								139.35	0.4864	0	0	0	17.1018	5
											139.42	0.9837	0	0.0001	0.0001	34.5869								139.42	0.6596	0	0	0	23.1915								139.42	0.4863	0	0	0	17.0983	5
											139.5	0.9835	0	0.0001	0.0001	34.5799								139.5	0.6595	0	0	0	23.188								139.5	0.4862	0	0	0	17.0948	5
											139.57	0.9834	0	0.0001	0.0001	34.5763								139.57	0.6595	0	0	0	23.188								139.57	0.4861	0	0	0	17.0913	5
											139.65	0.9832	0	0.0001	0.0001	34.5693								139.65	0.6594	0	0	0	23.1845								139.65	0.486	0	0	0	17.0878	5
											139.72	0.983	0	0.0001	0.0001	34.5623								139.72	0.6593	0	0	0	23.181								139.72	0.4859	0	0	0	17.0842	5
											139.8	0.9828	0	0.0001	0.0001	34.5552								139.8	0.6592	0	0	0	23.1775								139.8	0.4858	0	0	0	17.0807	5
											139.88	0.9825	0	0.0001	0.0001	34.5447								139.88	0.6591	0	0	0	23.174								139.88	0.4857	0	0	0	17.0772	5
											139.95	0.9823	0	0.0001	0.0001	34.5377								139.95	0.659	0	0	0	23.1704								139.95	0.4856	0	0	0	17.0737	5
											140.03	0.982	0	0.0001	0.0001	34.5271								140.03	0.6589	0	0	0	23.1669								140.03	0.4855	0	0	0	17.0702	5
											140.1	0.9817	0	0.0001	0.0001	34.5166								140.1	0.6588	0	0	0	23.1634								140.1	0.4854	0	0	0	17.0667	5
											140.17	0.9813	0	0.0001	0.0001	34.5025								140.17	0.6587	0	0	0	23.1599								140.17	0.4852	0	0	0	17.0596	5
											140.25	0.981	0	0.0001	0.0001	34.492								140.25	0.6586	0	0	0	23.1564								140.25	0.4851	0	0	0	17.0561	5
											140.32	0.9806	0	0.0001	0.0001	34.4779								140.32	0.6585	0	0	0	23.1529								140.32	0.485	0	0	0	17.0526	5
											140.4	0.9802	0	0.0001	0.0001	34.4638								140.4	0.6584	0	0	0	23.1493								140.4	0.4849	0	0	0	17.0491	5
											140.47	0.9798	0	0.0001	0.0001	34.4498								140.47	0.6583	0	0	0	23.1458								140.47	0.4848	0	0	0	17.0456	5
											140.55	0.9794	0	0.0001	0.0001	34.4357								140.55	0.6582	0	0	0	23.1423								140.55	0.4847	0	0	0	17.0421	5
											140.62	0.9789	0	0.0001	0.0001	34.4181								140.62	0.658	0	0	0	23.1353								140.62	0.4846	0	0	0	17.0385	5
											140.7	0.9784	0	0.0001	0.0001	34.4005								140.7	0.6579	0	0	0	23.1318								140.7	0.4844	0	0	0	17.0315	5
											140.78	0.978	0	0.0001	0.0001	34.3865								140.78	0.6578	0	0	0	23.1282								140.78	0.4843	0	0	0	17.028	5
											140.85	0.9775	0	0.0001	0.0001	34.3689								140.85	0.6577	0	0	0	23.1247								140.85	0.4842	0	0	0	17.0245	5
											140.92	0.977	0	0.0001	0.0001	34.3513								140.92	0.6576	0	0	0	23.1212								140.92	0.4841	0	0	0	17.021	5
											141	0.9764	0	0.0001	0.0001	34.3302								141	0.6575	0	0	0	23.1177								141	0.4839	0	0	0	17.0139	5
											141.07	0.9759	0	0.0001	0.0001	34.3126								141.07	0.6574	0	0	0	23.1142								141.07	0.4838	0	0	0	17.0104	5
											141.15	0.9754	0	0.0001	0.0001	34.2951								141.15	0.6572	0	0	0	23.1072								141.15	0.4837	0	0	0	17.0069	5
											141.22	0.9748	0	0.0001	0.0001	34.274								141.22	0.6571	0	0	0	23.1036								141.22	0.4836	0	0	0	17.0034	5
											141.3	0.9743	0	0.0001	0.0001	34.2564								141.3	0.657	0	0	0	23.1001								141.3	0.4834	0	0	0	16.9963	5
											141.38	0.9737	0	0.0001	0.0001	34.2353								141.38	0.6569	0	0	0	23.0966								141.38	0.4833	0	0	0	16.9928	5
											141.45	0.9732	0	0.0001	0.0001	34.2177								141.45	0.6568	0	0	0	23.0931								141.45	0.4832	0	0	0	16.9893	5
											141.53	0.9726	0	0.0001	0.0001	34.1966								141.53	0.6566	0	0	0	23.0861								141.53	0.4831	0	0	0	16.9858	5
											141.6	0.9721	0	0.0001	0.0002	34.179								141.6	0.6565	0	0	0	23.0825								141.6	0.4829	0	0	0	16.9788	5
											141.67	0.9715	0	0.0001	0.0002	34.1579								141.67	0.6564	0	0	0	23.079								141.67	0.4828	0	0	0	16.9752	5
											141.75	0.971	0	0.0001	0.0002	34.1404								141.75	0.6563	0	0	0	23.0755								141.75	0.4827	0	0	0	16.9717	5
											141.82	0.9705	0	0.0001	0.0002	34.1228								141.82	0.6562	0	0	0	23.072								141.82	0.4825	0	0	0	16.9647	5
											141.9	0.9699	0	0.0001	0.0002	34.1017								141.9	0.656	0	0	0	23.065								141.9	0.4824	0	0	0	16.9612	5
											141.97	0.9694	0	0.0001	0.0002	34.0841								141.97	0.6559	0	0	0	23.0614								141.97	0.4823	0	0	0	16.9577	5
											142.05	0.9689	0	0.0001	0.0002	34.0665								142.05	0.6558	0	0	0	23.0579								142.05	0.4821	0	0	0	16.9506	5
											142.12	0.9684	0	0.0001	0.0002	34.0489								142.12	0.6557	0	0	0	23.0544								142.12	0.482	0	0	0	16.9471	5
											142.2	0.9679	0	0.0001	0.0002	34.0314								142.2	0.6555	0	0	0	23.0474								142.2	0.4819	0	0	0	16.9436	5
											142.28	0.9674	0	0.0001	0.0002	34.0138								142.28	0.6554	0	0	0	23.0439								142.28	0.4817	0	0	0	16.9366	5
											142.35	0.9669	0	0.0001	0.0002	33.9962								142.35	0.6553	0	0	0	23.0403								142.35	0.4816	0	0	0	16.9331	5
											142.42	0.9665	0	0.0001	0.0002	33.9821								142.42	0.6552	0	0	0	23.0368								142.42	0.4814	0	0	0	16.926	5
											142.5	0.966	0	0.0002	0.0002	33.9646								142.5	0.655	0	0	0	23.0298								142.5	0.4813	0	0	0	16.9225	5
											142.57	0.9656	0	0.0002	0.0002	33.9505								142.57	0.6549	0	0	0	23.0263								142.57	0.4812	0	0	0	16.919	5
											142.65	0.9652	0	0.0002	0.0002	33.9364								142.65	0.6548	0	0	0	23.0228								142.65	0.481	0	0	0	16.912	5
											142.72	0.9647	0	0.0002	0.0002	33.9189								142.72	0.6547	0	0	0	23.0193								142.72	0.4809	0	0	0	16.9084	5
											142.8	0.9644	0	0.0002	0.0002	33.9083								142.8	0.6545	0	0	0	23.0122								142.8	0.4807	0	0	0	16.9014	5
											142.88	0.964	0	0.0002	0.0002	33.8942								142.88	0.6544	0	0	0	23.0087								142.88	0.4806	0	0	0	16.8979	5
											142.95	0.9636	0	0.0002	0.0002	33.8802								142.95	0.6543	0	0	0	23.0052								142.95	0.4804	0	0	0	16.8909	5
											143.03	0.9633	0	0.0002	0.0002	33.8696								143.03	0.6542	0	0	0	23.0017								143.03	0.4802	0	0	0	16.8838	5
											143.1	0.9629	0	0.0002	0.0002	33.8556								143.1	0.654	0	0	0	22.9946								143.1	0.4801	0	0	0	16.8803	5
											143.17	0.9626	0	0.0002	0.0002	33.845								143.17	0.6539	0	0	0	22.9911								143.17	0.4799	0	0	0	16.8733	5
											143.25	0.9623	0	0.0002	0.0002	33.8345								143.25	0.6538	0	0	0	22.9876								143.25	0.4798	0	0	0	16.8698	5
											143.32	0.9621	0	0.0002	0.0002	33.8274								143.32	0.6537	0	0	0	22.9841								143.32	0.4796	0	0	0	16.8627	5
											143.4	0.9618	0	0.0002	0.0002	33.8169								143.4	0.6535	0	0	0	22.9771								143.4	0.4795	0	0	0	16.8592	5
											143.47	0.9616	0	0.0002	0.0002	33.8099								143.47	0.6534	0	0	0	22.9735								143.47	0.4793	0	0	0	16.8522	5
											143.55	0.9614	0	0.0002	0.0002	33.8028								143.55	0.6533	0	0	0	22.97								143.55	0.4791	0	0	0	16.8452	5
											143.62	0.9612	0	0.0002	0.0002	33.7958								143.62	0.6532	0	0	0	22.9665								143.62	0.479	0	0	0	16.8416	5
											143.7	0.961	0	0.0002	0.0002	33.7888								143.7	0.6531	0	0	0	22.963								143.7	0.4788	0	0	0	16.8346	5
											143.78	0.9609	0	0.0002	0.0002	33.7852								143.78	0.6529	0	0	0	22.956								143.78	0.4786	0	0	0	16.8276	5
											143.85	0.9607	0	0.0001	0.0002	33.7782								143.85	0.6528	0	0	0	22.9524								143.85	0.4785	0	0	0	16.8241	5
											143.92	0.9606	0	0.0001	0.0002	33.7747								143.92	0.6527	0	0	0	22.9489								143.92	0.4783	0	0	0	16.817	5
											144	0.9605	0	0.0001	0.0002	33.7712								144	0.6526	0	0	0	22.9454								144	0.4781	0	0	0	16.81	5
											144.07	0.9604	0	0.0001	0.0002	33.7677								144.07	0.6525	0	0	0	22.9419								144.07	0.478	0	0	0	16.8065	5
											144.15	0.9604	0	0.0001	0.0002	33.7677								144.15	0.6523	0	0	0	22.9349								144.15	0.4778	0	0	0	16.7994	5
											144.22	0.9604	0	0.0001	0.0002	33.7677								144.22	0.6522	0	0	0	22.9314								144.22	0.4776	0	0	0	16.7924	5
											144.3	0.9603	0	0.0001	0.0002	33.7641								144.3	0.6521	0	0	0	22.9278								144.3	0.4775	0	0	0	16.7889	5
											144.38	0.9603	0	0.0001	0.0002	33.7641								144.38	0.652	0	0	0	22.9243								144.38	0.4773	0	0	0	16.7819	5
											144.45	0.9603	0	0.0001	0.0002	33.7641								144.45	0.6519	0	0	0	22.9208								144.45	0.4771	0	0	0	16.7748	5
											144.53	0.9604	0	0.0001	0.0002	33.7677								144.53	0.6517	0	0	0	22.9138								144.53	0.4769	0	0	0	16.7678	5
											144.6	0.9604	0	0.0001	0.0002	33.7677								144.6	0.6516	0	0	0	22.9103								144.6	0.4768	0	0	0	16.7643	5
											144.67	0.9604	0	0.0001	0.0002	33.7677								144.67	0.6515	0	0	0	22.9067								144.67	0.4766	0	0	0	16.7573	5
											144.75	0.9605	0	0.0001	0.0002	33.7712								144.75	0.6514	0	0	0	22.9032								144.75	0.4764	0	0	0	16.7502	5
											144.82	0.9606	0	0.0001	0.0002	33.7747								144.82	0.6512	0	0	0	22.8962								144.82	0.4762	0	0	0	16.7432	5
											144.9	0.9607	0	0.0001	0.0002	33.7782								144.9	0.6511	0	0	0	22.8927								144.9	0.4761	0	0	0	16.7397	5
											144.97	0.9608	0	0.0002	0.0002	33.7817								144.97	0.651	0	0	0	22.8892								144.97	0.4759	0	0	0	16.7326	5
											145.05	0.9609	0	0.0002	0.0002	33.7852								145.05	0.6509	0	0	0	22.8856								145.05	0.4757	0	0	0	16.7256	5
											145.12	0.961	0	0.0002	0.0002	33.7888								145.12	0.6508	0	0	0	22.8821								145.12	0.4755	0	0	0	16.7186	5
											145.2	0.9611	0	0.0002	0.0002	33.7923								145.2	0.6506	0	0	0	22.8751								145.2	0.4753	0	0	0	16.7115	5
											145.28	0.9612	0	0.0002	0.0002	33.7958								145.28	0.6505	0	0	0	22.8716								145.28	0.4752	0	0	0	16.708	5
											145.35	0.9614	0	0.0002	0.0002	33.8028								145.35	0.6504	0	0	0	22.8681								145.35	0.475	0	0	0	16.701	5
											145.42	0.9615	0	0.0002	0.0002	33.8063								145.42	0.6503	0	0	0	22.8645								145.42	0.4748	0	0	0	16.694	5
											145.5	0.9616	0	0.0002	0.0002	33.8099								145.5	0.6502	0	0	0	22.861								145.5	0.4746	0	0	0	16.6869	5
											145.57	0.9618	0	0.0002	0.0002	33.8169								145.57	0.65	0	0	0	22.854								145.57	0.4744	0	0	0	16.6799	5
											145.65	0.9619	0	0.0002	0.0002	33.8204								145.65	0.6499	0	0	0	22.8505								145.65	0.4742	0	0	0	16.6729	5
											145.72	0.962	0	0.0002	0.0002	33.8239								145.72	0.6498	0	0	0	22.847								145.72	0.474	0	0	0	16.6658	5
											145.8	0.9622	0	0.0002	0.0002	33.831								145.8	0.6497	0	0	0	22.8435								145.8	0.4738	0	0	0	16.6588	5
											145.88	0.9623	0	0.0002	0.0002	33.8345								145.88	0.6496	0	0	0	22.8399								145.88	0.4737	0	0	0	16.6553	5
											145.95	0.9624	0	0.0002	0.0002	33.838								145.95	0.6494	0	0	0	22.8329								145.95	0.4735	0	0	0	16.6483	5
											146.03	0.9626	0	0.0002	0.0002	33.845								146.03	0.6493	0	0	0	22.8294								146.03	0.4733	0	0	0	16.6412	5
											146.1	0.9627	0	0.0002	0.0002	33.8485								146.1	0.6492	0	0	0	22.8259								146.1	0.4731	0	0	0	16.6342	5
											146.17	0.9628	0	0.0002	0.0002	33.852								146.17	0.6491	0	0	0	22.8224								146.17	0.4729	0	0	0	16.6272	5
											146.25	0.963	0	0.0002	0.0002	33.8591								146.25	0.649	0	0	0	22.8188								146.25	0.4727	0	0	0	16.6201	5
											146.32	0.9631	0	0.0002	0.0002	33.8626								146.32	0.6488	0	0	0	22.8118								146.32	0.4725	0	0	0	16.6131	5
											146.4	0.9632	0	0.0002	0.0002	33.8661								146.4	0.6487	0	0	0	22.8083								146.4	0.4723	0	0	0	16.6061	5
											146.47	0.9633	0	0.0002	0.0002	33.8696								146.47	0.6486	0	0	0	22.8048								146.47	0.4722	0	0	0	16.6026	5
											146.55	0.9635	0	0.0002	0.0002	33.8767								146.55	0.6485	0	0	0	22.8013								146.55	0.472	0	0	0	16.5955	5
											146.62	0.9636	0	0.0002	0.0002	33.8802								146.62	0.6484	0	0	0	22.7977								146.62	0.4718	0	0	0	16.5885	5
											146.7	0.9637	0	0.0002	0.0002	33.8837								146.7	0.6482	0	0	0	22.7907								146.7	0.4716	0	0	0	16.5815	5
											146.78	0.9639	0	0.0002	0.0002	33.8907								146.78	0.6481	0	0	0	22.7872								146.78	0.4714	0	0	0	16.5744	5
											146.85	0.964	0	0.0002	0.0002	33.8942								146.85	0.648	0	0	0	22.7837								146.85	0.4712	0	0	0	16.5674	5
											146.92	0.9641	0	0.0002	0.0002	33.8978								146.92	0.6479	0	0	0	22.7802								146.92	0.4711	0	0	0	16.5639	5
											147	0.9643	0	0.0002	0.0002	33.9048								147	0.6477	0	0	0	22.7731								147	0.4709	0	0	0	16.5568	5
											147.07	0.9644	0	0.0002	0.0002	33.9083								147.07	0.6476	0	0	0	22.7696								147.07	0.4707	0	0	0	16.5498	5
											147.15	0.9646	0	0.0002	0.0002	33.9153								147.15	0.6475	0	0	0	22.7661								147.15	0.4705	0	0	0	16.5428	5
											147.22	0.9647	0	0.0002	0.0002	33.9189								147.22	0.6474	0	0	0	22.7626								147.22	0.4704	0	0	0	16.5393	5
											147.3	0.9649	0	0.0002	0.0002	33.9259								147.3	0.6473	0	0	0	22.7591								147.3	0.4702	0	0	0	16.5322	5
											147.38	0.9651	0	0.0002	0.0002	33.9329								147.38	0.6471	0	0	0	22.752								147.38	0.47	0	0	0	16.5252	5
											147.45	0.9653	0	0.0002	0.0002	33.9399								147.45	0.647	0	0	0	22.7485								147.45	0.4699	0	0	0	16.5217	5
											147.53	0.9655	0	0.0002	0.0002	33.947								147.53	0.6469	0	0	0	22.745								147.53	0.4697	0	0	0	16.5147	5
											147.6	0.9657	0	0.0002	0.0002	33.954								147.6	0.6468	0	0	0	22.7415								147.6	0.4695	0	0	0	16.5076	5
											147.67	0.9659	0	0.0002	0.0002	33.961								147.67	0.6467	0	0	0	22.738								147.67	0.4694	0	0	0	16.5041	5
											147.75	0.9661	0	0.0002	0.0002	33.9681								147.75	0.6465	0	0	0	22.7309								147.75	0.4692	0	0	0	16.4971	5
											147.82	0.9664	0	0.0002	0.0002	33.9786								147.82	0.6464	0	0	0	22.7274								147.82	0.469	0	0	0	16.49	5
											147.9	0.9667	0	0.0002	0.0002	33.9892								147.9	0.6463	0	0	0	22.7239								147.9	0.4689	0	0	0	16.4865	5
											147.97	0.9669	0	0.0002	0.0002	33.9962								147.97	0.6462	0	0	0	22.7204								147.97	0.4687	0	0	0	16.4795	5
											148.05	0.9672	0	0.0002	0.0002	34.0068								148.05	0.6461	0	0	0	22.7169								148.05	0.4686	0	0	0	16.476	5
											148.12	0.9676	0	0.0002	0.0002	34.0208								148.12	0.6459	0	0	0	22.7098								148.12	0.4684	0	0	0	16.4689	5
											148.2	0.9679	0	0.0002	0.0002	34.0314								148.2	0.6458	0	0	0	22.7063								148.2	0.4683	0	0	0	16.4654	5
											148.28	0.9682	0	0.0002	0.0002	34.0419								148.28	0.6457	0	0	0	22.7028								148.28	0.4681	0	0	0	16.4584	5
											148.35	0.9686	0	0.0002	0.0002	34.056								148.35	0.6456	0	0	0	22.6993								148.35	0.468	0	0	0	16.4549	5
											148.42	0.9689	0	0.0002	0.0002	34.0665								148.42	0.6455	0	0	0	22.6958								148.42	0.4678	0	0	0	16.4478	5
											148.5	0.9693	0	0.0002	0.0002	34.0806								148.5	0.6453	0	0	0	22.6887								148.5	0.4677	0	0	0	16.4443	5
											148.57	0.9697	0	0.0002	0.0002	34.0947								148.57	0.6452	0	0	0	22.6852								148.57	0.4675	0	0	0	16.4373	5
											148.65	0.9701	0	0.0002	0.0002	34.1087								148.65	0.6451	0	0	0	22.6817								148.65	0.4674	0	0	0	16.4338	5
											148.72	0.9705	0	0.0002	0.0002	34.1228								148.72	0.645	0	0	0	22.6782								148.72	0.4673	0	0	0	16.4303	5
											148.8	0.9709	0	0.0002	0.0002	34.1368								148.8	0.6449	0	0	0	22.6747								148.8	0.4671	0	0	0	16.4232	5
											148.88	0.9713	0	0.0002	0.0002	34.1509								148.88	0.6448	0	0	0	22.6712								148.88	0.467	0	0	0	16.4197	5
											148.95	0.9717	0	0.0002	0.0002	34.165								148.95	0.6446	0	0	0	22.6641								148.95	0.4669	0	0	0	16.4162	5
											149.03	0.9721	0	0.0002	0.0002	34.179								149.03	0.6445	0	0	0	22.6606								149.03	0.4667	0	0	0	16.4092	5
											149.1	0.9725	0	0.0002	0.0002	34.1931								149.1	0.6444	0	0	0	22.6571								149.1	0.4666	0	0	0	16.4057	5
											149.17	0.973	0	0.0002	0.0002	34.2107								149.17	0.6443	0	0	0	22.6536								149.17	0.4665	0	0	0	16.4021	5
											149.25	0.9734	0	0.0002	0.0002	34.2247								149.25	0.6442	0	0	0	22.6501								149.25	0.4663	0	0	0	16.3951	5
											149.32	0.9738	0	0.0002	0.0002	34.2388								149.32	0.644	0	0	0	22.643								149.32	0.4662	0	0	0	16.3916	5
											149.4	0.9742	0	0.0002	0.0002	34.2529								149.4	0.6439	0	0	0	22.6395								149.4	0.4661	0	0	0	16.3881	5
											149.47	0.9746	0	0.0002	0.0002	34.2669								149.47	0.6438	0	0	0	22.636								149.47	0.466	0	0	0	16.3846	5
											149.55	0.9749	0	0.0002	0.0002	34.2775								149.55	0.6437	0	0	0	22.6325								149.55	0.4658	0	0	0	16.3775	5
											149.62	0.9753	0	0.0002	0.0002	34.2915								149.62	0.6436	0	0	0	22.629								149.62	0.4657	0	0	0	16.374	5
											149.7	0.9756	0	0.0002	0.0002	34.3021								149.7	0.6434	0	0	0	22.6219								149.7	0.4656	0	0	0	16.3705	5
											149.78	0.976	0	0.0002	0.0002	34.3162								149.78	0.6433	0	0	0	22.6184								149.78	0.4655	0	0	0	16.367	5
[truncated: 6,002 more rows]
[truncated: 12 more columns]

## Sheet: tk2-strmean 
											1b (y = 0)													2b (y = 3)													3b (y = 5)
											tau	shear	extx	exty	extz	τ (Pa)	Column1							tau	shear	extx	exty	extz	τ (Pa)								tau	shear	extx	exty	extz	τ (Pa)
								tau,w =	35.16		0	0.9708	0	0	0	34.1333	0							0	0.9213	0	0	0	32.3929								0	0.85	0	0	0	29.886
											0.07	0.9713	0	0	0	34.1509								0.07	0.9211	0	0	0	32.3859								0.07	0.85	0	0	0	29.886
											0.15	0.9718	0	0	0	34.1685								0.15	0.9208	0	0	0	32.3753								0.15	0.85	0	0	0	29.886
								tau,w =	3315.47	Pa	0.22	0.9723	0	0	0	34.1861								0.22	0.9206	0	0	0	32.3683								0.22	0.85	0	0	0	29.886
											0.3	0.9727	0	0	0	34.2001								0.3	0.9204	0	0	0	32.3613								0.3	0.85	0	0	0	29.886
											0.38	0.9731	0	0	0	34.2142								0.38	0.9202	0	0	0	32.3542								0.38	0.85	0	0	0	29.886
											0.45	0.9735	0	0	0	34.2283								0.45	0.92	0	0	0	32.3472								0.45	0.85	0	0	0	29.886
											0.53	0.9739	0	0	0	34.2423								0.53	0.9198	0	0	0	32.3402								0.53	0.85	0	0	0	29.886
											0.6	0.9742	0	0	0	34.2529								0.6	0.9196	0	0	0	32.3331								0.6	0.85	0	0	0	29.886
											0.67	0.9745	0	0	0	34.2634								0.67	0.9194	0	0	0	32.3261								0.67	0.85	0	0	0	29.886
											0.75	0.9748	0	0	0	34.274								0.75	0.9192	0	0	0	32.3191								0.75	0.8499	0	0	0	29.8825
											0.82	0.9773	0	0	0	34.3619								0.82	0.9193	0	0	0	32.3226								0.82	0.8502	0	0	0	29.893
											0.9	0.976	0	0	0	34.3162								0.9	0.9191	0	0	0	32.3156								0.9	0.8502	0	0	0	29.893
											0.97	0.976	0	0	0	34.3162								0.97	0.9189	0	0	0	32.3085								0.97	0.8501	0	0	0	29.8895
											1.05	0.9761	0	0	0	34.3197								1.05	0.9187	0	0	0	32.3015								1.05	0.85	0	0	0	29.886
											1.12	0.9761	0	0	0	34.3197								1.12	0.9185	0	0	0	32.2945								1.12	0.85	0	0	0	29.886
											1.2	0.9761	0	0	0	34.3197								1.2	0.9183	0	0	0	32.2874								1.2	0.8499	0	0	0	29.8825
											1.27	0.9761	0	0	0	34.3197								1.27	0.9181	0	0	0	32.2804								1.27	0.8498	0	0	0	29.879
											1.35	0.976	0	0	0	34.3162								1.35	0.9179	0	0	0	32.2734								1.35	0.8497	0	0	0	29.8755
											1.42	0.9759	0	0	0	34.3126								1.42	0.9178	0	0	0	32.2698								1.42	0.8496	0	0	0	29.8719
											1.5	0.9759	0	0	0	34.3126								1.5	0.9176	0	0	0	32.2628								1.5	0.8495	0	0	0	29.8684
											1.57	0.9757	0	0	0	34.3056								1.57	0.9174	0	0	0	32.2558								1.57	0.8493	0	0	0	29.8614
											1.65	0.9756	0	0	0	34.3021								1.65	0.9172	0	0	0	32.2488								1.65	0.8492	0	0	0	29.8579
											1.73	0.9754	0	0	0	34.2951								1.73	0.917	0	0	0	32.2417								1.73	0.8491	0	0	0	29.8544
											1.8	0.9752	0	0	0	34.288								1.8	0.9167	0	0	0	32.2312								1.8	0.8489	0	0	0	29.8473
											1.88	0.975	0	0	0	34.281								1.88	0.9165	0	0	0	32.2241								1.88	0.8488	0	0	0	29.8438
											1.95	0.9747	0	0	0	34.2705								1.95	0.9163	0	0	0	32.2171								1.95	0.8486	0	0	0	29.8368
											2.02	0.9745	0	0	0	34.2634								2.02	0.9161	0	0	0	32.2101								2.02	0.8484	0	0	0	29.8297
											2.1	0.9742	0	0	0	34.2529								2.1	0.9159	0	0	0	32.203								2.1	0.8482	0	0	0	29.8227
											2.17	0.9739	0	0	0	34.2423								2.17	0.9157	0	0	0	32.196								2.17	0.848	0	0	0	29.8157
											2.25	0.9736	0	0	0	34.2318			τ⁺					2.25	0.9155	0	0	0	32.189								2.25	0.8478	0	0	0	29.8086
											2.33	0.9733	0	0	0	34.2212								2.33	0.9152	0	0	0	32.1784								2.33	0.8476	0	0	0	29.8016
											2.4	0.9729	0	0	0	34.2072								2.4	0.915	0	0	0	32.1714								2.4	0.8474	0	0	0	29.7946
											2.47	0.9726	0	0	0	34.1966								2.47	0.9148	0	0	0	32.1644								2.47	0.8472	0	0	0	29.7876
											2.55	0.9722	0	0	0	34.1826								2.55	0.9145	0	0	0	32.1538								2.55	0.847	0	0	0	29.7805
											2.62	0.9718	0	0	0	34.1685								2.62	0.9143	0	0	0	32.1468								2.62	0.8467	0	0	0	29.77
											2.7	0.9714	0	0	0	34.1544								2.7	0.914	0	0	0	32.1362								2.7	0.8465	0	0	0	29.7629
											2.77	0.9711	0	0	0	34.1439								2.77	0.9138	0	0	0	32.1292								2.77	0.8462	0	0	0	29.7524
											2.85	0.9707	0	0	0	34.1298								2.85	0.9135	0	0	0	32.1187								2.85	0.846	0	0	0	29.7454
											2.92	0.9703	0	0	0	34.1157								2.92	0.9133	0	0	0	32.1116								2.92	0.8457	0	0	0	29.7348
											3	0.9699	0	0	0	34.1017								3	0.913	0	0	0	32.1011								3	0.8454	0	0	0	29.7243
											3.07	0.9695	0	0	0	34.0876								3.07	0.9127	0	0	0	32.0905								3.07	0.8451	0	0	0	29.7137
											3.15	0.9692	0	0	0	34.0771								3.15	0.9124	0	0	0	32.08								3.15	0.8448	0	0	0	29.7032
											3.23	0.9688	0	0	0	34.063								3.23	0.9121	0	0	0	32.0694								3.23	0.8445	0	0	0	29.6926
											3.3	0.9685	0	0	0	34.0525								3.3	0.9118	0	0	0	32.0589								3.3	0.8442	0	0	0	29.6821
											3.38	0.9682	0	0	0	34.0419								3.38	0.9115	0	0	0	32.0483								3.38	0.8439	0	0	0	29.6715
											3.45	0.9679	0	0	0	34.0314								3.45	0.9112	0	0	0	32.0378								3.45	0.8436	0	0	0	29.661
											3.52	0.9676	0	0	0	34.0208								3.52	0.9109	0	0	0	32.0272								3.52	0.8433	0	0	0	29.6504
											3.6	0.9673	0	0	0	34.0103								3.6	0.9106	0	0	0	32.0167								3.6	0.843	0	0	0	29.6399
											3.67	0.9671	0	0	0	34.0032								3.67	0.9103	0	0	0	32.0061								3.67	0.8426	0	0	0	29.6258
											3.75	0.9669	0	0	0	33.9962								3.75	0.9099	0	0	0	31.9921								3.75	0.8423	0	0	0	29.6153
											3.82	0.9667	0	0	0	33.9892								3.82	0.9096	0	0	0	31.9815								3.82	0.842	0	0	0	29.6047
											3.9	0.9665	0	0	0	33.9821								3.9	0.9092	0	0	0	31.9675								3.9	0.8416	0	0	0	29.5907
											3.98	0.9664	0	0	0	33.9786								3.98	0.9089	0	0	0	31.9569								3.98	0.8412	0	0	0	29.5766
											4.05	0.9662	0	0	0	33.9716								4.05	0.9085	0	0	0	31.9429								4.05	0.8409	0	0	0	29.566
											4.12	0.9661	0	0	0	33.9681								4.12	0.9082	0	0	0	31.9323								4.12	0.8405	0	0	0	29.552
											4.2	0.9661	0	0	0	33.9681								4.2	0.9078	0	0	0	31.9182								4.2	0.8401	0	0	0	29.5379
											4.28	0.9661	0	0	0	33.9681								4.28	0.9074	0	0	0	31.9042								4.28	0.8398	0	0	0	29.5274
											4.35	0.9661	0	0	0	33.9681								4.35	0.9071	0	0	0	31.8936								4.35	0.8394	0	0	0	29.5133
											4.42	0.9661	0	0	0	33.9681								4.42	0.9067	0	0	0	31.8796								4.42	0.839	0	0	0	29.4992
											4.5	0.9661	0	0	0	33.9681								4.5	0.9063	0	0	0	31.8655								4.5	0.8386	0	0	0	29.4852
											4.57	0.9662	0	0	0	33.9716								4.57	0.9059	0	0	0	31.8514								4.57	0.8382	0	0	0	29.4711
											4.65	0.9664	0	0	0	33.9786								4.65	0.9056	0	0	0	31.8409								4.65	0.8378	0	0	0	29.457
											4.72	0.9665	0	0	0	33.9821								4.72	0.9052	0	0	0	31.8268								4.72	0.8374	0	0	0	29.443
											4.8	0.9667	0	0	0	33.9892								4.8	0.9048	0	0	0	31.8128								4.8	0.837	0	0	0	29.4289
											4.88	0.9669	0	0	0	33.9962								4.88	0.9044	0	0	0	31.7987								4.88	0.8365	0	0	0	29.4113
											4.95	0.9671	0	0	0	34.0032								4.95	0.904	0	0	0	31.7846								4.95	0.8361	0	0	0	29.3973
											5.02	0.9673	0	0	0	34.0103								5.02	0.9036	0	0	0	31.7706								5.02	0.8357	0	0	0	29.3832
											5.1	0.9676	0	0	0	34.0208								5.1	0.9032	0	0	0	31.7565								5.1	0.8353	0	0	0	29.3691
											5.17	0.9678	0	0	0	34.0278								5.17	0.9028	0	0	0	31.7424								5.17	0.8348	0	0	0	29.3516
											5.25	0.9681	0	0	0	34.0384								5.25	0.9024	0	0	0	31.7284								5.25	0.8344	0	0	0	29.3375
											5.33	0.9684	0	0	0	34.0489								5.33	0.902	0	0	0	31.7143								5.33	0.834	0	0	0	29.3234
											5.4	0.9686	0	0	0	34.056								5.4	0.9016	0	0	0	31.7003								5.4	0.8336	0	0	0	29.3094
											5.47	0.9689	0	0	0	34.0665								5.47	0.9012	0	0	0	31.6862								5.47	0.8331	0	0	0	29.2918
											5.55	0.9692	0	0	0	34.0771								5.55	0.9008	0	0	0	31.6721								5.55	0.8327	0	0	0	29.2777
											5.62	0.9695	0	0	0	34.0876								5.62	0.9004	0	0	0	31.6581								5.62	0.8322	0	0	0	29.2602
											5.7	0.9697	0	0	0	34.0947								5.7	0.9	0	0	0	31.644								5.7	0.8318	0	0	0	29.2461
											5.77	0.97	0	0	0	34.1052								5.77	0.8996	0	0	0	31.6299								5.77	0.8314	0	0	0	29.232
											5.85	0.9703	0	0	0	34.1157								5.85	0.8992	0	0	0	31.6159								5.85	0.8309	0	0	0	29.2144
											5.92	0.9705	0	0	0	34.1228								5.92	0.8988	0	0	0	31.6018								5.92	0.8305	0	0	0	29.2004
											6	0.9708	0	0	0	34.1333								6	0.8984	0	0	0	31.5877								6	0.83	0	0	0	29.1828
											6.08	0.971	0	0	0	34.1404								6.08	0.898	0	0	0	31.5737								6.08	0.8296	0	0	0	29.1687
											6.15	0.9712	0	0	0	34.1474								6.15	0.8976	0	0	0	31.5596								6.15	0.8291	0	0	0	29.1512
											6.22	0.9714	0	0	0	34.1544								6.22	0.8972	0	0	0	31.5456								6.22	0.8287	0	0	0	29.1371
											6.3	0.9715	0	0	0	34.1579								6.3	0.8968	0	0	0	31.5315								6.3	0.8282	0	0	0	29.1195
											6.38	0.9717	0	0	0	34.165								6.38	0.8964	0	0	0	31.5174								6.38	0.8278	0	0	0	29.1054
											6.45	0.9718	0	0	0	34.1685								6.45	0.896	0	0	0	31.5034								6.45	0.8274	0	0	0	29.0914
											6.52	0.9719	0	0	0	34.172								6.52	0.8956	0	0	0	31.4893								6.52	0.8269	0	0	0	29.0738
											6.6	0.972	0	0	0	34.1755								6.6	0.8953	0	0	0	31.4787								6.6	0.8265	0	0	0	29.0597
											6.67	0.972	0	0	0	34.1755								6.67	0.8949	0	0	0	31.4647								6.67	0.826	0	0	0	29.0422
											6.75	0.972	0	0	0	34.1755								6.75	0.8945	0	0	0	31.4506								6.75	0.8256	0	0	0	29.0281
											6.83	0.972	0	0	0	34.1755								6.83	0.8941	0	0	0	31.4366								6.83	0.8251	0	0	0	29.0105
											6.9	0.972	0	0	0	34.1755								6.9	0.8937	0	0	0	31.4225								6.9	0.8247	0	0	0	28.9965
											6.97	0.972	0	0	0	34.1755								6.97	0.8933	0	0	0	31.4084								6.97	0.8242	0	0	0	28.9789
											7.05	0.9719	0	0	0	34.172								7.05	0.893	0	0	0	31.3979								7.05	0.8238	0	0	0	28.9648
											7.12	0.9719	0	0	0	34.172								7.12	0.8926	0	0	0	31.3838								7.12	0.8234	0	0	0	28.9507
											7.2	0.9718	0	0	0	34.1685								7.2	0.8922	0	0	0	31.3698								7.2	0.8229	0	0	0	28.9332
											7.27	0.9717	0	0	0	34.165								7.27	0.8919	0	0	0	31.3592								7.27	0.8225	0	0	0	28.9191
											7.35	0.9716	0	0	0	34.1615								7.35	0.8915	0	0	0	31.3451								7.35	0.822	0	0	0	28.9015
											7.42	0.9714	0	0	0	34.1544								7.42	0.8912	0	0	0	31.3346								7.42	0.8216	0	0	0	28.8875
											7.5	0.9713	0	0	0	34.1509								7.5	0.8908	0	0	0	31.3205								7.5	0.8211	0	0	0	28.8699
											7.58	0.9712	0	0	0	34.1474								7.58	0.8905	0	0	0	31.31								7.58	0.8207	0	0	0	28.8558
											7.65	0.971	0	0	0	34.1404								7.65	0.8901	0	0	0	31.2959								7.65	0.8203	0	0	0	28.8417
											7.72	0.9709	0	0	0	34.1368								7.72	0.8898	0	0	0	31.2854								7.72	0.8198	0	0	0	28.8242
											7.8	0.9707	0	0	0	34.1298								7.8	0.8895	0	0	0	31.2748								7.8	0.8194	0	0	0	28.8101
											7.88	0.9706	0	0	0	34.1263								7.88	0.8891	0	0	0	31.2608								7.88	0.8189	0	0	0	28.7925
											7.95	0.9704	0	0	0	34.1193								7.95	0.8888	0	0	0	31.2502								7.95	0.8185	0	0	0	28.7785
											8.02	0.9703	0	0	0	34.1157								8.02	0.8885	0	0	0	31.2397								8.02	0.818	0	0	0	28.7609
											8.1	0.9701	0	0	0	34.1087								8.1	0.8882	0	0	0	31.2291								8.1	0.8176	0	0	0	28.7468
											8.18	0.97	0	0	0	34.1052								8.18	0.8879	0	0	0	31.2186								8.18	0.8172	0	0	0	28.7328
											8.25	0.9699	0	0	0	34.1017								8.25	0.8876	0	0	0	31.208								8.25	0.8167	0	0	0	28.7152
											8.32	0.9697	0	0	0	34.0947								8.32	0.8873	0	0	0	31.1975								8.32	0.8163	0	0	0	28.7011
											8.4	0.9696	0	0	0	34.0911								8.4	0.887	0	0	0	31.1869								8.4	0.8159	0	0	0	28.687
											8.47	0.9695	0	0	0	34.0876								8.47	0.8867	0	0	0	31.1764								8.47	0.8154	0	0	0	28.6695
											8.55	0.9694	0	0	0	34.0841								8.55	0.8864	0	0	0	31.1658								8.55	0.815	0	0	0	28.6554
											8.62	0.9694	0	0	0	34.0841								8.62	0.8861	0	0	0	31.1553								8.62	0.8146	0	0	0	28.6413
											8.7	0.9693	0	0	0	34.0806								8.7	0.8859	0	0	0	31.1482								8.7	0.8142	0	0	0	28.6273
											8.78	0.9693	0	0	0	34.0806								8.78	0.8856	0	0	0	31.1377								8.78	0.8137	0	0	0	28.6097
											8.85	0.9693	0	0	0	34.0806								8.85	0.8853	0	0	0	31.1271								8.85	0.8133	0	0	0	28.5956
											8.92	0.9693	0	0	0	34.0806								8.92	0.8851	0	0	0	31.1201								8.92	0.8129	0	0	0	28.5816
											9	0.9693	0	0	0	34.0806								9	0.8848	0	0	0	31.1096								9	0.8125	0	0	0	28.5675
											9.07	0.9693	0	0	0	34.0806								9.07	0.8846	0	0	0	31.1025								9.07	0.8121	0	0	0	28.5534
											9.15	0.9693	0	0	0	34.0806								9.15	0.8843	0	0	0	31.092								9.15	0.8117	0	0	0	28.5394
											9.22	0.9694	0	0	0	34.0841								9.22	0.8841	0	0	0	31.085								9.22	0.8113	0	0	0	28.5253
											9.3	0.9694	0	0	0	34.0841								9.3	0.8838	0	0	0	31.0744								9.3	0.8109	0	0	0	28.5112
											9.38	0.9695	0	0	0	34.0876								9.38	0.8836	0	0	0	31.0674								9.38	0.8105	0	0	0	28.4972
											9.45	0.9695	0	0	0	34.0876								9.45	0.8834	0	0	0	31.0603								9.45	0.8101	0	0	0	28.4831
											9.53	0.9696	0	0	0	34.0911								9.53	0.8831	0	0	0	31.0498								9.53	0.8097	0	0	0	28.4691
											9.6	0.9697	0	0	0	34.0947								9.6	0.8829	0	0	0	31.0428								9.6	0.8093	0	0	0	28.455
											9.67	0.9698	0	0	0	34.0982								9.67	0.8827	0	0	0	31.0357								9.67	0.8089	0	0	0	28.4409
											9.75	0.97	0	0	0	34.1052								9.75	0.8824	0	0	0	31.0252								9.75	0.8085	0	0	0	28.4269
											9.82	0.9701	0	0	0	34.1087								9.82	0.8822	0	0	0	31.0182								9.82	0.8081	0	0	0	28.4128
											9.9	0.9703	0	0	0	34.1157								9.9	0.882	0	0	0	31.0111								9.9	0.8077	0	0	0	28.3987
											9.97	0.9704	0	0	0	34.1193								9.97	0.8818	0	0	0	31.0041								9.97	0.8073	0	0	0	28.3847
											10.05	0.9706	0	0	0	34.1263								10.05	0.8816	0	0	0	30.9971								10.05	0.807	0	0	0	28.3741
											10.12	0.9708	0	0	0	34.1333								10.12	0.8814	0	0	0	30.99								10.12	0.8066	0	0	0	28.3601
											10.2	0.971	0	0	0	34.1404								10.2	0.8811	0	0	0	30.9795								10.2	0.8062	0	0	0	28.346
											10.28	0.9712	0	0	0	34.1474								10.28	0.8809	0	0	0	30.9724								10.28	0.8058	0	0	0	28.3319
											10.35	0.9714	0	0	0	34.1544								10.35	0.8807	0	0	0	30.9654								10.35	0.8055	0	0	0	28.3214
											10.42	0.9717	0	0	0	34.165								10.42	0.8805	0	0	0	30.9584								10.42	0.8051	0	0	0	28.3073
											10.5	0.9719	0	0	0	34.172								10.5	0.8803	0	0	0	30.9513								10.5	0.8047	0	0	0	28.2933
											10.57	0.9721	0	0	0	34.179								10.57	0.8801	0	0	0	30.9443								10.57	0.8044	0	0	0	28.2827
											10.65	0.9724	0	0	0	34.1896								10.65	0.8799	0	0	0	30.9373								10.65	0.804	0	0	0	28.2686
											10.72	0.9726	0	0	0	34.1966								10.72	0.8797	0	0	0	30.9303								10.72	0.8036	0	0	0	28.2546
											10.8	0.9729	0	0	0	34.2072								10.8	0.8795	0	0	0	30.9232								10.8	0.8033	0	0	0	28.244
											10.88	0.9732	0	0	0	34.2177								10.88	0.8793	0	0	0	30.9162								10.88	0.8029	0	0	0	28.23
											10.95	0.9734	0	0	0	34.2247								10.95	0.8791	0	0	0	30.9092								10.95	0.8025	0	0	0	28.2159
											11.03	0.9737	0	0	0	34.2353								11.03	0.8788	0	0	0	30.8986								11.03	0.8022	0	0	0	28.2054
											11.1	0.974	0	0	0	34.2458								11.1	0.8786	0	0	0	30.8916								11.1	0.8018	0	0	0	28.1913
											11.17	0.9743	0	0	0	34.2564								11.17	0.8784	0	0	0	30.8845								11.17	0.8014	0	0	0	28.1772
											11.25	0.9746	0	0	0	34.2669								11.25	0.8782	0	0	0	30.8775								11.25	0.8011	0	0	0	28.1667
											11.32	0.975	0	0	0	34.281								11.32	0.878	0	0	0	30.8705								11.32	0.8007	0	0	0	28.1526
											11.4	0.9753	0	0	0	34.2915								11.4	0.8778	0	0	0	30.8634								11.4	0.8003	0	0	0	28.1385
											11.47	0.9757	0	0	0	34.3056								11.47	0.8776	0	0	0	30.8564								11.47	0.8	0	0	0	28.128
											11.55	0.976	0	0	0	34.3162								11.55	0.8774	0	0	0	30.8494								11.55	0.7996	0	0	0	28.1139
											11.62	0.9764	0	0	0	34.3302								11.62	0.8771	0	0	0	30.8388								11.62	0.7993	0	0	0	28.1034
											11.7	0.9767	0	0	0	34.3408								11.7	0.8769	0	0	0	30.8318								11.7	0.7989	0	0	0	28.0893
											11.78	0.9771	0	0	0	34.3548								11.78	0.8767	0	0	0	30.8248								11.78	0.7986	0	0	0	28.0788
											11.85	0.9774	0	0	0	34.3654								11.85	0.8765	0	0	0	30.8177								11.85	0.7982	0	0	0	28.0647
											11.92	0.9778	0	0	0	34.3794								11.92	0.8762	0	0	0	30.8072								11.92	0.7978	0	0	0	28.0506
											12	0.9782	0	0	0	34.3935								12	0.876	0	0	0	30.8002								12	0.7975	0	0	0	28.0401
											12.07	0.9785	0	0	0	34.4041								12.07	0.8757	0	0	0	30.7896								12.07	0.7971	0	0	0	28.026
											12.15	0.9789	0	0	0	34.4181								12.15	0.8755	0	0	0	30.7826								12.15	0.7968	0	0	0	28.0155
											12.22	0.9792	0	0	0	34.4287								12.22	0.8753	0	0	0	30.7755								12.22	0.7964	0	0	0	28.0014
											12.3	0.9796	0	0	0	34.4427								12.3	0.875	0	0	0	30.765								12.3	0.7961	0	0	0	27.9909
											12.38	0.9799	0	0	0	34.4533								12.38	0.8747	0	0	0	30.7545								12.38	0.7957	0	0	0	27.9768
											12.45	0.9803	0	0	0	34.4673								12.45	0.8745	0	0	0	30.7474								12.45	0.7954	0	0	0	27.9663
											12.53	0.9806	0	0	0	34.4779								12.53	0.8742	0	0	0	30.7369								12.53	0.795	0	0	0	27.9522
											12.6	0.981	0	0	0	34.492								12.6	0.8739	0	0	0	30.7263								12.6	0.7946	0	0	0	27.9381
											12.67	0.9813	0	0	0	34.5025								12.67	0.8737	0	0	0	30.7193								12.67	0.7943	0	0	0	27.9276
											12.75	0.9816	0	0	0	34.5131								12.75	0.8734	0	0	0	30.7087								12.75	0.7939	0	0	0	27.9135
											12.82	0.9819	0	0	0	34.5236								12.82	0.8731	0	0	0	30.6982								12.82	0.7936	0	0	0	27.903
											12.9	0.9822	0	0	0	34.5342								12.9	0.8728	0	0	0	30.6876								12.9	0.7932	0	0	0	27.8889
											12.97	0.9825	0	0	0	34.5447								12.97	0.8725	0	0	0	30.6771								12.97	0.7929	0	0	0	27.8784
											13.05	0.9828	0	0	0	34.5552								13.05	0.8722	0	0	0	30.6666								13.05	0.7925	0	0	0	27.8643
											13.12	0.9831	0	0	0	34.5658								13.12	0.8719	0	0	0	30.656								13.12	0.7922	0	0	0	27.8538
											13.2	0.9833	0	0	0	34.5728								13.2	0.8716	0	0	0	30.6455								13.2	0.7918	0	0	0	27.8397
											13.28	0.9836	0	0	0	34.5834								13.28	0.8713	0	0	0	30.6349								13.28	0.7914	0	0	0	27.8256
											13.35	0.9838	0	0	0	34.5904								13.35	0.871	0	0	0	30.6244								13.35	0.7911	0	0	0	27.8151
											13.42	0.984	0	0	0	34.5974								13.42	0.8707	0	0	0	30.6138								13.42	0.7907	0	0	0	27.801
											13.5	0.9842	0	0	0	34.6045								13.5	0.8704	0	0	0	30.6033								13.5	0.7904	0	0	0	27.7905
											13.57	0.9844	0	0	0	34.6115								13.57	0.8701	0	0	0	30.5927								13.57	0.79	0	0	0	27.7764
											13.65	0.9845	0	0	0	34.615								13.65	0.8697	0	0	0	30.5787								13.65	0.7896	0	0	0	27.7623
											13.72	0.9847	0	0	0	34.6221								13.72	0.8694	0	0	0	30.5681								13.72	0.7893	0	0	0	27.7518
											13.8	0.9848	0	0	0	34.6256								13.8	0.8691	0	0	0	30.5576								13.8	0.7889	0	0	0	27.7377
											13.88	0.9849	0	0	0	34.6291								13.88	0.8688	0	0	0	30.547								13.88	0.7885	0	0	0	27.7237
											13.95	0.9851	0	0	0	34.6361								13.95	0.8684	0	0	0	30.5329								13.95	0.7882	0	0	0	27.7131
											14.03	0.9852	0	0	0	34.6396								14.03	0.8681	0	0	0	30.5224								14.03	0.7878	0	0	0	27.699
											14.1	0.9853	0	0	0	34.6431								14.1	0.8678	0	0	0	30.5118								14.1	0.7874	0	0	0	27.685
											14.17	0.9853	0	0	0	34.6431								14.17	0.8675	0	0	0	30.5013								14.17	0.7871	0	0	0	27.6744
											14.25	0.9854	0	0	0	34.6467								14.25	0.8671	0	0	0	30.4872								14.25	0.7867	0	0	0	27.6604
											14.32	0.9855	0	0	0	34.6502								14.32	0.8668	0	0	0	30.4767								14.32	0.7863	0	0	0	27.6463
											14.4	0.9856	0	0	0	34.6537								14.4	0.8665	0	0	0	30.4661								14.4	0.7859	0	0	0	27.6322
											14.47	0.9856	0	0	0	34.6537								14.47	0.8662	0	0	0	30.4556								14.47	0.7856	0	0	0	27.6217
											14.55	0.9857	0	0	0	34.6572								14.55	0.8659	0	0	0	30.445								14.55	0.7852	0	0	0	27.6076
											14.62	0.9857	0	0	0	34.6572								14.62	0.8655	0	0	0	30.431								14.62	0.7848	0	0	0	27.5936
											14.7	0.9858	0	0	0	34.6607								14.7	0.8652	0	0	0	30.4204								14.7	0.7844	0	0	0	27.5795
											14.78	0.9858	0	0	0	34.6607								14.78	0.8649	0	0	0	30.4099								14.78	0.784	0	0	0	27.5654
											14.85	0.9859	0	0	0	34.6642								14.85	0.8646	0	0	0	30.3993								14.85	0.7836	0	0	0	27.5514
											14.92	0.9859	0	0	0	34.6642								14.92	0.8643	0	0	0	30.3888								14.92	0.7833	0	0	0	27.5408
											15	0.986	0	0	0	34.6678								15	0.864	0	0	0	30.3782								15	0.7829	0	0	0	27.5268
											15.07	0.9861	0	0	0	34.6713								15.07	0.8637	0	0	0	30.3677								15.07	0.7825	0	0	0	27.5127
											15.15	0.9861	0	0	0	34.6713								15.15	0.8634	0	0	0	30.3571								15.15	0.7821	0	0	0	27.4986
											15.22	0.9862	0	0	0	34.6748								15.22	0.863	0	0	0	30.3431								15.22	0.7817	0	0	0	27.4846
											15.3	0.9863	0	0	0	34.6783								15.3	0.8627	0	0	0	30.3325								15.3	0.7813	0	0	0	27.4705
											15.38	0.9864	0	0	0	34.6818								15.38	0.8624	0	0	0	30.322								15.38	0.7809	0	0	0	27.4564
											15.45	0.9865	0	0	0	34.6853								15.45	0.8621	0	0	0	30.3114								15.45	0.7805	0	0	0	27.4424
											15.52	0.9866	0	0	0	34.6889								15.52	0.8619	0	0	0	30.3044								15.52	0.7801	0	0	0	27.4283
											15.6	0.9867	0	0	0	34.6924								15.6	0.8616	0	0	0	30.2939								15.6	0.7797	0	0	0	27.4143
											15.67	0.9868	0	0	0	34.6959								15.67	0.8613	0	0	0	30.2833								15.67	0.7793	0	0	0	27.4002
											15.75	0.987	0	0	0	34.7029								15.75	0.861	0	0	0	30.2728								15.75	0.7789	0	0	0	27.3861
											15.82	0.9871	0	0	0	34.7064								15.82	0.8607	0	0	0	30.2622								15.82	0.7785	0	0	0	27.3721
											15.9	0.9873	0	0	0	34.7135								15.9	0.8604	0	0	0	30.2517								15.9	0.7781	0	0	0	27.358
											15.97	0.9874	0	0	0	34.717								15.97	0.8601	0	0	0	30.2411								15.97	0.7777	0	0	0	27.3439
											16.05	0.9876	0	0	0	34.724								16.05	0.8598	0	0	0	30.2306								16.05	0.7773	0	0	0	27.3299
											16.12	0.9878	0	0	0	34.731								16.12	0.8596	0	0	0	30.2235								16.12	0.7769	0	0	0	27.3158
											16.2	0.988	0	0	0	34.7381								16.2	0.8593	0	0	0	30.213								16.2	0.7765	0	0	0	27.3017
											16.27	0.9881	0	0	0	34.7416								16.27	0.859	0	0	0	30.2024								16.27	0.7761	0	0	0	27.2877
											16.35	0.9883	0	0	0	34.7486								16.35	0.8587	0	0	0	30.1919								16.35	0.7757	0	0	0	27.2736
											16.42	0.9885	0	0	0	34.7557								16.42	0.8585	0	0	0	30.1849								16.42	0.7752	0	0	0	27.256
											16.5	0.9887	0	0	0	34.7627								16.5	0.8582	0	0	0	30.1743								16.5	0.7748	0	0	0	27.242
											16.57	0.9889	0	0	0	34.7697								16.57	0.8579	0	0	0	30.1638								16.57	0.7744	0	0	0	27.2279
											16.65	0.9891	0	0	0	34.7768								16.65	0.8577	0	0	0	30.1567								16.65	0.774	0	0	0	27.2138
											16.73	0.9893	0	0	0	34.7838								16.73	0.8574	0	0	0	30.1462								16.73	0.7736	0	0	0	27.1998
											16.8	0.9895	0	0	0	34.7908								16.8	0.8571	0	0	0	30.1356								16.8	0.7732	0	0	0	27.1857
											16.88	0.9896	0	0	0	34.7943								16.88	0.8569	0	0	0	30.1286								16.88	0.7728	0	0	0	27.1716
											16.95	0.9898	0	0	0	34.8014								16.95	0.8566	0	0	0	30.1181								16.95	0.7724	0	0	0	27.1576
											17.02	0.9899	0	0	0	34.8049								17.02	0.8563	0	0	0	30.1075								17.02	0.772	0	0	0	27.1435
											17.1	0.9901	0	0	0	34.8119								17.1	0.8561	0	0	0	30.1005								17.1	0.7716	0	0	0	27.1295
											17.18	0.9902	0	0	0	34.8154								17.18	0.8558	0	0	0	30.0899								17.18	0.7712	0	0	0	27.1154
											17.25	0.9903	0	0	0	34.8189								17.25	0.8556	0	0	0	30.0829								17.25	0.7708	0	0	0	27.1013
											17.32	0.9904	0	0	0	34.8225								17.32	0.8553	0	0	0	30.0723								17.32	0.7704	0	0	0	27.0873
											17.4	0.9904	0	0	0	34.8225								17.4	0.8551	0	0	0	30.0653								17.4	0.77	0	0	0	27.0732
											17.47	0.9905	0	0	0	34.826								17.47	0.8548	0	0	0	30.0548								17.47	0.7696	0	0	0	27.0591
											17.55	0.9905	0	0	0	34.826								17.55	0.8546	0	0	0	30.0477								17.55	0.7692	0	0	0	27.0451
											17.62	0.9905	0	0	0	34.826								17.62	0.8543	0	0	0	30.0372								17.62	0.7688	0	0	0	27.031
											17.7	0.9905	0	0	0	34.826								17.7	0.8541	0	0	0	30.0302								17.7	0.7684	0	0	0	27.0169
											17.77	0.9905	0	0	0	34.826								17.77	0.8538	0	0	0	30.0196								17.77	0.7681	0	0	0	27.0064
											17.85	0.9905	0	0	0	34.826								17.85	0.8536	0	0	0	30.0126								17.85	0.7677	0	0	0	26.9923
											17.93	0.9904	0	0	0	34.8225								17.93	0.8533	0	0	0	30.002								17.93	0.7673	0	0	0	26.9783
											18	0.9903	0	0	0	34.8189								18	0.8531	0	0	0	29.995								18	0.7669	0	0	0	26.9642
											18.07	0.9902	0	0	0	34.8154								18.07	0.8529	0	0	0	29.988								18.07	0.7666	0	0	0	26.9537
											18.15	0.99	0	0	0	34.8084								18.15	0.8526	0	0	0	29.9774								18.15	0.7662	0	0	0	26.9396
											18.22	0.9899	0	0	0	34.8049								18.22	0.8524	0	0	0	29.9704								18.22	0.7658	0	0	0	26.9255
											18.3	0.9897	0	0	0	34.7979								18.3	0.8522	0	0	0	29.9634								18.3	0.7655	0	0	0	26.915
											18.38	0.9895	0	0	0	34.7908								18.38	0.8519	0	0	0	29.9528								18.38	0.7651	0	0	0	26.9009
											18.45	0.9893	0	0	0	34.7838								18.45	0.8517	0	0	0	29.9458								18.45	0.7647	0	0	0	26.8869
											18.52	0.989	0	0	0	34.7732								18.52	0.8515	0	0	0	29.9387								18.52	0.7644	0	0	0	26.8763
											18.6	0.9888	0	0	0	34.7662								18.6	0.8512	0	0	0	29.9282								18.6	0.764	0	0	0	26.8622
											18.68	0.9885	0	0	0	34.7557								18.68	0.851	0	0	0	29.9212								18.68	0.7637	0	0	0	26.8517
											18.75	0.9882	0	0	0	34.7451								18.75	0.8508	0	0	0	29.9141								18.75	0.7633	0	0	0	26.8376
											18.82	0.988	0	0	0	34.7381								18.82	0.8506	0	0	0	29.9071								18.82	0.763	0	0	0	26.8271
											18.9	0.9877	0	0	0	34.7275								18.9	0.8504	0	0	0	29.9001								18.9	0.7626	0	0	0	26.813
											18.97	0.9874	0	0	0	34.717								18.97	0.8502	0	0	0	29.893								18.97	0.7623	0	0	0	26.8025
											19.05	0.9871	0	0	0	34.7064								19.05	0.8499	0	0	0	29.8825								19.05	0.7619	0	0	0	26.7884
											19.12	0.9868	0	0	0	34.6959								19.12	0.8497	0	0	0	29.8755								19.12	0.7616	0	0	0	26.7779
											19.2	0.9865	0	0	0	34.6853								19.2	0.8495	0	0	0	29.8684								19.2	0.7613	0	0	0	26.7673
											19.27	0.9862	0	0	0	34.6748								19.27	0.8493	0	0	0	29.8614								19.27	0.7609	0	0	0	26.7532
											19.35	0.9859	0	0	0	34.6642								19.35	0.8491	0	0	0	29.8544								19.35	0.7606	0	0	0	26.7427
											19.43	0.9857	0	0	0	34.6572								19.43	0.8489	0	0	0	29.8473								19.43	0.7603	0	0	0	26.7321
											19.5	0.9854	0	0	0	34.6467								19.5	0.8487	0	0	0	29.8403								19.5	0.76	0	0	0	26.7216
											19.57	0.9851	0	0	0	34.6361								19.57	0.8485	0	0	0	29.8333								19.57	0.7596	0	0	0	26.7075
											19.65	0.9849	0	0	0	34.6291								19.65	0.8483	0	0	0	29.8262								19.65	0.7593	0	0	0	26.697
											19.72	0.9846	0	0	0	34.6185								19.72	0.8481	0	0	0	29.8192								19.72	0.759	0	0	0	26.6864
											19.8	0.9844	0	0	0	34.6115								19.8	0.8479	0	0	0	29.8122								19.8	0.7587	0	0	0	26.6759
											19.88	0.9842	0	0	0	34.6045								19.88	0.8477	0	0	0	29.8051								19.88	0.7584	0	0	0	26.6653
											19.95	0.984	0	0	0	34.5974								19.95	0.8476	0	0	0	29.8016								19.95	0.7581	0	0	0	26.6548
											20.02	0.9838	0	0	0	34.5904								20.02	0.8474	0	0	0	29.7946								20.02	0.7577	0	0	0	26.6407
											20.1	0.9837	0	0	0	34.5869								20.1	0.8472	0	0	0	29.7876								20.1	0.7574	0	0	0	26.6302
											20.18	0.9835	0	0	0	34.5799								20.18	0.847	0	0	0	29.7805								20.18	0.7571	0	0	0	26.6196
											20.25	0.9834	0	0	0	34.5763								20.25	0.8468	0	0	0	29.7735								20.25	0.7568	0	0	0	26.6091
											20.32	0.9833	0	0	0	34.5728								20.32	0.8466	0	0	0	29.7665								20.32	0.7565	0	0	0	26.5985
											20.4	0.9832	0	0	0	34.5693								20.4	0.8464	0	0	0	29.7594								20.4	0.7562	0	0	0	26.588
											20.47	0.9831	0	0	0	34.5658								20.47	0.8463	0	0	0	29.7559								20.47	0.7559	0	0	0	26.5774
											20.55	0.9831	0	0	0	34.5658								20.55	0.8461	0	0	0	29.7489								20.55	0.7556	0	0	0	26.5669
											20.62	0.9831	0	0	0	34.5658								20.62	0.8459	0	0	0	29.7418								20.62	0.7553	0	0	0	26.5563
											20.7	0.9831	0	0	0	34.5658								20.7	0.8457	0	0	0	29.7348								20.7	0.755	0	0	0	26.5458
											20.77	0.9831	0	0	0	34.5658								20.77	0.8455	0	0	0	29.7278								20.77	0.7547	0	0	0	26.5353
											20.85	0.9831	0	0	0	34.5658								20.85	0.8454	0	0	0	29.7243								20.85	0.7544	0	0	0	26.5247
											20.93	0.9831	0	0	0	34.5658								20.93	0.8452	0	0	0	29.7172								20.93	0.7541	0	0	0	26.5142
											21	0.9832	0	0	0	34.5693								21	0.845	0	0	0	29.7102								21	0.7538	0	0	0	26.5036
											21.07	0.9832	0	0	0	34.5693								21.07	0.8448	0	0	0	29.7032								21.07	0.7536	0	0	0	26.4966
											21.15	0.9833	0	0	0	34.5728								21.15	0.8447	0	0	0	29.6997								21.15	0.7533	0	0	0	26.486
											21.22	0.9834	0	0	0	34.5763								21.22	0.8445	0	0	0	29.6926								21.22	0.753	0	0	0	26.4755
											21.3	0.9835	0	0	0	34.5799								21.3	0.8443	0	0	0	29.6856								21.3	0.7527	0	0	0	26.4649
											21.38	0.9836	0	0	0	34.5834								21.38	0.8441	0	0	0	29.6786								21.38	0.7524	0	0	0	26.4544
											21.45	0.9837	0	0	0	34.5869								21.45	0.844	0	0	0	29.675								21.45	0.7521	0	0	0	26.4438
											21.52	0.9838	0	0	0	34.5904								21.52	0.8438	0	0	0	29.668								21.52	0.7518	0	0	0	26.4333
											21.6	0.9839	0	0	0	34.5939								21.6	0.8436	0	0	0	29.661								21.6	0.7515	0	0	0	26.4227
											21.68	0.9841	0	0	0	34.601								21.68	0.8434	0	0	0	29.6539								21.68	0.7512	0	0	0	26.4122
											21.75	0.9842	0	0	0	34.6045								21.75	0.8433	0	0	0	29.6504								21.75	0.7509	0	0	0	26.4016
											21.82	0.9844	0	0	0	34.6115								21.82	0.8431	0	0	0	29.6434								21.82	0.7506	0	0	0	26.3911
											21.9	0.9845	0	0	0	34.615								21.9	0.8429	0	0	0	29.6364								21.9	0.7504	0	0	0	26.3841
											21.97	0.9846	0	0	0	34.6185								21.97	0.8427	0	0	0	29.6293								21.97	0.7501	0	0	0	26.3735
											22.05	0.9848	0	0	0	34.6256								22.05	0.8425	0	0	0	29.6223								22.05	0.7498	0	0	0	26.363
											22.12	0.9849	0	0	0	34.6291								22.12	0.8424	0	0	0	29.6188								22.12	0.7495	0	0	0	26.3524
											22.2	0.9851	0	0	0	34.6361								22.2	0.8422	0	0	0	29.6118								22.2	0.7492	0	0	0	26.3419
											22.27	0.9852	0	0	0	34.6396								22.27	0.842	0	0	0	29.6047								22.27	0.7489	0	0	0	26.3313
											22.35	0.9854	0	0	0	34.6467								22.35	0.8418	0	0	0	29.5977								22.35	0.7486	0	0	0	26.3208
											22.43	0.9855	0	0	0	34.6502								22.43	0.8416	0	0	0	29.5907								22.43	0.7483	0	0	0	26.3102
											22.5	0.9856	0	0	0	34.6537								22.5	0.8415	0	0	0	29.5871								22.5	0.748	0	0	0	26.2997
											22.57	0.9857	0	0	0	34.6572								22.57	0.8413	0	0	0	29.5801								22.57	0.7478	0	0	0	26.2926
											22.65	0.9859	0	0	0	34.6642								22.65	0.8411	0	0	0	29.5731								22.65	0.7475	0	0	0	26.2821
											22.72	0.986	0	0	0	34.6678								22.72	0.8409	0	0	0	29.566								22.72	0.7472	0	0	0	26.2716
											22.8	0.9861	0	0	0	34.6713								22.8	0.8407	0	0	0	29.559								22.8	0.7469	0	0	0	26.261
											22.88	0.9862	0	0	0	34.6748								22.88	0.8405	0	0	0	29.552								22.88	0.7466	0	0	0	26.2505
											22.95	0.9863	0	0	0	34.6783								22.95	0.8403	0	0	0	29.5449								22.95	0.7463	0	0	0	26.2399
											23.02	0.9864	0	0	0	34.6818								23.02	0.8401	0	0	0	29.5379								23.02	0.746	0	0	0	26.2294
											23.1	0.9864	0	0	0	34.6818								23.1	0.8399	0	0	0	29.5309								23.1	0.7458	0	0	0	26.2223
											23.18	0.9865	0	0	0	34.6853								23.18	0.8397	0	0	0	29.5239								23.18	0.7455	0	0	0	26.2118
											23.25	0.9865	0	0	0	34.6853								23.25	0.8395	0	0	0	29.5168								23.25	0.7452	0	0	0	26.2012
											23.32	0.9866	0	0	0	34.6889								23.32	0.8393	0	0	0	29.5098								23.32	0.7449	0	0	0	26.1907
											23.4	0.9866	0	0	0	34.6889								23.4	0.8391	0	0	0	29.5028								23.4	0.7446	0	0	0	26.1801
											23.47	0.9866	0	0	0	34.6889								23.47	0.8389	0	0	0	29.4957								23.47	0.7444	0	0	0	26.1731
											23.55	0.9866	0	0	0	34.6889								23.55	0.8387	0	0	0	29.4887								23.55	0.7441	0	0	0	26.1626
											23.62	0.9866	0	0	0	34.6889								23.62	0.8385	0	0	0	29.4817								23.62	0.7438	0	0	0	26.152
											23.7	0.9866	0	0	0	34.6889								23.7	0.8383	0	0	0	29.4746								23.7	0.7436	0	0	0	26.145
											23.77	0.9866	0	0	0	34.6889								23.77	0.8381	0	0	0	29.4676								23.77	0.7433	0	0	0	26.1344
											23.85	0.9865	0	0	0	34.6853								23.85	0.8379	0	0	0	29.4606								23.85	0.7431	0	0	0	26.1274
											23.93	0.9865	0	0	0	34.6853								23.93	0.8377	0	0	0	29.4535								23.93	0.7428	0	0	0	26.1168
											24	0.9864	0	0	0	34.6818								24	0.8375	0	0	0	29.4465								24	0.7425	0	0	0	26.1063
											24.07	0.9863	0	0	0	34.6783								24.07	0.8373	0	0	0	29.4395								24.07	0.7423	0	0	0	26.0993
											24.15	0.9862	0	0	0	34.6748								24.15	0.8371	0	0	0	29.4324								24.15	0.742	0	0	0	26.0887
											24.22	0.986	0	0	0	34.6678								24.22	0.8369	0	0	0	29.4254								24.22	0.7418	0	0	0	26.0817
											24.3	0.9859	0	0	0	34.6642								24.3	0.8367	0	0	0	29.4184								24.3	0.7416	0	0	0	26.0747
											24.38	0.9857	0	0	0	34.6572								24.38	0.8365	0	0	0	29.4113								24.38	0.7413	0	0	0	26.0641
											24.45	0.9855	0	0	0	34.6502								24.45	0.8363	0	0	0	29.4043								24.45	0.7411	0	0	0	26.0571
											24.52	0.9854	0	0	0	34.6467								24.52	0.8361	0	0	0	29.3973								24.52	0.7408	0	0	0	26.0465
											24.6	0.9851	0	0	0	34.6361								24.6	0.8359	0	0	0	29.3902								24.6	0.7406	0	0	0	26.0395
											24.68	0.9849	0	0	0	34.6291								24.68	0.8357	0	0	0	29.3832								24.68	0.7404	0	0	0	26.0325
											24.75	0.9847	0	0	0	34.6221								24.75	0.8355	0	0	0	29.3762								24.75	0.7401	0	0	0	26.0219
											24.82	0.9844	0	0	0	34.6115								24.82	0.8353	0	0	0	29.3691								24.82	0.7399	0	0	0	26.0149
											24.9	0.9841	0	0	0	34.601								24.9	0.835	0	0	0	29.3586								24.9	0.7397	0	0	0	26.0079
											24.97	0.9838	0	0	0	34.5904								24.97	0.8348	0	0	0	29.3516								24.97	0.7394	0	0	0	25.9973
											25.05	0.9835	0	0	0	34.5799								25.05	0.8346	0	0	0	29.3445								25.05	0.7392	0	0	0	25.9903
											25.12	0.9831	0	0	0	34.5658								25.12	0.8344	0	0	0	29.3375								25.12	0.739	0	0	0	25.9832
											25.2	0.9828	0	0	0	34.5552								25.2	0.8342	0	0	0	29.3305								25.2	0.7388	0	0	0	25.9762
											25.27	0.9824	0	0	0	34.5412								25.27	0.834	0	0	0	29.3234								25.27	0.7385	0	0	0	25.9657
											25.35	0.982	0	0	0	34.5271								25.35	0.8338	0	0	0	29.3164								25.35	0.7383	0	0	0	25.9586
											25.43	0.9816	0	0	0	34.5131								25.43	0.8337	0	0	0	29.3129								25.43	0.7381	0	0	0	25.9516
											25.5	0.9812	0	0	0	34.499								25.5	0.8335	0	0	0	29.3059								25.5	0.7379	0	0	0	25.9446
											25.57	0.9807	0	0	0	34.4814								25.57	0.8333	0	0	0	29.2988								25.57	0.7377	0	0	0	25.9375
											25.65	0.9803	0	0	0	34.4673								25.65	0.8331	0	0	0	29.2918								25.65	0.7374	0	0	0	25.927
											25.72	0.9798	0	0	0	34.4498								25.72	0.8329	0	0	0	29.2848								25.72	0.7372	0	0	0	25.92
											25.8	0.9793	0	0	0	34.4322								25.8	0.8327	0	0	0	29.2777								25.8	0.737	0	0	0	25.9129
											25.88	0.9788	0	0	0	34.4146								25.88	0.8325	0	0	0	29.2707								25.88	0.7368	0	0	0	25.9059
											25.95	0.9783	0	0	0	34.397								25.95	0.8323	0	0	0	29.2637								25.95	0.7366	0	0	0	25.8989
											26.02	0.9778	0	0	0	34.3794								26.02	0.8321	0	0	0	29.2566								26.02	0.7364	0	0	0	25.8918
											26.1	0.9773	0	0	0	34.3619								26.1	0.8319	0	0	0	29.2496								26.1	0.7361	0	0	0	25.8813
											26.18	0.9768	0	0	0	34.3443								26.18	0.8317	0	0	0	29.2426								26.18	0.7359	0	0	0	25.8742
											26.25	0.9763	0	0	0	34.3267								26.25	0.8315	0	0	0	29.2355								26.25	0.7357	0	0	0	25.8672
											26.32	0.9758	0	0	0	34.3091								26.32	0.8314	0	0	0	29.232								26.32	0.7355	0	0	0	25.8602
											26.4	0.9753	0	0	0	34.2915								26.4	0.8312	0	0	0	29.225								26.4	0.7353	0	0	0	25.8531
											26.47	0.9747	0	0	0	34.2705								26.47	0.831	0	0	0	29.218								26.47	0.735	0	0	0	25.8426
											26.55	0.9742	0	0	0	34.2529								26.55	0.8308	0	0	0	29.2109								26.55	0.7348	0	0	0	25.8356
											26.62	0.9737	0	0	0	34.2353								26.62	0.8306	0	0	0	29.2039								26.62	0.7346	0	0	0	25.8285
											26.7	0.9732	0	0	0	34.2177								26.7	0.8305	0	0	0	29.2004								26.7	0.7344	0	0	0	25.8215
											26.77	0.9727	0	0	0	34.2001								26.77	0.8303	0	0	0	29.1933								26.77	0.7342	0	0	0	25.8145
											26.85	0.9722	0	0	0	34.1826								26.85	0.8301	0	0	0	29.1863								26.85	0.7339	0	0	0	25.8039
											26.93	0.9717	0	0	0	34.165								26.93	0.8299	0	0	0	29.1793								26.93	0.7337	0	0	0	25.7969
											27	0.9712	0	0	0	34.1474								27	0.8298	0	0	0	29.1758								27	0.7335	0	0	0	25.7899
											27.07	0.9707	0	0	0	34.1298								27.07	0.8296	0	0	0	29.1687								27.07	0.7333	0	0	0	25.7828
											27.15	0.9703	0	0	0	34.1157								27.15	0.8294	0	0	0	29.1617								27.15	0.7331	0	0	0	25.7758
											27.22	0.9699	0	0	0	34.1017								27.22	0.8293	0	0	0	29.1582								27.22	0.7329	0	0	0	25.7688
											27.3	0.9695	0	0	0	34.0876								27.3	0.8291	0	0	0	29.1512								27.3	0.7327	0	0	0	25.7617
											27.38	0.9691	0	0	0	34.0736								27.38	0.8289	0	0	0	29.1441								27.38	0.7324	0	0	0	25.7512
											27.45	0.9687	0	0	0	34.0595								27.45	0.8288	0	0	0	29.1406								27.45	0.7322	0	0	0	25.7442
											27.52	0.9683	0	0	0	34.0454								27.52	0.8286	0	0	0	29.1336								27.52	0.732	0	0	0	25.7371
											27.6	0.968	0	0	0	34.0349								27.6	0.8285	0	0	0	29.1301								27.6	0.7318	0	0	0	25.7301
											27.68	0.9677	0	0	0	34.0243								27.68	0.8283	0	0	0	29.123								27.68	0.7316	0	0	0	25.7231
											27.75	0.9674	0	0	0	34.0138								27.75	0.8282	0	0	0	29.1195								27.75	0.7314	0	0	0	25.716
											27.82	0.9671	0	0	0	34.0032								27.82	0.828	0	0	0	29.1125								27.82	0.7312	0	0	0	25.709
											27.9	0.9669	0	0	0	33.9962								27.9	0.8279	0	0	0	29.109								27.9	0.731	0	0	0	25.702
											27.97	0.9666	0	0	0	33.9857								27.97	0.8278	0	0	0	29.1054								27.97	0.7308	0	0	0	25.6949
											28.05	0.9664	0	0	0	33.9786								28.05	0.8276	0	0	0	29.0984								28.05	0.7306	0	0	0	25.6879
											28.12	0.9663	0	0	0	33.9751								28.12	0.8275	0	0	0	29.0949								28.12	0.7304	0	0	0	25.6809
											28.2	0.9661	0	0	0	33.9681								28.2	0.8273	0	0	0	29.0879								28.2	0.7302	0	0	0	25.6738
											28.27	0.966	0	0	0	33.9646								28.27	0.8272	0	0	0	29.0844								28.27	0.73	0	0	0	25.6668
											28.35	0.9659	0	0	0	33.961								28.35	0.8271	0	0	0	29.0808								28.35	0.7298	0	0	0	25.6598
											28.43	0.9658	0	0	0	33.9575								28.43	0.827	0	0	0	29.0773								28.43	0.7296	0	0	0	25.6527
											28.5	0.9658	0	0	0	33.9575								28.5	0.8268	0	0	0	29.0703								28.5	0.7294	0	0	0	25.6457
											28.57	0.9658	0	0	0	33.9575								28.57	0.8267	0	0	0	29.0668								28.57	0.7292	0	0	0	25.6387
											28.65	0.9658	0	0	0	33.9575								28.65	0.8266	0	0	0	29.0633								28.65	0.729	0	0	0	25.6316
											28.72	0.9658	0	0	0	33.9575								28.72	0.8265	0	0	0	29.0597								28.72	0.7288	0	0	0	25.6246
											28.8	0.9659	0	0	0	33.961								28.8	0.8263	0	0	0	29.0527								28.8	0.7286	0	0	0	25.6176
											28.88	0.966	0	0	0	33.9646								28.88	0.8262	0	0	0	29.0492								28.88	0.7284	0	0	0	25.6105
											28.95	0.9661	0	0	0	33.9681								28.95	0.8261	0	0	0	29.0457								28.95	0.7282	0	0	0	25.6035
											29.02	0.9662	0	0	0	33.9716								29.02	0.826	0	0	0	29.0422								29.02	0.728	0	0	0	25.5965
											29.1	0.9663	0	0	0	33.9751								29.1	0.8259	0	0	0	29.0386								29.1	0.7279	0	0	0	25.593
											29.18	0.9665	0	0	0	33.9821								29.18	0.8258	0	0	0	29.0351								29.18	0.7277	0	0	0	25.5859
											29.25	0.9666	0	0	0	33.9857								29.25	0.8257	0	0	0	29.0316								29.25	0.7275	0	0	0	25.5789
											29.32	0.9668	0	0	0	33.9927								29.32	0.8256	0	0	0	29.0281								29.32	0.7273	0	0	0	25.5719
											29.4	0.967	0	0	0	33.9997								29.4	0.8254	0	0	0	29.0211								29.4	0.7271	0	0	0	25.5648
											29.47	0.9672	0	0	0	34.0068								29.47	0.8253	0	0	0	29.0175								29.47	0.7269	0	0	0	25.5578
											29.55	0.9675	0	0	0	34.0173								29.55	0.8252	0	0	0	29.014								29.55	0.7267	0	0	0	25.5508
											29.62	0.9677	0	0	0	34.0243								29.62	0.8251	0	0	0	29.0105								29.62	0.7266	0	0	0	25.5473
											29.7	0.968	0	0	0	34.0349								29.7	0.825	0	0	0	29.007								29.7	0.7264	0	0	0	25.5402
											29.77	0.9682	0	0	0	34.0419								29.77	0.8249	0	0	0	29.0035								29.77	0.7262	0	0	0	25.5332
											29.85	0.9685	0	0	0	34.0525								29.85	0.8248	0	0	0	29								29.85	0.726	0	0	0	25.5262
											29.92	0.9688	0	0	0	34.063								29.92	0.8247	0	0	0	28.9965								29.92	0.7258	0	0	0	25.5191
											30	0.9691	0	0	0	34.0736								30	0.8246	0	0	0	28.9929								30	0.7257	0	0	0	25.5156
											30.07	0.9694	0	0	0	34.0841								30.07	0.8245	0	0	0	28.9894								30.07	0.7255	0	0	0	25.5086
											30.15	0.9697	0	0	0	34.0947								30.15	0.8243	0	0	0	28.9824								30.15	0.7253	0	0	0	25.5015
											30.22	0.97	0	0	0	34.1052								30.22	0.8242	0	0	0	28.9789								30.22	0.7251	0	0	0	25.4945
											30.3	0.9703	0	0	0	34.1157								30.3	0.8241	0	0	0	28.9754								30.3	0.725	0	0	0	25.491
											30.38	0.9706	0	0	0	34.1263								30.38	0.824	0	0	0	28.9718								30.38	0.7248	0	0	0	25.484
											30.45	0.9709	0	0	0	34.1368								30.45	0.8239	0	0	0	28.9683								30.45	0.7246	0	0	0	25.4769
											30.52	0.9712	0	0	0	34.1474								30.52	0.8238	0	0	0	28.9648								30.52	0.7245	0	0	0	25.4734
											30.6	0.9715	0	0	0	34.1579								30.6	0.8236	0	0	0	28.9578								30.6	0.7243	0	0	0	25.4664
											30.67	0.9718	0	0	0	34.1685								30.67	0.8235	0	0	0	28.9543								30.67	0.7241	0	0	0	25.4594
											30.75	0.9722	0	0	0	34.1826								30.75	0.8234	0	0	0	28.9507								30.75	0.7239	0	0	0	25.4523
											30.82	0.9725	0	0	0	34.1931								30.82	0.8233	0	0	0	28.9472								30.82	0.7238	0	0	0	25.4488
											30.9	0.9728	0	0	0	34.2036								30.9	0.8232	0	0	0	28.9437								30.9	0.7236	0	0	0	25.4418
											30.97	0.9731	0	0	0	34.2142								30.97	0.823	0	0	0	28.9367								30.97	0.7234	0	0	0	25.4347
											31.05	0.9734	0	0	0	34.2247								31.05	0.8229	0	0	0	28.9332								31.05	0.7232	0	0	0	25.4277
											31.12	0.9737	0	0	0	34.2353								31.12	0.8228	0	0	0	28.9296								31.12	0.7231	0	0	0	25.4242
											31.2	0.974	0	0	0	34.2458								31.2	0.8227	0	0	0	28.9261								31.2	0.7229	0	0	0	25.4172
											31.27	0.9744	0	0	0	34.2599								31.27	0.8225	0	0	0	28.9191								31.27	0.7227	0	0	0	25.4101
											31.35	0.9747	0	0	0	34.2705								31.35	0.8224	0	0	0	28.9156								31.35	0.7226	0	0	0	25.4066
											31.42	0.975	0	0	0	34.281								31.42	0.8223	0	0	0	28.9121								31.42	0.7224	0	0	0	25.3996
											31.5	0.9753	0	0	0	34.2915								31.5	0.8221	0	0	0	28.905								31.5	0.7222	0	0	0	25.3926
											31.57	0.9756	0	0	0	34.3021								31.57	0.822	0	0	0	28.9015								31.57	0.722	0	0	0	25.3855
											31.65	0.9759	0	0	0	34.3126								31.65	0.8219	0	0	0	28.898								31.65	0.7219	0	0	0	25.382
											31.72	0.9762	0	0	0	34.3232								31.72	0.8217	0	0	0	28.891								31.72	0.7217	0	0	0	25.375
											31.8	0.9764	0	0	0	34.3302								31.8	0.8216	0	0	0	28.8875								31.8	0.7215	0	0	0	25.3679
											31.88	0.9767	0	0	0	34.3408								31.88	0.8214	0	0	0	28.8804								31.88	0.7214	0	0	0	25.3644
											31.95	0.977	0	0	0	34.3513								31.95	0.8213	0	0	0	28.8769								31.95	0.7212	0	0	0	25.3574
											32.02	0.9772	0	0	0	34.3584								32.02	0.8211	0	0	0	28.8699								32.02	0.721	0	0	0	25.3504
											32.1	0.9775	0	0	0	34.3689								32.1	0.821	0	0	0	28.8664								32.1	0.7208	0	0	0	25.3433
											32.17	0.9777	0	0	0	34.3759								32.17	0.8208	0	0	0	28.8593								32.17	0.7207	0	0	0	25.3398
											32.25	0.9779	0	0	0	34.383								32.25	0.8207	0	0	0	28.8558								32.25	0.7205	0	0	0	25.3328
											32.33	0.9782	0	0	0	34.3935								32.33	0.8205	0	0	0	28.8488								32.33	0.7203	0	0	0	25.3257
											32.4	0.9784	0	0	0	34.4005								32.4	0.8203	0	0	0	28.8417								32.4	0.7202	0	0	0	25.3222
											32.47	0.9785	0	0	0	34.4041								32.47	0.8202	0	0	0	28.8382								32.47	0.72	0	0	0	25.3152
											32.55	0.9787	0	0	0	34.4111								32.55	0.82	0	0	0	28.8312								32.55	0.7198	0	0	0	25.3082
											32.62	0.9788	0	0	0	34.4146								32.62	0.8198	0	0	0	28.8242								32.62	0.7196	0	0	0	25.3011
											32.7	0.979	0	0	0	34.4216								32.7	0.8197	0	0	0	28.8207								32.7	0.7195	0	0	0	25.2976
											32.77	0.9791	0	0	0	34.4252								32.77	0.8195	0	0	0	28.8136								32.77	0.7193	0	0	0	25.2906
											32.85	0.9792	0	0	0	34.4287								32.85	0.8193	0	0	0	28.8066								32.85	0.7191	0	0	0	25.2836
											32.92	0.9792	0	0	0	34.4287								32.92	0.8191	0	0	0	28.7996								32.92	0.7189	0	0	0	25.2765
											33	0.9793	0	0	0	34.4322								33	0.819	0	0	0	28.796								33	0.7187	0	0	0	25.2695
											33.07	0.9794	0	0	0	34.4357								33.07	0.8188	0	0	0	28.789								33.07	0.7186	0	0	0	25.266
											33.15	0.9794	0	0	0	34.4357								33.15	0.8186	0	0	0	28.782								33.15	0.7184	0	0	0	25.2589
											33.23	0.9794	0	0	0	34.4357								33.23	0.8184	0	0	0	28.7749								33.23	0.7182	0	0	0	25.2519
											33.3	0.9794	0	0	0	34.4357								33.3	0.8182	0	0	0	28.7679								33.3	0.718	0	0	0	25.2449
											33.38	0.9794	0	0	0	34.4357								33.38	0.818	0	0	0	28.7609								33.38	0.7178	0	0	0	25.2378
											33.45	0.9794	0	0	0	34.4357								33.45	0.8179	0	0	0	28.7574								33.45	0.7177	0	0	0	25.2343
											33.52	0.9794	0	0	0	34.4357								33.52	0.8177	0	0	0	28.7503								33.52	0.7175	0	0	0	25.2273
											33.6	0.9794	0	0	0	34.4357								33.6	0.8175	0	0	0	28.7433								33.6	0.7173	0	0	0	25.2203
											33.67	0.9793	0	0	0	34.4322								33.67	0.8173	0	0	0	28.7363								33.67	0.7171	0	0	0	25.2132
											33.75	0.9793	0	0	0	34.4322								33.75	0.8171	0	0	0	28.7292								33.75	0.7169	0	0	0	25.2062
											33.82	0.9792	0	0	0	34.4287								33.82	0.8169	0	0	0	28.7222								33.82	0.7167	0	0	0	25.1992
											33.9	0.9792	0	0	0	34.4287								33.9	0.8167	0	0	0	28.7152								33.9	0.7166	0	0	0	25.1957
											33.98	0.9792	0	0	0	34.4287								33.98	0.8166	0	0	0	28.7117								33.98	0.7164	0	0	0	25.1886
											34.05	0.9791	0	0	0	34.4252								34.05	0.8164	0	0	0	28.7046								34.05	0.7162	0	0	0	25.1816
											34.12	0.9791	0	0	0	34.4252								34.12	0.8162	0	0	0	28.6976								34.12	0.716	0	0	0	25.1746
											34.2	0.9791	0	0	0	34.4252								34.2	0.816	0	0	0	28.6906								34.2	0.7158	0	0	0	25.1675
											34.27	0.9791	0	0	0	34.4252								34.27	0.8158	0	0	0	28.6835								34.27	0.7156	0	0	0	25.1605
											34.35	0.9791	0	0	0	34.4252								34.35	0.8157	0	0	0	28.68								34.35	0.7155	0	0	0	25.157
											34.42	0.9791	0	0	0	34.4252								34.42	0.8155	0	0	0	28.673								34.42	0.7153	0	0	0	25.1499
											34.5	0.9791	0	0	0	34.4252								34.5	0.8153	0	0	0	28.6659								34.5	0.7151	0	0	0	25.1429
											34.57	0.9791	0	0	0	34.4252								34.57	0.8151	0	0	0	28.6589								34.57	0.7149	0	0	0	25.1359
											34.65	0.9792	0	0	0	34.4287								34.65	0.815	0	0	0	28.6554								34.65	0.7147	0	0	0	25.1289
											34.73	0.9793	0	0	0	34.4322								34.73	0.8148	0	0	0	28.6484								34.73	0.7146	0	0	0	25.1253
											34.8	0.9793	0	0	0	34.4322								34.8	0.8146	0	0	0	28.6413								34.8	0.7144	0	0	0	25.1183
											34.88	0.9794	0	0	0	34.4357								34.88	0.8145	0	0	0	28.6378								34.88	0.7142	0	0	0	25.1113
											34.95	0.9795	0	0	0	34.4392								34.95	0.8143	0	0	0	28.6308								34.95	0.7141	0	0	0	25.1078
											35.02	0.9796	0	0	0	34.4427								35.02	0.8142	0	0	0	28.6273								35.02	0.7139	0	0	0	25.1007
											35.1	0.9798	0	0	0	34.4498								35.1	0.814	0	0	0	28.6202								35.1	0.7137	0	0	0	25.0937
											35.17	0.9799	0	0	0	34.4533								35.17	0.8139	0	0	0	28.6167								35.17	0.7136	0	0	0	25.0902
											35.25	0.9801	0	0	0	34.4603								35.25	0.8137	0	0	0	28.6097								35.25	0.7134	0	0	0	25.0831
											35.32	0.9802	0	0	0	34.4638								35.32	0.8136	0	0	0	28.6062								35.32	0.7132	0	0	0	25.0761
											35.4	0.9804	0	0	0	34.4709								35.4	0.8134	0	0	0	28.5991								35.4	0.7131	0	0	0	25.0726
											35.48	0.9806	0	0	0	34.4779								35.48	0.8133	0	0	0	28.5956								35.48	0.7129	0	0	0	25.0656
											35.55	0.9808	0	0	0	34.4849								35.55	0.8131	0	0	0	28.5886								35.55	0.7128	0	0	0	25.062
											35.62	0.981	0	0	0	34.492								35.62	0.813	0	0	0	28.5851								35.62	0.7126	0	0	0	25.055
											35.7	0.9812	0	0	0	34.499								35.7	0.8128	0	0	0	28.578								35.7	0.7124	0	0	0	25.048
											35.77	0.9814	0	0	0	34.506								35.77	0.8127	0	0	0	28.5745								35.77	0.7123	0	0	0	25.0445
											35.85	0.9816	0	0	0	34.5131								35.85	0.8125	0	0	0	28.5675								35.85	0.7121	0	0	0	25.0374
											35.92	0.9818	0	0	0	34.5201								35.92	0.8124	0	0	0	28.564								35.92	0.712	0	0	0	25.0339
											36	0.9819	0	0	0	34.5236								36	0.8123	0	0	0	28.5605								36	0.7118	0	0	0	25.0269
											36.07	0.9821	0	0	0	34.5306								36.07	0.8121	0	0	0	28.5534								36.07	0.7117	0	0	0	25.0234
											36.15	0.9823	0	0	0	34.5377								36.15	0.812	0	0	0	28.5499								36.15	0.7115	0	0	0	25.0163
											36.23	0.9825	0	0	0	34.5447								36.23	0.8119	0	0	0	28.5464								36.23	0.7114	0	0	0	25.0128
											36.3	0.9827	0	0	0	34.5517								36.3	0.8117	0	0	0	28.5394								36.3	0.7112	0	0	0	25.0058
											36.38	0.9829	0	0	0	34.5588								36.38	0.8116	0	0	0	28.5359								36.38	0.7111	0	0	0	25.0023
											36.45	0.983	0	0	0	34.5623								36.45	0.8115	0	0	0	28.5323								36.45	0.711	0	0	0	24.9988
											36.52	0.9832	0	0	0	34.5693								36.52	0.8113	0	0	0	28.5253								36.52	0.7108	0	0	0	24.9917
											36.6	0.9833	0	0	0	34.5728								36.6	0.8112	0	0	0	28.5218								36.6	0.7107	0	0	0	24.9882
											36.67	0.9835	0	0	0	34.5799								36.67	0.8111	0	0	0	28.5183								36.67	0.7105	0	0	0	24.9812
											36.75	0.9836	0	0	0	34.5834								36.75	0.811	0	0	0	28.5148								36.75	0.7104	0	0	0	24.9777
											36.82	0.9837	0	0	0	34.5869								36.82	0.8108	0	0	0	28.5077								36.82	0.7102	0	0	0	24.9706
											36.9	0.9838	0	0	0	34.5904								36.9	0.8107	0	0	0	28.5042								36.9	0.7101	0	0	0	24.9671
											36.98	0.9838	0	0	0	34.5904								36.98	0.8106	0	0	0	28.5007								36.98	0.7099	0	0	0	24.9601
											37.05	0.9839	0	0	0	34.5939								37.05	0.8105	0	0	0	28.4972								37.05	0.7098	0	0	0	24.9566
											37.12	0.9839	0	0	0	34.5939								37.12	0.8104	0	0	0	28.4937								37.12	0.7096	0	0	0	24.9495
											37.2	0.9839	0	0	0	34.5939								37.2	0.8102	0	0	0	28.4866								37.2	0.7095	0	0	0	24.946
											37.27	0.9839	0	0	0	34.5939								37.27	0.8101	0	0	0	28.4831								37.27	0.7093	0	0	0	24.939
											37.35	0.9839	0	0	0	34.5939								37.35	0.81	0	0	0	28.4796								37.35	0.7092	0	0	0	24.9355
											37.42	0.9839	0	0	0	34.5939								37.42	0.8099	0	0	0	28.4761								37.42	0.709	0	0	0	24.9284
											37.5	0.9838	0	0	0	34.5904								37.5	0.8098	0	0	0	28.4726								37.5	0.7089	0	0	0	24.9249
											37.57	0.9838	0	0	0	34.5904								37.57	0.8097	0	0	0	28.4691								37.57	0.7087	0	0	0	24.9179
											37.65	0.9837	0	0	0	34.5869								37.65	0.8096	0	0	0	28.4655								37.65	0.7086	0	0	0	24.9144
											37.73	0.9837	0	0	0	34.5869								37.73	0.8094	0	0	0	28.4585								37.73	0.7084	0	0	0	24.9073
											37.8	0.9836	0	0	0	34.5834								37.8	0.8093	0	0	0	28.455								37.8	0.7083	0	0	0	24.9038
											37.88	0.9835	0	0	0	34.5799								37.88	0.8092	0	0	0	28.4515								37.88	0.7081	0	0	0	24.8968
											37.95	0.9834	0	0	0	34.5763								37.95	0.8091	0	0	0	28.448								37.95	0.708	0	0	0	24.8933
											38.02	0.9834	0	0	0	34.5763								38.02	0.809	0	0	0	28.4444								38.02	0.7078	0	0	0	24.8862
											38.1	0.9833	0	0	0	34.5728								38.1	0.8089	0	0	0	28.4409								38.1	0.7077	0	0	0	24.8827
											38.17	0.9832	0	0	0	34.5693								38.17	0.8088	0	0	0	28.4374								38.17	0.7075	0	0	0	24.8757
											38.25	0.9831	0	0	0	34.5658								38.25	0.8087	0	0	0	28.4339								38.25	0.7074	0	0	0	24.8722
											38.32	0.983	0	0	0	34.5623								38.32	0.8086	0	0	0	28.4304								38.32	0.7072	0	0	0	24.8652
											38.4	0.9829	0	0	0	34.5588								38.4	0.8085	0	0	0	28.4269								38.4	0.707	0	0	0	24.8581
											38.48	0.9828	0	0	0	34.5552								38.48	0.8084	0	0	0	28.4233								38.48	0.7069	0	0	0	24.8546
											38.55	0.9827	0	0	0	34.5517								38.55	0.8083	0	0	0	28.4198								38.55	0.7067	0	0	0	24.8476
											38.62	0.9826	0	0	0	34.5482								38.62	0.8082	0	0	0	28.4163								38.62	0.7066	0	0	0	24.8441
											38.7	0.9825	0	0	0	34.5447								38.7	0.8081	0	0	0	28.4128								38.7	0.7064	0	0	0	24.837
											38.77	0.9825	0	0	0	34.5447								38.77	0.808	0	0	0	28.4093								38.77	0.7063	0	0	0	24.8335
											38.85	0.9824	0	0	0	34.5412								38.85	0.8079	0	0	0	28.4058								38.85	0.7061	0	0	0	24.8265
											38.92	0.9824	0	0	0	34.5412								38.92	0.8078	0	0	0	28.4022								38.92	0.706	0	0	0	24.823
											39	0.9824	0	0	0	34.5412								39	0.8077	0	0	0	28.3987								39	0.7058	0	0	0	24.8159
											39.07	0.9824	0	0	0	34.5412								39.07	0.8076	0	0	0	28.3952								39.07	0.7057	0	0	0	24.8124
											39.15	0.9824	0	0	0	34.5412								39.15	0.8075	0	0	0	28.3917								39.15	0.7055	0	0	0	24.8054
											39.23	0.9824	0	0	0	34.5412								39.23	0.8074	0	0	0	28.3882								39.23	0.7053	0	0	0	24.7983
											39.3	0.9825	0	0	0	34.5447								39.3	0.8073	0	0	0	28.3847								39.3	0.7052	0	0	0	24.7948
											39.38	0.9825	0	0	0	34.5447								39.38	0.8072	0	0	0	28.3812								39.38	0.705	0	0	0	24.7878
											39.45	0.9826	0	0	0	34.5482								39.45	0.8071	0	0	0	28.3776								39.45	0.7049	0	0	0	24.7843
											39.52	0.9826	0	0	0	34.5482								39.52	0.807	0	0	0	28.3741								39.52	0.7047	0	0	0	24.7773
											39.6	0.9827	0	0	0	34.5517								39.6	0.8069	0	0	0	28.3706								39.6	0.7045	0	0	0	24.7702
											39.67	0.9828	0	0	0	34.5552								39.67	0.8068	0	0	0	28.3671								39.67	0.7044	0	0	0	24.7667
											39.75	0.9829	0	0	0	34.5588								39.75	0.8067	0	0	0	28.3636								39.75	0.7042	0	0	0	24.7597
											39.82	0.983	0	0	0	34.5623								39.82	0.8066	0	0	0	28.3601								39.82	0.7041	0	0	0	24.7562
											39.9	0.9831	0	0	0	34.5658								39.9	0.8065	0	0	0	28.3565								39.9	0.7039	0	0	0	24.7491
											39.98	0.9832	0	0	0	34.5693								39.98	0.8064	0	0	0	28.353								39.98	0.7037	0	0	0	24.7421
											40.05	0.9833	0	0	0	34.5728								40.05	0.8063	0	0	0	28.3495								40.05	0.7036	0	0	0	24.7386
											40.12	0.9835	0	0	0	34.5799								40.12	0.8062	0	0	0	28.346								40.12	0.7034	0	0	0	24.7315
											40.2	0.9836	0	0	0	34.5834								40.2	0.8061	0	0	0	28.3425								40.2	0.7033	0	0	0	24.728
											40.27	0.9838	0	0	0	34.5904								40.27	0.806	0	0	0	28.339								40.27	0.7031	0	0	0	24.721
											40.35	0.9839	0	0	0	34.5939								40.35	0.8059	0	0	0	28.3354								40.35	0.7029	0	0	0	24.714
											40.42	0.9841	0	0	0	34.601								40.42	0.8058	0	0	0	28.3319								40.42	0.7028	0	0	0	24.7104
											40.5	0.9842	0	0	0	34.6045								40.5	0.8057	0	0	0	28.3284								40.5	0.7026	0	0	0	24.7034
											40.57	0.9844	0	0	0	34.6115								40.57	0.8057	0	0	0	28.3284								40.57	0.7025	0	0	0	24.6999
											40.65	0.9845	0	0	0	34.615								40.65	0.8056	0	0	0	28.3249								40.65	0.7023	0	0	0	24.6929
											40.73	0.9847	0	0	0	34.6221								40.73	0.8055	0	0	0	28.3214								40.73	0.7022	0	0	0	24.6894
											40.8	0.9848	0	0	0	34.6256								40.8	0.8054	0	0	0	28.3179								40.8	0.702	0	0	0	24.6823
											40.88	0.985	0	0	0	34.6326								40.88	0.8053	0	0	0	28.3143								40.88	0.7019	0	0	0	24.6788
											40.95	0.9851	0	0	0	34.6361								40.95	0.8052	0	0	0	28.3108								40.95	0.7017	0	0	0	24.6718
											41.02	0.9853	0	0	0	34.6431								41.02	0.8051	0	0	0	28.3073								41.02	0.7016	0	0	0	24.6683
											41.1	0.9854	0	0	0	34.6467								41.1	0.805	0	0	0	28.3038								41.1	0.7015	0	0	0	24.6647
											41.17	0.9855	0	0	0	34.6502								41.17	0.805	0	0	0	28.3038								41.17	0.7013	0	0	0	24.6577
											41.25	0.9857	0	0	0	34.6572								41.25	0.8049	0	0	0	28.3003								41.25	0.7012	0	0	0	24.6542
											41.32	0.9858	0	0	0	34.6607								41.32	0.8048	0	0	0	28.2968								41.32	0.7011	0	0	0	24.6507
											41.4	0.9859	0	0	0	34.6642								41.4	0.8047	0	0	0	28.2933								41.4	0.7009	0	0	0	24.6436
											41.48	0.986	0	0	0	34.6678								41.48	0.8046	0	0	0	28.2897								41.48	0.7008	0	0	0	24.6401
											41.55	0.9861	0	0	0	34.6713								41.55	0.8045	0	0	0	28.2862								41.55	0.7007	0	0	0	24.6366
											41.62	0.9862	0	0	0	34.6748								41.62	0.8044	0	0	0	28.2827								41.62	0.7005	0	0	0	24.6296
											41.7	0.9862	0	0	0	34.6748								41.7	0.8043	0	0	0	28.2792								41.7	0.7004	0	0	0	24.6261
											41.77	0.9863	0	0	0	34.6783								41.77	0.8043	0	0	0	28.2792								41.77	0.7003	0	0	0	24.6225
											41.85	0.9864	0	0	0	34.6818								41.85	0.8042	0	0	0	28.2757								41.85	0.7002	0	0	0	24.619
											41.92	0.9864	0	0	0	34.6818								41.92	0.8041	0	0	0	28.2722								41.92	0.7	0	0	0	24.612
											42	0.9864	0	0	0	34.6818								42	0.804	0	0	0	28.2686								42	0.6999	0	0	0	24.6085
											42.07	0.9865	0	0	0	34.6853								42.07	0.8039	0	0	0	28.2651								42.07	0.6998	0	0	0	24.605
											42.15	0.9865	0	0	0	34.6853								42.15	0.8038	0	0	0	28.2616								42.15	0.6997	0	0	0	24.6015
											42.23	0.9865	0	0	0	34.6853								42.23	0.8037	0	0	0	28.2581								42.23	0.6996	0	0	0	24.5979
											42.3	0.9865	0	0	0	34.6853								42.3	0.8036	0	0	0	28.2546								42.3	0.6994	0	0	0	24.5909
											42.38	0.9864	0	0	0	34.6818								42.38	0.8035	0	0	0	28.2511								42.38	0.6993	0	0	0	24.5874
											42.45	0.9864	0	0	0	34.6818								42.45	0.8034	0	0	0	28.2475								42.45	0.6992	0	0	0	24.5839
											42.52	0.9863	0	0	0	34.6783								42.52	0.8033	0	0	0	28.244								42.52	0.6991	0	0	0	24.5804
											42.6	0.9863	0	0	0	34.6783								42.6	0.8032	0	0	0	28.2405								42.6	0.699	0	0	0	24.5768
											42.67	0.9862	0	0	0	34.6748								42.67	0.8031	0	0	0	28.237								42.67	0.6989	0	0	0	24.5733
											42.75	0.9861	0	0	0	34.6713								42.75	0.803	0	0	0	28.2335								42.75	0.6987	0	0	0	24.5663
											42.82	0.986	0	0	0	34.6678								42.82	0.8029	0	0	0	28.23								42.82	0.6986	0	0	0	24.5628
											42.9	0.9858	0	0	0	34.6607								42.9	0.8028	0	0	0	28.2264								42.9	0.6985	0	0	0	24.5593
											42.98	0.9857	0	0	0	34.6572								42.98	0.8027	0	0	0	28.2229								42.98	0.6984	0	0	0	24.5557
											43.05	0.9855	0	0	0	34.6502								43.05	0.8026	0	0	0	28.2194								43.05	0.6983	0	0	0	24.5522
											43.12	0.9853	0	0	0	34.6431								43.12	0.8025	0	0	0	28.2159								43.12	0.6982	0	0	0	24.5487
											43.2	0.9852	0	0	0	34.6396								43.2	0.8023	0	0	0	28.2089								43.2	0.6981	0	0	0	24.5452
											43.27	0.985	0	0	0	34.6326								43.27	0.8022	0	0	0	28.2054								43.27	0.6979	0	0	0	24.5382
											43.35	0.9848	0	0	0	34.6256								43.35	0.8021	0	0	0	28.2018								43.35	0.6978	0	0	0	24.5346
											43.42	0.9846	0	0	0	34.6185								43.42	0.802	0	0	0	28.1983								43.42	0.6977	0	0	0	24.5311
											43.5	0.9843	0	0	0	34.608								43.5	0.8019	0	0	0	28.1948								43.5	0.6976	0	0	0	24.5276
											43.57	0.9841	0	0	0	34.601								43.57	0.8017	0	0	0	28.1878								43.57	0.6975	0	0	0	24.5241
											43.65	0.9839	0	0	0	34.5939								43.65	0.8016	0	0	0	28.1843								43.65	0.6974	0	0	0	24.5206
											43.73	0.9836	0	0	0	34.5834								43.73	0.8015	0	0	0	28.1807								43.73	0.6973	0	0	0	24.5171
											43.8	0.9833	0	0	0	34.5728								43.8	0.8014	0	0	0	28.1772								43.8	0.6971	0	0	0	24.51
											43.88	0.9831	0	0	0	34.5658								43.88	0.8012	0	0	0	28.1702								43.88	0.697	0	0	0	24.5065
											43.95	0.9828	0	0	0	34.5552								43.95	0.8011	0	0	0	28.1667								43.95	0.6969	0	0	0	24.503
											44.02	0.9825	0	0	0	34.5447								44.02	0.801	0	0	0	28.1632								44.02	0.6968	0	0	0	24.4995
											44.1	0.9823	0	0	0	34.5377								44.1	0.8008	0	0	0	28.1561								44.1	0.6967	0	0	0	24.496
											44.17	0.982	0	0	0	34.5271								44.17	0.8007	0	0	0	28.1526								44.17	0.6966	0	0	0	24.4925
											44.25	0.9817	0	0	0	34.5166								44.25	0.8006	0	0	0	28.1491								44.25	0.6965	0	0	0	24.4889
											44.32	0.9814	0	0	0	34.506								44.32	0.8004	0	0	0	28.1421								44.32	0.6963	0	0	0	24.4819
											44.4	0.9811	0	0	0	34.4955								44.4	0.8003	0	0	0	28.1385								44.4	0.6962	0	0	0	24.4784
											44.48	0.9808	0	0	0	34.4849								44.48	0.8001	0	0	0	28.1315								44.48	0.6961	0	0	0	24.4749
											44.55	0.9806	0	0	0	34.4779								44.55	0.8	0	0	0	28.128								44.55	0.696	0	0	0	24.4714
											44.62	0.9803	0	0	0	34.4673								44.62	0.7998	0	0	0	28.121								44.62	0.6959	0	0	0	24.4678
											44.7	0.98	0	0	0	34.4568								44.7	0.7997	0	0	0	28.1175								44.7	0.6958	0	0	0	24.4643
											44.77	0.9797	0	0	0	34.4463								44.77	0.7995	0	0	0	28.1104								44.77	0.6957	0	0	0	24.4608
											44.85	0.9794	0	0	0	34.4357								44.85	0.7994	0	0	0	28.1069								44.85	0.6955	0	0	0	24.4538
											44.92	0.9792	0	0	0	34.4287								44.92	0.7992	0	0	0	28.0999								44.92	0.6954	0	0	0	24.4503
											45	0.9789	0	0	0	34.4181								45	0.7991	0	0	0	28.0964								45	0.6953	0	0	0	24.4467
											45.07	0.9787	0	0	0	34.4111								45.07	0.7989	0	0	0	28.0893								45.07	0.6952	0	0	0	24.4432
											45.15	0.9784	0	0	0	34.4005								45.15	0.7988	0	0	0	28.0858								45.15	0.6951	0	0	0	24.4397
											45.23	0.9782	0	0	0	34.3935								45.23	0.7986	0	0	0	28.0788								45.23	0.695	0	0	0	24.4362
											45.3	0.978	0	0	0	34.3865								45.3	0.7985	0	0	0	28.0753								45.3	0.6948	0	0	0	24.4292
											45.38	0.9777	0	0	0	34.3759								45.38	0.7983	0	0	0	28.0682								45.38	0.6947	0	0	0	24.4257
											45.45	0.9775	0	0	0	34.3689								45.45	0.7982	0	0	0	28.0647								45.45	0.6946	0	0	0	24.4221
											45.52	0.9773	0	0	0	34.3619								45.52	0.798	0	0	0	28.0577								45.52	0.6945	0	0	0	24.4186
											45.6	0.9771	0	0	0	34.3548								45.6	0.7978	0	0	0	28.0506								45.6	0.6944	0	0	0	24.4151
											45.67	0.977	0	0	0	34.3513								45.67	0.7977	0	0	0	28.0471								45.67	0.6942	0	0	0	24.4081
											45.75	0.9768	0	0	0	34.3443								45.75	0.7975	0	0	0	28.0401								45.75	0.6941	0	0	0	24.4046
											45.82	0.9766	0	0	0	34.3373								45.82	0.7974	0	0	0	28.0366								45.82	0.694	0	0	0	24.401
											45.9	0.9765	0	0	0	34.3337								45.9	0.7972	0	0	0	28.0296								45.9	0.6938	0	0	0	24.394
											45.98	0.9763	0	0	0	34.3267								45.98	0.797	0	0	0	28.0225								45.98	0.6937	0	0	0	24.3905
											46.05	0.9762	0	0	0	34.3232								46.05	0.7969	0	0	0	28.019								46.05	0.6936	0	0	0	24.387
											46.12	0.9761	0	0	0	34.3197								46.12	0.7967	0	0	0	28.012								46.12	0.6934	0	0	0	24.3799
											46.2	0.976	0	0	0	34.3162								46.2	0.7966	0	0	0	28.0085								46.2	0.6933	0	0	0	24.3764
											46.27	0.9759	0	0	0	34.3126								46.27	0.7964	0	0	0	28.0014								46.27	0.6932	0	0	0	24.3729
											46.35	0.9759	0	0	0	34.3126								46.35	0.7962	0	0	0	27.9944								46.35	0.693	0	0	0	24.3659
											46.42	0.9758	0	0	0	34.3091								46.42	0.7961	0	0	0	27.9909								46.42	0.6929	0	0	0	24.3624
											46.5	0.9758	0	0	0	34.3091								46.5	0.7959	0	0	0	27.9838								46.5	0.6927	0	0	0	24.3553
											46.57	0.9757	0	0	0	34.3056								46.57	0.7957	0	0	0	27.9768								46.57	0.6926	0	0	0	24.3518
											46.65	0.9757	0	0	0	34.3056								46.65	0.7956	0	0	0	27.9733								46.65	0.6924	0	0	0	24.3448
											46.73	0.9757	0	0	0	34.3056								46.73	0.7954	0	0	0	27.9663								46.73	0.6922	0	0	0	24.3378
											46.8	0.9757	0	0	0	34.3056								46.8	0.7953	0	0	0	27.9627								46.8	0.6921	0	0	0	24.3342
											46.88	0.9757	0	0	0	34.3056								46.88	0.7951	0	0	0	27.9557								46.88	0.6919	0	0	0	24.3272
											46.95	0.9758	0	0	0	34.3091								46.95	0.7949	0	0	0	27.9487								46.95	0.6917	0	0	0	24.3202
											47.02	0.9758	0	0	0	34.3091								47.02	0.7948	0	0	0	27.9452								47.02	0.6915	0	0	0	24.3131
											47.1	0.9758	0	0	0	34.3091								47.1	0.7946	0	0	0	27.9381								47.1	0.6914	0	0	0	24.3096
											47.17	0.9759	0	0	0	34.3126								47.17	0.7945	0	0	0	27.9346								47.17	0.6912	0	0	0	24.3026
											47.25	0.976	0	0	0	34.3162								47.25	0.7943	0	0	0	27.9276								47.25	0.691	0	0	0	24.2956
											47.32	0.976	0	0	0	34.3162								47.32	0.7941	0	0	0	27.9206								47.32	0.6908	0	0	0	24.2885
											47.4	0.9761	0	0	0	34.3197								47.4	0.794	0	0	0	27.917								47.4	0.6906	0	0	0	24.2815
											47.48	0.9762	0	0	0	34.3232								47.48	0.7938	0	0	0	27.91								47.48	0.6904	0	0	0	24.2745
											47.55	0.9763	0	0	0	34.3267								47.55	0.7937	0	0	0	27.9065								47.55	0.6902	0	0	0	24.2674
											47.62	0.9764	0	0	0	34.3302								47.62	0.7935	0	0	0	27.8995								47.62	0.69	0	0	0	24.2604
											47.7	0.9765	0	0	0	34.3337								47.7	0.7934	0	0	0	27.8959								47.7	0.6898	0	0	0	24.2534
											47.77	0.9766	0	0	0	34.3373								47.77	0.7932	0	0	0	27.8889								47.77	0.6896	0	0	0	24.2463
											47.85	0.9767	0	0	0	34.3408								47.85	0.7931	0	0	0	27.8854								47.85	0.6894	0	0	0	24.2393
											47.92	0.9769	0	0	0	34.3478								47.92	0.7929	0	0	0	27.8784								47.92	0.6892	0	0	0	24.2323
											48	0.977	0	0	0	34.3513								48	0.7928	0	0	0	27.8748								48	0.689	0	0	0	24.2252
											48.07	0.9771	0	0	0	34.3548								48.07	0.7926	0	0	0	27.8678								48.07	0.6888	0	0	0	24.2182
											48.15	0.9772	0	0	0	34.3584								48.15	0.7925	0	0	0	27.8643								48.15	0.6886	0	0	0	24.2112
											48.23	0.9774	0	0	0	34.3654								48.23	0.7923	0	0	0	27.8573								48.23	0.6884	0	0	0	24.2041
											48.3	0.9775	0	0	0	34.3689								48.3	0.7922	0	0	0	27.8538								48.3	0.6882	0	0	0	24.1971
											48.38	0.9776	0	0	0	34.3724								48.38	0.792	0	0	0	27.8467								48.38	0.6879	0	0	0	24.1866
											48.45	0.9778	0	0	0	34.3794								48.45	0.7919	0	0	0	27.8432								48.45	0.6877	0	0	0	24.1795
											48.52	0.9779	0	0	0	34.383								48.52	0.7917	0	0	0	27.8362								48.52	0.6875	0	0	0	24.1725
											48.6	0.9781	0	0	0	34.39								48.6	0.7916	0	0	0	27.8327								48.6	0.6873	0	0	0	24.1655
											48.67	0.9782	0	0	0	34.3935								48.67	0.7915	0	0	0	27.8291								48.67	0.687	0	0	0	24.1549
											48.75	0.9784	0	0	0	34.4005								48.75	0.7913	0	0	0	27.8221								48.75	0.6868	0	0	0	24.1479
											48.82	0.9785	0	0	0	34.4041								48.82	0.7912	0	0	0	27.8186								48.82	0.6866	0	0	0	24.1409
											48.9	0.9787	0	0	0	34.4111								48.9	0.7911	0	0	0	27.8151								48.9	0.6864	0	0	0	24.1338
											48.98	0.9788	0	0	0	34.4146								48.98	0.7909	0	0	0	27.808								48.98	0.6861	0	0	0	24.1233
											49.05	0.979	0	0	0	34.4216								49.05	0.7908	0	0	0	27.8045								49.05	0.6859	0	0	0	24.1162
											49.12	0.9791	0	0	0	34.4252								49.12	0.7907	0	0	0	27.801								49.12	0.6857	0	0	0	24.1092
											49.2	0.9793	0	0	0	34.4322								49.2	0.7905	0	0	0	27.794								49.2	0.6854	0	0	0	24.0987
											49.27	0.9795	0	0	0	34.4392								49.27	0.7904	0	0	0	27.7905								49.27	0.6852	0	0	0	24.0916
											49.35	0.9796	0	0	0	34.4427								49.35	0.7903	0	0	0	27.7869								49.35	0.6849	0	0	0	24.0811
											49.42	0.9798	0	0	0	34.4498								49.42	0.7902	0	0	0	27.7834								49.42	0.6847	0	0	0	24.0741
											49.5	0.98	0	0	0	34.4568								49.5	0.79	0	0	0	27.7764								49.5	0.6845	0	0	0	24.067
											49.57	0.9802	0	0	0	34.4638								49.57	0.7899	0	0	0	27.7729								49.57	0.6842	0	0	0	24.0565
											49.65	0.9803	0	0	0	34.4673								49.65	0.7898	0	0	0	27.7694								49.65	0.684	0	0	0	24.0494
											49.73	0.9805	0	0	0	34.4744								49.73	0.7897	0	0	0	27.7659								49.73	0.6837	0	0	0	24.0389
											49.8	0.9807	0	0	0	34.4814								49.8	0.7896	0	0	0	27.7623								49.8	0.6835	0	0	0	24.0319
											49.88	0.9809	0	0	0	34.4884								49.88	0.7895	0	0	0	27.7588								49.88	0.6832	0	0	0	24.0213
											49.95	0.9811	0	0	0	34.4955								49.95	0.7893	0	0	0	27.7518								49.95	0.683	0	0	0	24.0143
											50.02	0.9813	0	0	0	34.5025								50.02	0.7892	0	0	0	27.7483								50.02	0.6827	0	0	0	24.0037
											50.1	0.9815	0	0	0	34.5095								50.1	0.7891	0	0	0	27.7448								50.1	0.6825	0	0	0	23.9967
											50.17	0.9816	0	0	0	34.5131								50.17	0.789	0	0	0	27.7412								50.17	0.6822	0	0	0	23.9862
											50.25	0.9818	0	0	0	34.5201								50.25	0.7889	0	0	0	27.7377								50.25	0.6819	0	0	0	23.9756
											50.32	0.982	0	0	0	34.5271								50.32	0.7888	0	0	0	27.7342								50.32	0.6817	0	0	0	23.9686
											50.4	0.9821	0	0	0	34.5306								50.4	0.7887	0	0	0	27.7307								50.4	0.6814	0	0	0	23.958
											50.48	0.9823	0	0	0	34.5377								50.48	0.7886	0	0	0	27.7272								50.48	0.6811	0	0	0	23.9475
											50.55	0.9824	0	0	0	34.5412								50.55	0.7885	0	0	0	27.7237								50.55	0.6809	0	0	0	23.9404
											50.62	0.9825	0	0	0	34.5447								50.62	0.7884	0	0	0	27.7201								50.62	0.6806	0	0	0	23.9299
											50.7	0.9826	0	0	0	34.5482								50.7	0.7883	0	0	0	27.7166								50.7	0.6803	0	0	0	23.9193
											50.77	0.9827	0	0	0	34.5517								50.77	0.7882	0	0	0	27.7131								50.77	0.68	0	0	0	23.9088
											50.85	0.9828	0	0	0	34.5552								50.85	0.7882	0	0	0	27.7131								50.85	0.6797	0	0	0	23.8983
											50.92	0.9829	0	0	0	34.5588								50.92	0.7881	0	0	0	27.7096								50.92	0.6794	0	0	0	23.8877
											51	0.9829	0	0	0	34.5588								51	0.788	0	0	0	27.7061								51	0.6791	0	0	0	23.8772
											51.07	0.9829	0	0	0	34.5588								51.07	0.7879	0	0	0	27.7026								51.07	0.6788	0	0	0	23.8666
											51.15	0.983	0	0	0	34.5623								51.15	0.7878	0	0	0	27.699								51.15	0.6785	0	0	0	23.8561
											51.23	0.9829	0	0	0	34.5588								51.23	0.7877	0	0	0	27.6955								51.23	0.6782	0	0	0	23.8455
											51.3	0.9829	0	0	0	34.5588								51.3	0.7877	0	0	0	27.6955								51.3	0.6779	0	0	0	23.835
											51.38	0.9828	0	0	0	34.5552								51.38	0.7876	0	0	0	27.692								51.38	0.6776	0	0	0	23.8244
											51.45	0.9827	0	0	0	34.5517								51.45	0.7875	0	0	0	27.6885								51.45	0.6773	0	0	0	23.8139
											51.52	0.9826	0	0	0	34.5482								51.52	0.7874	0	0	0	27.685								51.52	0.677	0	0	0	23.8033
											51.6	0.9825	0	0	0	34.5447								51.6	0.7874	0	0	0	27.685								51.6	0.6767	0	0	0	23.7928
											51.67	0.9824	0	0	0	34.5412								51.67	0.7873	0	0	0	27.6815								51.67	0.6764	0	0	0	23.7822
											51.75	0.9822	0	0	0	34.5342								51.75	0.7872	0	0	0	27.678								51.75	0.676	0	0	0	23.7682
											51.82	0.982	0	0	0	34.5271								51.82	0.7872	0	0	0	27.678								51.82	0.6757	0	0	0	23.7576
											51.9	0.9818	0	0	0	34.5201								51.9	0.7871	0	0	0	27.6744								51.9	0.6754	0	0	0	23.7471
											51.98	0.9816	0	0	0	34.5131								51.98	0.7871	0	0	0	27.6744								51.98	0.6751	0	0	0	23.7365
											52.05	0.9813	0	0	0	34.5025								52.05	0.787	0	0	0	27.6709								52.05	0.6747	0	0	0	23.7225
											52.12	0.9811	0	0	0	34.4955								52.12	0.7869	0	0	0	27.6674								52.12	0.6744	0	0	0	23.7119
											52.2	0.9808	0	0	0	34.4849								52.2	0.7869	0	0	0	27.6674								52.2	0.6741	0	0	0	23.7014
											52.27	0.9806	0	0	0	34.4779								52.27	0.7868	0	0	0	27.6639								52.27	0.6737	0	0	0	23.6873
											52.35	0.9803	0	0	0	34.4673								52.35	0.7868	0	0	0	27.6639								52.35	0.6734	0	0	0	23.6767
											52.42	0.98	0	0	0	34.4568								52.42	0.7867	0	0	0	27.6604								52.42	0.6731	0	0	0	23.6662
											52.5	0.9797	0	0	0	34.4463								52.5	0.7866	0	0	0	27.6569								52.5	0.6727	0	0	0	23.6521
											52.57	0.9794	0	0	0	34.4357								52.57	0.7866	0	0	0	27.6569								52.57	0.6724	0	0	0	23.6416
											52.65	0.9792	0	0	0	34.4287								52.65	0.7865	0	0	0	27.6533								52.65	0.6721	0	0	0	23.631
											52.73	0.9789	0	0	0	34.4181								52.73	0.7865	0	0	0	27.6533								52.73	0.6717	0	0	0	23.617
											52.8	0.9786	0	0	0	34.4076								52.8	0.7864	0	0	0	27.6498								52.8	0.6714	0	0	0	23.6064
											52.88	0.9784	0	0	0	34.4005								52.88	0.7863	0	0	0	27.6463								52.88	0.6711	0	0	0	23.5959
											52.95	0.9782	0	0	0	34.3935								52.95	0.7863	0	0	0	27.6463								52.95	0.6707	0	0	0	23.5818
											53.02	0.978	0	0	0	34.3865								53.02	0.7862	0	0	0	27.6428								53.02	0.6704	0	0	0	23.5713
											53.1	0.9778	0	0	0	34.3794								53.1	0.7862	0	0	0	27.6428								53.1	0.6701	0	0	0	23.5607
											53.17	0.9776	0	0	0	34.3724								53.17	0.7861	0	0	0	27.6393								53.17	0.6698	0	0	0	23.5502
											53.25	0.9774	0	0	0	34.3654								53.25	0.786	0	0	0	27.6358								53.25	0.6694	0	0	0	23.5361
											53.32	0.9773	0	0	0	34.3619								53.32	0.7859	0	0	0	27.6322								53.32	0.6691	0	0	0	23.5256
											53.4	0.9772	0	0	0	34.3584								53.4	0.7859	0	0	0	27.6322								53.4	0.6688	0	0	0	23.515
											53.48	0.9771	0	0	0	34.3548								53.48	0.7858	0	0	0	27.6287								53.48	0.6685	0	0	0	23.5045
											53.55	0.9771	0	0	0	34.3548								53.55	0.7857	0	0	0	27.6252								53.55	0.6682	0	0	0	23.4939
											53.62	0.9771	0	0	0	34.3548								53.62	0.7856	0	0	0	27.6217								53.62	0.6679	0	0	0	23.4834
											53.7	0.9771	0	0	0	34.3548								53.7	0.7856	0	0	0	27.6217								53.7	0.6676	0	0	0	23.4728
											53.77	0.9771	0	0	0	34.3548								53.77	0.7855	0	0	0	27.6182								53.77	0.6673	0	0	0	23.4623
											53.85	0.9771	0	0	0	34.3548								53.85	0.7854	0	0	0	27.6147								53.85	0.667	0	0	0	23.4517
											53.92	0.9772	0	0	0	34.3584								53.92	0.7853	0	0	0	27.6111								53.92	0.6667	0	0	0	23.4412
											54	0.9773	0	0	0	34.3619								54	0.7852	0	0	0	27.6076								54	0.6664	0	0	0	23.4306
											54.07	0.9774	0	0	0	34.3654								54.07	0.7851	0	0	0	27.6041								54.07	0.6661	0	0	0	23.4201
											54.15	0.9775	0	0	0	34.3689								54.15	0.785	0	0	0	27.6006								54.15	0.6658	0	0	0	23.4095
											54.23	0.9777	0	0	0	34.3759								54.23	0.7849	0	0	0	27.5971								54.23	0.6655	0	0	0	23.399
											54.3	0.9778	0	0	0	34.3794								54.3	0.7848	0	0	0	27.5936								54.3	0.6652	0	0	0	23.3884
											54.38	0.978	0	0	0	34.3865								54.38	0.7847	0	0	0	27.5901								54.38	0.6649	0	0	0	23.3779
											54.45	0.9782	0	0	0	34.3935								54.45	0.7846	0	0	0	27.5865								54.45	0.6646	0	0	0	23.3673
											54.52	0.9784	0	0	0	34.4005								54.52	0.7845	0	0	0	27.583								54.52	0.6644	0	0	0	23.3603
											54.6	0.9786	0	0	0	34.4076								54.6	0.7844	0	0	0	27.5795								54.6	0.6641	0	0	0	23.3498
											54.67	0.9788	0	0	0	34.4146								54.67	0.7843	0	0	0	27.576								54.67	0.6638	0	0	0	23.3392
											54.75	0.979	0	0	0	34.4216								54.75	0.7842	0	0	0	27.5725								54.75	0.6635	0	0	0	23.3287
											54.82	0.9792	0	0	0	34.4287								54.82	0.784	0	0	0	27.5654								54.82	0.6633	0	0	0	23.3216
											54.9	0.9794	0	0	0	34.4357								54.9	0.7839	0	0	0	27.5619								54.9	0.663	0	0	0	23.3111
											54.98	0.9796	0	0	0	34.4427								54.98	0.7838	0	0	0	27.5584								54.98	0.6628	0	0	0	23.304
											55.05	0.9798	0	0	0	34.4498								55.05	0.7837	0	0	0	27.5549								55.05	0.6625	0	0	0	23.2935
											55.12	0.98	0	0	0	34.4568								55.12	0.7836	0	0	0	27.5514								55.12	0.6622	0	0	0	23.283
											55.2	0.9801	0	0	0	34.4603								55.2	0.7834	0	0	0	27.5443								55.2	0.662	0	0	0	23.2759
											55.27	0.9803	0	0	0	34.4673								55.27	0.7833	0	0	0	27.5408								55.27	0.6617	0	0	0	23.2654
											55.35	0.9804	0	0	0	34.4709								55.35	0.7832	0	0	0	27.5373								55.35	0.6615	0	0	0	23.2583
											55.42	0.9806	0	0	0	34.4779								55.42	0.783	0	0	0	27.5303								55.42	0.6612	0	0	0	23.2478
											55.5	0.9807	0	0	0	34.4814								55.5	0.7829	0	0	0	27.5268								55.5	0.6609	0	0	0	23.2372
											55.57	0.9808	0	0	0	34.4849								55.57	0.7828	0	0	0	27.5232								55.57	0.6607	0	0	0	23.2302
											55.65	0.9809	0	0	0	34.4884								55.65	0.7826	0	0	0	27.5162								55.65	0.6604	0	0	0	23.2197
											55.73	0.981	0	0	0	34.492								55.73	0.7825	0	0	0	27.5127								55.73	0.6602	0	0	0	23.2126
											55.8	0.981	0	0	0	34.492								55.8	0.7824	0	0	0	27.5092								55.8	0.6599	0	0	0	23.2021
											55.88	0.9811	0	0	0	34.4955								55.88	0.7822	0	0	0	27.5022								55.88	0.6597	0	0	0	23.1951
											55.95	0.9811	0	0	0	34.4955								55.95	0.7821	0	0	0	27.4986								55.95	0.6594	0	0	0	23.1845
											56.02	0.9811	0	0	0	34.4955								56.02	0.7819	0	0	0	27.4916								56.02	0.6591	0	0	0	23.174
											56.1	0.9811	0	0	0	34.4955								56.1	0.7818	0	0	0	27.4881								56.1	0.6589	0	0	0	23.1669
											56.17	0.9811	0	0	0	34.4955								56.17	0.7816	0	0	0	27.4811								56.17	0.6586	0	0	0	23.1564
											56.25	0.981	0	0	0	34.492								56.25	0.7815	0	0	0	27.4775								56.25	0.6584	0	0	0	23.1493
											56.32	0.981	0	0	0	34.492								56.32	0.7813	0	0	0	27.4705								56.32	0.6581	0	0	0	23.1388
											56.4	0.9809	0	0	0	34.4884								56.4	0.7812	0	0	0	27.467								56.4	0.6578	0	0	0	23.1282
											56.48	0.9808	0	0	0	34.4849								56.48	0.7811	0	0	0	27.4635								56.48	0.6576	0	0	0	23.1212
											56.55	0.9807	0	0	0	34.4814								56.55	0.7809	0	0	0	27.4564								56.55	0.6573	0	0	0	23.1107
											56.62	0.9806	0	0	0	34.4779								56.62	0.7808	0	0	0	27.4529								56.62	0.657	0	0	0	23.1001
											56.7	0.9804	0	0	0	34.4709								56.7	0.7806	0	0	0	27.4459								56.7	0.6568	0	0	0	23.0931
											56.77	0.9803	0	0	0	34.4673								56.77	0.7805	0	0	0	27.4424								56.77	0.6565	0	0	0	23.0825
											56.85	0.9801	0	0	0	34.4603								56.85	0.7803	0	0	0	27.4353								56.85	0.6562	0	0	0	23.072
											56.92	0.9799	0	0	0	34.4533								56.92	0.7802	0	0	0	27.4318								56.92	0.6559	0	0	0	23.0614
											57	0.9797	0	0	0	34.4463								57	0.78	0	0	0	27.4248								57	0.6557	0	0	0	23.0544
											57.07	0.9795	0	0	0	34.4392								57.07	0.7798	0	0	0	27.4178								57.07	0.6554	0	0	0	23.0439
											57.15	0.9793	0	0	0	34.4322								57.15	0.7797	0	0	0	27.4143								57.15	0.6551	0	0	0	23.0333
											57.23	0.9791	0	0	0	34.4252								57.23	0.7795	0	0	0	27.4072								57.23	0.6549	0	0	0	23.0263
											57.3	0.9789	0	0	0	34.4181								57.3	0.7794	0	0	0	27.4037								57.3	0.6546	0	0	0	23.0157
											57.38	0.9787	0	0	0	34.4111								57.38	0.7792	0	0	0	27.3967								57.38	0.6543	0	0	0	23.0052
											57.45	0.9784	0	0	0	34.4005								57.45	0.7791	0	0	0	27.3932								57.45	0.6541	0	0	0	22.9982
											57.52	0.9782	0	0	0	34.3935								57.52	0.7789	0	0	0	27.3861								57.52	0.6538	0	0	0	22.9876
											57.6	0.978	0	0	0	34.3865								57.6	0.7788	0	0	0	27.3826								57.6	0.6535	0	0	0	22.9771
											57.67	0.9778	0	0	0	34.3794								57.67	0.7786	0	0	0	27.3756								57.67	0.6533	0	0	0	22.97
											57.75	0.9775	0	0	0	34.3689								57.75	0.7785	0	0	0	27.3721								57.75	0.653	0	0	0	22.9595
											57.82	0.9773	0	0	0	34.3619								57.82	0.7783	0	0	0	27.365								57.82	0.6527	0	0	0	22.9489
											57.9	0.9771	0	0	0	34.3548								57.9	0.7782	0	0	0	27.3615								57.9	0.6525	0	0	0	22.9419
											57.98	0.9769	0	0	0	34.3478								57.98	0.778	0	0	0	27.3545								57.98	0.6522	0	0	0	22.9314
											58.05	0.9767	0	0	0	34.3408								58.05	0.7779	0	0	0	27.351								58.05	0.652	0	0	0	22.9243
											58.12	0.9765	0	0	0	34.3337								58.12	0.7777	0	0	0	27.3439								58.12	0.6517	0	0	0	22.9138
											58.2	0.9762	0	0	0	34.3232								58.2	0.7775	0	0	0	27.3369								58.2	0.6514	0	0	0	22.9032
											58.27	0.9761	0	0	0	34.3197								58.27	0.7774	0	0	0	27.3334								58.27	0.6511	0	0	0	22.8927
											58.35	0.9759	0	0	0	34.3126								58.35	0.7772	0	0	0	27.3264								58.35	0.6509	0	0	0	22.8856
											58.42	0.9757	0	0	0	34.3056								58.42	0.7771	0	0	0	27.3228								58.42	0.6506	0	0	0	22.8751
											58.5	0.9755	0	0	0	34.2986								58.5	0.7769	0	0	0	27.3158								58.5	0.6503	0	0	0	22.8645
											58.57	0.9754	0	0	0	34.2951								58.57	0.7768	0	0	0	27.3123								58.57	0.6501	0	0	0	22.8575
											58.65	0.9753	0	0	0	34.2915								58.65	0.7766	0	0	0	27.3053								58.65	0.6498	0	0	0	22.847
											58.72	0.9752	0	0	0	34.288								58.72	0.7765	0	0	0	27.3017								58.72	0.6495	0	0	0	22.8364
											58.8	0.975	0	0	0	34.281								58.8	0.7763	0	0	0	27.2947								58.8	0.6493	0	0	0	22.8294
											58.88	0.975	0	0	0	34.281								58.88	0.7762	0	0	0	27.2912								58.88	0.649	0	0	0	22.8188
											58.95	0.9749	0	0	0	34.2775								58.95	0.776	0	0	0	27.2842								58.95	0.6487	0	0	0	22.8083
											59.02	0.9749	0	0	0	34.2775								59.02	0.7759	0	0	0	27.2806								59.02	0.6485	0	0	0	22.8013
											59.1	0.9748	0	0	0	34.274								59.1	0.7757	0	0	0	27.2736								59.1	0.6482	0	0	0	22.7907
											59.17	0.9748	0	0	0	34.274								59.17	0.7756	0	0	0	27.2701								59.17	0.6479	0	0	0	22.7802
											59.25	0.9748	0	0	0	34.274								59.25	0.7754	0	0	0	27.2631								59.25	0.6477	0	0	0	22.7731
											59.32	0.9748	0	0	0	34.274								59.32	0.7753	0	0	0	27.2595								59.32	0.6474	0	0	0	22.7626
											59.4	0.9748	0	0	0	34.274								59.4	0.7751	0	0	0	27.2525								59.4	0.6471	0	0	0	22.752
											59.47	0.9748	0	0	0	34.274								59.47	0.775	0	0	0	27.249								59.47	0.6469	0	0	0	22.745
											59.55	0.9749	0	0	0	34.2775								59.55	0.7749	0	0	0	27.2455								59.55	0.6466	0	0	0	22.7345
											59.62	0.9749	0	0	0	34.2775								59.62	0.7747	0	0	0	27.2385								59.62	0.6463	0	0	0	22.7239
											59.7	0.975	0	0	0	34.281								59.7	0.7746	0	0	0	27.2349								59.7	0.646	0	0	0	22.7134
											59.77	0.9751	0	0	0	34.2845								59.77	0.7744	0	0	0	27.2279								59.77	0.6458	0	0	0	22.7063
											59.85	0.9752	0	0	0	34.288								59.85	0.7743	0	0	0	27.2244								59.85	0.6455	0	0	0	22.6958
											59.92	0.9753	0	0	0	34.2915								59.92	0.7741	0	0	0	27.2174								59.92	0.6452	0	0	0	22.6852
											60	0.9754	0	0	0	34.2951								60	0.774	0	0	0	27.2138								60	0.645	0	0	0	22.6782
											60.07	0.9755	0	0	0	34.2986								60.07	0.7739	0	0	0	27.2103								60.07	0.6447	0	0	0	22.6677
											60.15	0.9756	0	0	0	34.3021								60.15	0.7737	0	0	0	27.2033								60.15	0.6444	0	0	0	22.6571
											60.22	0.9757	0	0	0	34.3056								60.22	0.7736	0	0	0	27.1998								60.22	0.6442	0	0	0	22.6501
											60.3	0.9758	0	0	0	34.3091								60.3	0.7734	0	0	0	27.1927								60.3	0.6439	0	0	0	22.6395
											60.38	0.976	0	0	0	34.3162								60.38	0.7733	0	0	0	27.1892								60.38	0.6436	0	0	0	22.629
											60.45	0.9761	0	0	0	34.3197								60.45	0.7732	0	0	0	27.1857								60.45	0.6434	0	0	0	22.6219
											60.52	0.9762	0	0	0	34.3232								60.52	0.773	0	0	0	27.1787								60.52	0.6431	0	0	0	22.6114
											60.6	0.9763	0	0	0	34.3267								60.6	0.7729	0	0	0	27.1752								60.6	0.6429	0	0	0	22.6044
											60.67	0.9764	0	0	0	34.3302								60.67	0.7728	0	0	0	27.1716								60.67	0.6426	0	0	0	22.5938
											60.75	0.9765	0	0	0	34.3337								60.75	0.7726	0	0	0	27.1646								60.75	0.6423	0	0	0	22.5833
											60.82	0.9765	0	0	0	34.3337								60.82	0.7725	0	0	0	27.1611								60.82	0.6421	0	0	0	22.5762
											60.9	0.9766	0	0	0	34.3373								60.9	0.7724	0	0	0	27.1576								60.9	0.6418	0	0	0	22.5657
											60.97	0.9766	0	0	0	34.3373								60.97	0.7722	0	0	0	27.1506								60.97	0.6416	0	0	0	22.5587
											61.05	0.9767	0	0	0	34.3408								61.05	0.7721	0	0	0	27.147								61.05	0.6413	0	0	0	22.5481
											61.12	0.9767	0	0	0	34.3408								61.12	0.772	0	0	0	27.1435								61.12	0.6411	0	0	0	22.5411
											61.2	0.9767	0	0	0	34.3408								61.2	0.7718	0	0	0	27.1365								61.2	0.6408	0	0	0	22.5305
											61.27	0.9767	0	0	0	34.3408								61.27	0.7717	0	0	0	27.133								61.27	0.6406	0	0	0	22.5235
											61.35	0.9767	0	0	0	34.3408								61.35	0.7716	0	0	0	27.1295								61.35	0.6403	0	0	0	22.5129
											61.42	0.9766	0	0	0	34.3373								61.42	0.7714	0	0	0	27.1224								61.42	0.6401	0	0	0	22.5059
											61.5	0.9766	0	0	0	34.3373								61.5	0.7713	0	0	0	27.1189								61.5	0.6398	0	0	0	22.4954
											61.57	0.9765	0	0	0	34.3337								61.57	0.7712	0	0	0	27.1154								61.57	0.6396	0	0	0	22.4883
											61.65	0.9764	0	0	0	34.3302								61.65	0.771	0	0	0	27.1084								61.65	0.6394	0	0	0	22.4813
											61.72	0.9763	0	0	0	34.3267								61.72	0.7709	0	0	0	27.1048								61.72	0.6391	0	0	0	22.4708
											61.8	0.9762	0	0	0	34.3232								61.8	0.7708	0	0	0	27.1013								61.8	0.6389	0	0	0	22.4637
											61.88	0.9761	0	0	0	34.3197								61.88	0.7707	0	0	0	27.0978								61.88	0.6387	0	0	0	22.4567
											61.95	0.9759	0	0	0	34.3126								61.95	0.7705	0	0	0	27.0908								61.95	0.6384	0	0	0	22.4461
											62.02	0.9758	0	0	0	34.3091								62.02	0.7704	0	0	0	27.0873								62.02	0.6382	0	0	0	22.4391
											62.1	0.9756	0	0	0	34.3021								62.1	0.7703	0	0	0	27.0837								62.1	0.6379	0	0	0	22.4286
											62.17	0.9754	0	0	0	34.2951								62.17	0.7701	0	0	0	27.0767								62.17	0.6377	0	0	0	22.4215
											62.25	0.9752	0	0	0	34.288								62.25	0.77	0	0	0	27.0732								62.25	0.6375	0	0	0	22.4145
											62.32	0.975	0	0	0	34.281								62.32	0.7699	0	0	0	27.0697								62.32	0.6373	0	0	0	22.4075
											62.4	0.9748	0	0	0	34.274								62.4	0.7697	0	0	0	27.0627								62.4	0.637	0	0	0	22.3969
											62.47	0.9745	0	0	0	34.2634								62.47	0.7696	0	0	0	27.0591								62.47	0.6368	0	0	0	22.3899
											62.55	0.9743	0	0	0	34.2564								62.55	0.7695	0	0	0	27.0556								62.55	0.6366	0	0	0	22.3829
											62.62	0.9741	0	0	0	34.2494								62.62	0.7693	0	0	0	27.0486								62.62	0.6363	0	0	0	22.3723
											62.7	0.9739	0	0	0	34.2423								62.7	0.7692	0	0	0	27.0451								62.7	0.6361	0	0	0	22.3653
											62.77	0.9737	0	0	0	34.2353								62.77	0.7691	0	0	0	27.0416								62.77	0.6359	0	0	0	22.3582
											62.85	0.9735	0	0	0	34.2283								62.85	0.769	0	0	0	27.038								62.85	0.6357	0	0	0	22.3512
											62.92	0.9733	0	0	0	34.2212								62.92	0.7688	0	0	0	27.031								62.92	0.6354	0	0	0	22.3407
											63	0.9731	0	0	0	34.2142								63	0.7687	0	0	0	27.0275								63	0.6352	0	0	0	22.3336
											63.07	0.973	0	0	0	34.2107								63.07	0.7686	0	0	0	27.024								63.07	0.635	0	0	0	22.3266
											63.15	0.9728	0	0	0	34.2036								63.15	0.7685	0	0	0	27.0205								63.15	0.6348	0	0	0	22.3196
											63.22	0.9727	0	0	0	34.2001								63.22	0.7684	0	0	0	27.0169								63.22	0.6345	0	0	0	22.309
											63.3	0.9726	0	0	0	34.1966								63.3	0.7682	0	0	0	27.0099								63.3	0.6343	0	0	0	22.302
											63.38	0.9725	0	0	0	34.1931								63.38	0.7681	0	0	0	27.0064								63.38	0.6341	0	0	0	22.295
											63.45	0.9724	0	0	0	34.1896								63.45	0.768	0	0	0	27.0029								63.45	0.6339	0	0	0	22.2879
											63.52	0.9724	0	0	0	34.1896								63.52	0.7679	0	0	0	26.9994								63.52	0.6336	0	0	0	22.2774
											63.6	0.9723	0	0	0	34.1861								63.6	0.7678	0	0	0	26.9958								63.6	0.6334	0	0	0	22.2703
											63.67	0.9723	0	0	0	34.1861								63.67	0.7677	0	0	0	26.9923								63.67	0.6332	0	0	0	22.2633
											63.75	0.9723	0	0	0	34.1861								63.75	0.7675	0	0	0	26.9853								63.75	0.6329	0	0	0	22.2528
											63.82	0.9723	0	0	0	34.1861								63.82	0.7674	0	0	0	26.9818								63.82	0.6327	0	0	0	22.2457
											63.9	0.9724	0	0	0	34.1896								63.9	0.7673	0	0	0	26.9783								63.9	0.6325	0	0	0	22.2387
											63.97	0.9724	0	0	0	34.1896								63.97	0.7672	0	0	0	26.9748								63.97	0.6323	0	0	0	22.2317
											64.05	0.9725	0	0	0	34.1931								64.05	0.7671	0	0	0	26.9712								64.05	0.632	0	0	0	22.2211
											64.12	0.9726	0	0	0	34.1966								64.12	0.767	0	0	0	26.9677								64.12	0.6318	0	0	0	22.2141
											64.2	0.9727	0	0	0	34.2001								64.2	0.7669	0	0	0	26.9642								64.2	0.6316	0	0	0	22.2071
											64.28	0.9729	0	0	0	34.2072								64.28	0.7668	0	0	0	26.9607								64.28	0.6313	0	0	0	22.1965
											64.35	0.9731	0	0	0	34.2142								64.35	0.7667	0	0	0	26.9572								64.35	0.6311	0	0	0	22.1895
											64.42	0.9733	0	0	0	34.2212								64.42	0.7666	0	0	0	26.9537								64.42	0.6309	0	0	0	22.1824
											64.5	0.9735	0	0	0	34.2283								64.5	0.7665	0	0	0	26.9501								64.5	0.6306	0	0	0	22.1719
											64.57	0.9737	0	0	0	34.2353								64.57	0.7664	0	0	0	26.9466								64.57	0.6304	0	0	0	22.1649
											64.65	0.9739	0	0	0	34.2423								64.65	0.7663	0	0	0	26.9431								64.65	0.6302	0	0	0	22.1578
											64.72	0.9742	0	0	0	34.2529								64.72	0.7662	0	0	0	26.9396								64.72	0.6299	0	0	0	22.1473
											64.8	0.9744	0	0	0	34.2599								64.8	0.7661	0	0	0	26.9361								64.8	0.6297	0	0	0	22.1403
											64.88	0.9746	0	0	0	34.2669								64.88	0.7661	0	0	0	26.9361								64.88	0.6295	0	0	0	22.1332
											64.95	0.9749	0	0	0	34.2775								64.95	0.766	0	0	0	26.9326								64.95	0.6293	0	0	0	22.1262
											65.02	0.9751	0	0	0	34.2845								65.02	0.7659	0	0	0	26.929								65.02	0.629	0	0	0	22.1156
											65.1	0.9753	0	0	0	34.2915								65.1	0.7658	0	0	0	26.9255								65.1	0.6288	0	0	0	22.1086
											65.17	0.9756	0	0	0	34.3021								65.17	0.7657	0	0	0	26.922								65.17	0.6286	0	0	0	22.1016
											65.25	0.9758	0	0	0	34.3091								65.25	0.7656	0	0	0	26.9185								65.25	0.6283	0	0	0	22.091
											65.33	0.976	0	0	0	34.3162								65.33	0.7655	0	0	0	26.915								65.33	0.6281	0	0	0	22.084
											65.4	0.9763	0	0	0	34.3267								65.4	0.7655	0	0	0	26.915								65.4	0.6279	0	0	0	22.077
											65.47	0.9765	0	0	0	34.3337								65.47	0.7654	0	0	0	26.9115								65.47	0.6276	0	0	0	22.0664
											65.55	0.9767	0	0	0	34.3408								65.55	0.7653	0	0	0	26.9079								65.55	0.6274	0	0	0	22.0594
											65.62	0.9769	0	0	0	34.3478								65.62	0.7652	0	0	0	26.9044								65.62	0.6272	0	0	0	22.0524
											65.7	0.9771	0	0	0	34.3548								65.7	0.7651	0	0	0	26.9009								65.7	0.627	0	0	0	22.0453
											65.77	0.9773	0	0	0	34.3619								65.77	0.7651	0	0	0	26.9009								65.77	0.6267	0	0	0	22.0348
											65.85	0.9774	0	0	0	34.3654								65.85	0.765	0	0	0	26.8974								65.85	0.6265	0	0	0	22.0277
											65.92	0.9776	0	0	0	34.3724								65.92	0.7649	0	0	0	26.8939								65.92	0.6263	0	0	0	22.0207
											66	0.9778	0	0	0	34.3794								66	0.7648	0	0	0	26.8904								66	0.6261	0	0	0	22.0137
											66.08	0.9779	0	0	0	34.383								66.08	0.7647	0	0	0	26.8869								66.08	0.6259	0	0	0	22.0066
											66.15	0.978	0	0	0	34.3865								66.15	0.7647	0	0	0	26.8869								66.15	0.6256	0	0	0	21.9961
											66.22	0.9781	0	0	0	34.39								66.22	0.7646	0	0	0	26.8833								66.22	0.6254	0	0	0	21.9891
											66.3	0.9782	0	0	0	34.3935								66.3	0.7645	0	0	0	26.8798								66.3	0.6252	0	0	0	21.982
											66.38	0.9782	0	0	0	34.3935								66.38	0.7644	0	0	0	26.8763								66.38	0.625	0	0	0	21.975
											66.45	0.9783	0	0	0	34.397								66.45	0.7643	0	0	0	26.8728								66.45	0.6248	0	0	0	21.968
											66.52	0.9783	0	0	0	34.397								66.52	0.7643	0	0	0	26.8728								66.52	0.6246	0	0	0	21.9609
											66.6	0.9784	0	0	0	34.4005								66.6	0.7642	0	0	0	26.8693								66.6	0.6244	0	0	0	21.9539
											66.67	0.9784	0	0	0	34.4005								66.67	0.7641	0	0	0	26.8658								66.67	0.6242	0	0	0	21.9469
											66.75	0.9784	0	0	0	34.4005								66.75	0.764	0	0	0	26.8622								66.75	0.624	0	0	0	21.9398
											66.83	0.9784	0	0	0	34.4005								66.83	0.7639	0	0	0	26.8587								66.83	0.6238	0	0	0	21.9328
											66.9	0.9784	0	0	0	34.4005								66.9	0.7638	0	0	0	26.8552								66.9	0.6236	0	0	0	21.9258
											66.97	0.9784	0	0	0	34.4005								66.97	0.7637	0	0	0	26.8517								66.97	0.6234	0	0	0	21.9187
											67.05	0.9784	0	0	0	34.4005								67.05	0.7636	0	0	0	26.8482								67.05	0.6232	0	0	0	21.9117
											67.12	0.9783	0	0	0	34.397								67.12	0.7635	0	0	0	26.8447								67.12	0.623	0	0	0	21.9047
											67.2	0.9783	0	0	0	34.397								67.2	0.7634	0	0	0	26.8411								67.2	0.6228	0	0	0	21.8976
											67.27	0.9783	0	0	0	34.397								67.27	0.7634	0	0	0	26.8411								67.27	0.6226	0	0	0	21.8906
											67.35	0.9782	0	0	0	34.3935								67.35	0.7633	0	0	0	26.8376								67.35	0.6224	0	0	0	21.8836
											67.42	0.9782	0	0	0	34.3935								67.42	0.7632	0	0	0	26.8341								67.42	0.6222	0	0	0	21.8766
											67.5	0.9781	0	0	0	34.39								67.5	0.7631	0	0	0	26.8306								67.5	0.622	0	0	0	21.8695
											67.58	0.978	0	0	0	34.3865								67.58	0.763	0	0	0	26.8271								67.58	0.6219	0	0	0	21.866
											67.65	0.9779	0	0	0	34.383								67.65	0.7629	0	0	0	26.8236								67.65	0.6217	0	0	0	21.859
											67.72	0.9778	0	0	0	34.3794								67.72	0.7627	0	0	0	26.8165								67.72	0.6215	0	0	0	21.8519
											67.8	0.9778	0	0	0	34.3794								67.8	0.7626	0	0	0	26.813								67.8	0.6213	0	0	0	21.8449
											67.88	0.9777	0	0	0	34.3759								67.88	0.7625	0	0	0	26.8095								67.88	0.6211	0	0	0	21.8379
											67.95	0.9776	0	0	0	34.3724								67.95	0.7624	0	0	0	26.806								67.95	0.621	0	0	0	21.8344
											68.02	0.9775	0	0	0	34.3689								68.02	0.7623	0	0	0	26.8025								68.02	0.6208	0	0	0	21.8273
											68.1	0.9774	0	0	0	34.3654								68.1	0.7622	0	0	0	26.799								68.1	0.6206	0	0	0	21.8203
											68.17	0.9773	0	0	0	34.3619								68.17	0.7621	0	0	0	26.7954								68.17	0.6204	0	0	0	21.8133
											68.25	0.9772	0	0	0	34.3584								68.25	0.762	0	0	0	26.7919								68.25	0.6202	0	0	0	21.8062
											68.33	0.9771	0	0	0	34.3548								68.33	0.7619	0	0	0	26.7884								68.33	0.6201	0	0	0	21.8027
											68.4	0.977	0	0	0	34.3513								68.4	0.7618	0	0	0	26.7849								68.4	0.6199	0	0	0	21.7957
											68.47	0.9769	0	0	0	34.3478								68.47	0.7617	0	0	0	26.7814								68.47	0.6197	0	0	0	21.7887
											68.55	0.9768	0	0	0	34.3443								68.55	0.7615	0	0	0	26.7743								68.55	0.6195	0	0	0	21.7816
											68.62	0.9767	0	0	0	34.3408								68.62	0.7614	0	0	0	26.7708								68.62	0.6194	0	0	0	21.7781
											68.7	0.9767	0	0	0	34.3408								68.7	0.7613	0	0	0	26.7673								68.7	0.6192	0	0	0	21.7711
											68.77	0.9766	0	0	0	34.3373								68.77	0.7612	0	0	0	26.7638								68.77	0.619	0	0	0	21.764
											68.85	0.9765	0	0	0	34.3337								68.85	0.7611	0	0	0	26.7603								68.85	0.6188	0	0	0	21.757
											68.92	0.9764	0	0	0	34.3302								68.92	0.761	0	0	0	26.7568								68.92	0.6186	0	0	0	21.75
											69	0.9763	0	0	0	34.3267								69	0.7609	0	0	0	26.7532								69	0.6185	0	0	0	21.7465
											69.08	0.9763	0	0	0	34.3267								69.08	0.7608	0	0	0	26.7497								69.08	0.6183	0	0	0	21.7394
											69.15	0.9762	0	0	0	34.3232								69.15	0.7606	0	0	0	26.7427								69.15	0.6181	0	0	0	21.7324
											69.22	0.9761	0	0	0	34.3197								69.22	0.7605	0	0	0	26.7392								69.22	0.6179	0	0	0	21.7254
											69.3	0.9761	0	0	0	34.3197								69.3	0.7604	0	0	0	26.7357								69.3	0.6177	0	0	0	21.7183
											69.38	0.976	0	0	0	34.3162								69.38	0.7603	0	0	0	26.7321								69.38	0.6176	0	0	0	21.7148
											69.45	0.976	0	0	0	34.3162								69.45	0.7602	0	0	0	26.7286								69.45	0.6174	0	0	0	21.7078
											69.52	0.976	0	0	0	34.3162								69.52	0.7601	0	0	0	26.7251								69.52	0.6172	0	0	0	21.7008
											69.6	0.9759	0	0	0	34.3126								69.6	0.7599	0	0	0	26.7181								69.6	0.617	0	0	0	21.6937
											69.67	0.9759	0	0	0	34.3126								69.67	0.7598	0	0	0	26.7146								69.67	0.6168	0	0	0	21.6867
											69.75	0.9759	0	0	0	34.3126								69.75	0.7597	0	0	0	26.7111								69.75	0.6166	0	0	0	21.6797
											69.83	0.9759	0	0	0	34.3126								69.83	0.7596	0	0	0	26.7075								69.83	0.6165	0	0	0	21.6761
											69.9	0.9759	0	0	0	34.3126								69.9	0.7595	0	0	0	26.704								69.9	0.6163	0	0	0	21.6691
											69.97	0.9759	0	0	0	34.3126								69.97	0.7594	0	0	0	26.7005								69.97	0.6161	0	0	0	21.6621
											70.05	0.9759	0	0	0	34.3126								70.05	0.7592	0	0	0	26.6935								70.05	0.6159	0	0	0	21.655
											70.12	0.9759	0	0	0	34.3126								70.12	0.7591	0	0	0	26.69								70.12	0.6157	0	0	0	21.648
											70.2	0.9759	0	0	0	34.3126								70.2	0.759	0	0	0	26.6864								70.2	0.6155	0	0	0	21.641
											70.27	0.9759	0	0	0	34.3126								70.27	0.7589	0	0	0	26.6829								70.27	0.6154	0	0	0	21.6375
											70.35	0.976	0	0	0	34.3162								70.35	0.7588	0	0	0	26.6794								70.35	0.6152	0	0	0	21.6304
											70.42	0.976	0	0	0	34.3162								70.42	0.7587	0	0	0	26.6759								70.42	0.615	0	0	0	21.6234
											70.5	0.976	0	0	0	34.3162								70.5	0.7585	0	0	0	26.6689								70.5	0.6148	0	0	0	21.6164
											70.58	0.9761	0	0	0	34.3197								70.58	0.7584	0	0	0	26.6653								70.58	0.6146	0	0	0	21.6093
											70.65	0.9761	0	0	0	34.3197								70.65	0.7583	0	0	0	26.6618								70.65	0.6144	0	0	0	21.6023
											70.72	0.9762	0	0	0	34.3232								70.72	0.7582	0	0	0	26.6583								70.72	0.6142	0	0	0	21.5953
											70.8	0.9762	0	0	0	34.3232								70.8	0.7581	0	0	0	26.6548								70.8	0.614	0	0	0	21.5882
											70.88	0.9763	0	0	0	34.3267								70.88	0.758	0	0	0	26.6513								70.88	0.6138	0	0	0	21.5812
											70.95	0.9763	0	0	0	34.3267								70.95	0.7579	0	0	0	26.6478								70.95	0.6136	0	0	0	21.5742
											71.02	0.9764	0	0	0	34.3302								71.02	0.7578	0	0	0	26.6442								71.02	0.6134	0	0	0	21.5671
											71.1	0.9764	0	0	0	34.3302								71.1	0.7577	0	0	0	26.6407								71.1	0.6132	0	0	0	21.5601
											71.17	0.9765	0	0	0	34.3337								71.17	0.7576	0	0	0	26.6372								71.17	0.613	0	0	0	21.5531
											71.25	0.9766	0	0	0	34.3373								71.25	0.7575	0	0	0	26.6337								71.25	0.6128	0	0	0	21.546
											71.33	0.9766	0	0	0	34.3373								71.33	0.7574	0	0	0	26.6302								71.33	0.6126	0	0	0	21.539
											71.4	0.9767	0	0	0	34.3408								71.4	0.7573	0	0	0	26.6267								71.4	0.6124	0	0	0	21.532
											71.47	0.9768	0	0	0	34.3443								71.47	0.7572	0	0	0	26.6232								71.47	0.6121	0	0	0	21.5214
											71.55	0.9768	0	0	0	34.3443								71.55	0.7571	0	0	0	26.6196								71.55	0.6119	0	0	0	21.5144
											71.62	0.9769	0	0	0	34.3478								71.62	0.757	0	0	0	26.6161								71.62	0.6117	0	0	0	21.5074
											71.7	0.977	0	0	0	34.3513								71.7	0.7569	0	0	0	26.6126								71.7	0.6115	0	0	0	21.5003
											71.77	0.9771	0	0	0	34.3548								71.77	0.7568	0	0	0	26.6091								71.77	0.6113	0	0	0	21.4933
											71.85	0.9772	0	0	0	34.3584								71.85	0.7567	0	0	0	26.6056								71.85	0.6111	0	0	0	21.4863
											71.92	0.9773	0	0	0	34.3619								71.92	0.7566	0	0	0	26.6021								71.92	0.6109	0	0	0	21.4792
											72	0.9774	0	0	0	34.3654								72	0.7565	0	0	0	26.5985								72	0.6106	0	0	0	21.4687
											72.08	0.9776	0	0	0	34.3724								72.08	0.7564	0	0	0	26.595								72.08	0.6104	0	0	0	21.4617
											72.15	0.9777	0	0	0	34.3759								72.15	0.7564	0	0	0	26.595								72.15	0.6102	0	0	0	21.4546
											72.22	0.9778	0	0	0	34.3794								72.22	0.7563	0	0	0	26.5915								72.22	0.61	0	0	0	21.4476
											72.3	0.978	0	0	0	34.3865								72.3	0.7562	0	0	0	26.588								72.3	0.6098	0	0	0	21.4406
											72.38	0.9782	0	0	0	34.3935								72.38	0.7561	0	0	0	26.5845								72.38	0.6096	0	0	0	21.4335
											72.45	0.9784	0	0	0	34.4005								72.45	0.7561	0	0	0	26.5845								72.45	0.6093	0	0	0	21.423
											72.52	0.9786	0	0	0	34.4076								72.52	0.756	0	0	0	26.581								72.52	0.6091	0	0	0	21.416
											72.6	0.9788	0	0	0	34.4146								72.6	0.7559	0	0	0	26.5774								72.6	0.6089	0	0	0	21.4089
											72.67	0.979	0	0	0	34.4216								72.67	0.7558	0	0	0	26.5739								72.67	0.6087	0	0	0	21.4019
											72.75	0.9793	0	0	0	34.4322								72.75	0.7558	0	0	0	26.5739								72.75	0.6085	0	0	0	21.3949
											72.83	0.9795	0	0	0	34.4392								72.83	0.7557	0	0	0	26.5704								72.83	0.6083	0	0	0	21.3878
											72.9	0.9798	0	0	0	34.4498								72.9	0.7556	0	0	0	26.5669								72.9	0.6081	0	0	0	21.3808
											72.97	0.9801	0	0	0	34.4603								72.97	0.7556	0	0	0	26.5669								72.97	0.6079	0	0	0	21.3738
											73.05	0.9804	0	0	0	34.4709								73.05	0.7555	0	0	0	26.5634								73.05	0.6077	0	0	0	21.3667
											73.12	0.9807	0	0	0	34.4814								73.12	0.7554	0	0	0	26.5599								73.12	0.6075	0	0	0	21.3597
											73.2	0.981	0	0	0	34.492								73.2	0.7554	0	0	0	26.5599								73.2	0.6073	0	0	0	21.3527
											73.27	0.9814	0	0	0	34.506								73.27	0.7553	0	0	0	26.5563								73.27	0.6071	0	0	0	21.3456
											73.35	0.9817	0	0	0	34.5166								73.35	0.7552	0	0	0	26.5528								73.35	0.6069	0	0	0	21.3386
											73.42	0.9821	0	0	0	34.5306								73.42	0.7552	0	0	0	26.5528								73.42	0.6066	0	0	0	21.3281
											73.5	0.9825	0	0	0	34.5447								73.5	0.7551	0	0	0	26.5493								73.5	0.6064	0	0	0	21.321
											73.58	0.9829	0	0	0	34.5588								73.58	0.7551	0	0	0	26.5493								73.58	0.6062	0	0	0	21.314
											73.65	0.9833	0	0	0	34.5728								73.65	0.755	0	0	0	26.5458								73.65	0.606	0	0	0	21.307
											73.72	0.9837	0	0	0	34.5869								73.72	0.7549	0	0	0	26.5423								73.72	0.6058	0	0	0	21.2999
											73.8	0.9841	0	0	0	34.601								73.8	0.7549	0	0	0	26.5423								73.8	0.6056	0	0	0	21.2929
											73.88	0.9845	0	0	0	34.615								73.88	0.7548	0	0	0	26.5388								73.88	0.6054	0	0	0	21.2859
											73.95	0.9849	0	0	0	34.6291								73.95	0.7548	0	0	0	26.5388								73.95	0.6052	0	0	0	21.2788
											74.02	0.9853	0	0	0	34.6431								74.02	0.7547	0	0	0	26.5353								74.02	0.605	0	0	0	21.2718
											74.1	0.9857	0	0	0	34.6572								74.1	0.7547	0	0	0	26.5353								74.1	0.6048	0	0	0	21.2648
											74.17	0.9862	0	0	0	34.6748								74.17	0.7546	0	0	0	26.5317								74.17	0.6046	0	0	0	21.2577
											74.25	0.9866	0	0	0	34.6889								74.25	0.7546	0	0	0	26.5317								74.25	0.6044	0	0	0	21.2507
											74.33	0.987	0	0	0	34.7029								74.33	0.7545	0	0	0	26.5282								74.33	0.6042	0	0	0	21.2437
											74.4	0.9874	0	0	0	34.717								74.4	0.7545	0	0	0	26.5282								74.4	0.604	0	0	0	21.2366
											74.47	0.9878	0	0	0	34.731								74.47	0.7545	0	0	0	26.5282								74.47	0.6038	0	0	0	21.2296
											74.55	0.9882	0	0	0	34.7451								74.55	0.7544	0	0	0	26.5247								74.55	0.6036	0	0	0	21.2226
											74.62	0.9886	0	0	0	34.7592								74.62	0.7544	0	0	0	26.5247								74.62	0.6034	0	0	0	21.2155
											74.7	0.989	0	0	0	34.7732								74.7	0.7543	0	0	0	26.5212								74.7	0.6032	0	0	0	21.2085
											74.77	0.9894	0	0	0	34.7873								74.77	0.7543	0	0	0	26.5212								74.77	0.603	0	0	0	21.2015
											74.85	0.9898	0	0	0	34.8014								74.85	0.7543	0	0	0	26.5212								74.85	0.6028	0	0	0	21.1944
											74.92	0.9902	0	0	0	34.8154								74.92	0.7542	0	0	0	26.5177								74.92	0.6026	0	0	0	21.1874
											75	0.9906	0	0	0	34.8295								75	0.7542	0	0	0	26.5177								75	0.6024	0	0	0	21.1804
											75.08	0.9909	0	0	0	34.84								75.08	0.7542	0	0	0	26.5177								75.08	0.6022	0	0	0	21.1734
											75.15	0.9913	0	0	0	34.8541								75.15	0.7541	0	0	0	26.5142								75.15	0.602	0	0	0	21.1663
											75.22	0.9916	0	0	0	34.8647								75.22	0.7541	0	0	0	26.5142								75.22	0.6018	0	0	0	21.1593
											75.3	0.992	0	0	0	34.8787								75.3	0.7541	0	0	0	26.5142								75.3	0.6016	0	0	0	21.1523
											75.38	0.9923	0	0	0	34.8893								75.38	0.754	0	0	0	26.5106								75.38	0.6014	0	0	0	21.1452
											75.45	0.9926	0	0	0	34.8998								75.45	0.754	0	0	0	26.5106								75.45	0.6012	0	0	0	21.1382
											75.52	0.9929	0	0	0	34.9104								75.52	0.754	0	0	0	26.5106								75.52	0.601	0	0	0	21.1312
											75.6	0.9932	0	0	0	34.9209								75.6	0.7539	0	0	0	26.5071								75.6	0.6008	0	0	0	21.1241
											75.67	0.9935	0	0	0	34.9315								75.67	0.7539	0	0	0	26.5071								75.67	0.6006	0	0	0	21.1171
											75.75	0.9938	0	0	0	34.942								75.75	0.7539	0	0	0	26.5071								75.75	0.6004	0	0	0	21.1101
											75.83	0.9941	0	0	0	34.9526								75.83	0.7539	0	0	0	26.5071								75.83	0.6002	0	0	0	21.103
											75.9	0.9943	0	0	0	34.9596								75.9	0.7538	0	0	0	26.5036								75.9	0.6001	0	0	0	21.0995
											75.97	0.9946	0	0	0	34.9701								75.97	0.7538	0	0	0	26.5036								75.97	0.5999	0	0	0	21.0925
											76.05	0.9948	0	0	0	34.9772								76.05	0.7538	0	0	0	26.5036								76.05	0.5997	0	0	0	21.0855
											76.12	0.9951	0	0	0	34.9877								76.12	0.7538	0	0	0	26.5036								76.12	0.5995	0	0	0	21.0784
											76.2	0.9953	0	0	0	34.9947								76.2	0.7537	0	0	0	26.5001								76.2	0.5993	0	0	0	21.0714
											76.27	0.9955	0	0	0	35.0018								76.27	0.7537	0	0	0	26.5001								76.27	0.5992	0	0	0	21.0679
											76.35	0.9957	0	0	0	35.0088								76.35	0.7537	0	0	0	26.5001								76.35	0.599	0	0	0	21.0608
											76.42	0.9959	0	0	0	35.0158								76.42	0.7536	0	0	0	26.4966								76.42	0.5988	0	0	0	21.0538
											76.5	0.9961	0	0	0	35.0229								76.5	0.7536	0	0	0	26.4966								76.5	0.5986	0	0	0	21.0468
											76.58	0.9962	0	0	0	35.0264								76.58	0.7536	0	0	0	26.4966								76.58	0.5984	0	0	0	21.0397
											76.65	0.9964	0	0	0	35.0334								76.65	0.7536	0	0	0	26.4966								76.65	0.5983	0	0	0	21.0362
											76.72	0.9965	0	0	0	35.0369								76.72	0.7535	0	0	0	26.4931								76.72	0.5981	0	0	0	21.0292
											76.8	0.9966	0	0	0	35.0405								76.8	0.7535	0	0	0	26.4931								76.8	0.5979	0	0	0	21.0222
											76.88	0.9967	0	0	0	35.044								76.88	0.7535	0	0	0	26.4931								76.88	0.5978	0	0	0	21.0186
											76.95	0.9968	0	0	0	35.0475								76.95	0.7534	0	0	0	26.4895								76.95	0.5976	0	0	0	21.0116
											77.02	0.9969	0	0	0	35.051								77.02	0.7534	0	0	0	26.4895								77.02	0.5974	0	0	0	21.0046
											77.1	0.9969	0	0	0	35.051								77.1	0.7534	0	0	0	26.4895								77.1	0.5973	0	0	0	21.0011
											77.17	0.9969	0	0	0	35.051								77.17	0.7533	0	0	0	26.486								77.17	0.5971	0	0	0	20.994
											77.25	0.997	0	0	0	35.0545								77.25	0.7533	0	0	0	26.486								77.25	0.5969	0	0	0	20.987
											77.33	0.997	0	0	0	35.0545								77.33	0.7532	0	0	0	26.4825								77.33	0.5968	0	0	0	20.9835
											77.4	0.997	0	0	0	35.0545								77.4	0.7532	0	0	0	26.4825								77.4	0.5966	0	0	0	20.9765
											77.47	0.997	0	0	0	35.0545								77.47	0.7532	0	0	0	26.4825								77.47	0.5965	0	0	0	20.9729
											77.55	0.9969	0	0	0	35.051								77.55	0.7531	0	0	0	26.479								77.55	0.5963	0	0	0	20.9659
											77.62	0.9969	0	0	0	35.051								77.62	0.7531	0	0	0	26.479								77.62	0.5961	0	0	0	20.9589
											77.7	0.9968	0	0	0	35.0475								77.7	0.753	0	0	0	26.4755								77.7	0.596	0	0	0	20.9554
											77.77	0.9967	0	0	0	35.044								77.77	0.753	0	0	0	26.4755								77.77	0.5958	0	0	0	20.9483
											77.85	0.9967	0	0	0	35.044								77.85	0.7529	0	0	0	26.472								77.85	0.5957	0	0	0	20.9448
											77.92	0.9966	0	0	0	35.0405								77.92	0.7529	0	0	0	26.472								77.92	0.5955	0	0	0	20.9378
											78	0.9964	0	0	0	35.0334								78	0.7528	0	0	0	26.4684								78	0.5954	0	0	0	20.9343
											78.08	0.9963	0	0	0	35.0299								78.08	0.7527	0	0	0	26.4649								78.08	0.5952	0	0	0	20.9272
											78.15	0.9962	0	0	0	35.0264								78.15	0.7527	0	0	0	26.4649								78.15	0.5951	0	0	0	20.9237
											78.22	0.996	0	0	0	35.0194								78.22	0.7526	0	0	0	26.4614								78.22	0.5949	0	0	0	20.9167
											78.3	0.9959	0	0	0	35.0158								78.3	0.7526	0	0	0	26.4614								78.3	0.5948	0	0	0	20.9132
											78.38	0.9957	0	0	0	35.0088								78.38	0.7525	0	0	0	26.4579								78.38	0.5946	0	0	0	20.9061
											78.45	0.9955	0	0	0	35.0018								78.45	0.7524	0	0	0	26.4544								78.45	0.5944	0	0	0	20.8991
											78.52	0.9954	0	0	0	34.9983								78.52	0.7524	0	0	0	26.4544								78.52	0.5943	0	0	0	20.8956
											78.6	0.9952	0	0	0	34.9912								78.6	0.7523	0	0	0	26.4509								78.6	0.5941	0	0	0	20.8886
											78.67	0.995	0	0	0	34.9842								78.67	0.7522	0	0	0	26.4474								78.67	0.594	0	0	0	20.885
											78.75	0.9948	0	0	0	34.9772								78.75	0.7522	0	0	0	26.4474								78.75	0.5938	0	0	0	20.878
											78.83	0.9946	0	0	0	34.9701								78.83	0.7521	0	0	0	26.4438								78.83	0.5937	0	0	0	20.8745
											78.9	0.9944	0	0	0	34.9631								78.9	0.752	0	0	0	26.4403								78.9	0.5935	0	0	0	20.8675
											78.97	0.9942	0	0	0	34.9561								78.97	0.752	0	0	0	26.4403								78.97	0.5934	0	0	0	20.8639
											79.05	0.994	0	0	0	34.949								79.05	0.7519	0	0	0	26.4368								79.05	0.5932	0	0	0	20.8569
											79.12	0.9938	0	0	0	34.942								79.12	0.7518	0	0	0	26.4333								79.12	0.5931	0	0	0	20.8534
											79.2	0.9936	0	0	0	34.935								79.2	0.7517	0	0	0	26.4298								79.2	0.5929	0	0	0	20.8464
											79.27	0.9934	0	0	0	34.9279								79.27	0.7517	0	0	0	26.4298								79.27	0.5928	0	0	0	20.8428
											79.35	0.9932	0	0	0	34.9209								79.35	0.7516	0	0	0	26.4263								79.35	0.5926	0	0	0	20.8358
											79.42	0.9931	0	0	0	34.9174								79.42	0.7515	0	0	0	26.4227								79.42	0.5925	0	0	0	20.8323
											79.5	0.9929	0	0	0	34.9104								79.5	0.7515	0	0	0	26.4227								79.5	0.5923	0	0	0	20.8253
											79.58	0.9927	0	0	0	34.9033								79.58	0.7514	0	0	0	26.4192								79.58	0.5922	0	0	0	20.8218
											79.65	0.9925	0	0	0	34.8963								79.65	0.7513	0	0	0	26.4157								79.65	0.592	0	0	0	20.8147
											79.72	0.9924	0	0	0	34.8928								79.72	0.7513	0	0	0	26.4157								79.72	0.5919	0	0	0	20.8112
											79.8	0.9922	0	0	0	34.8858								79.8	0.7512	0	0	0	26.4122								79.8	0.5917	0	0	0	20.8042
											79.88	0.9921	0	0	0	34.8822								79.88	0.7511	0	0	0	26.4087								79.88	0.5916	0	0	0	20.8007
											79.95	0.9919	0	0	0	34.8752								79.95	0.7511	0	0	0	26.4087								79.95	0.5914	0	0	0	20.7936
											80.02	0.9918	0	0	0	34.8717								80.02	0.751	0	0	0	26.4052								80.02	0.5913	0	0	0	20.7901
											80.1	0.9916	0	0	0	34.8647								80.1	0.7509	0	0	0	26.4016								80.1	0.5911	0	0	0	20.7831
											80.17	0.9915	0	0	0	34.8611								80.17	0.7509	0	0	0	26.4016								80.17	0.591	0	0	0	20.7796
											80.25	0.9914	0	0	0	34.8576								80.25	0.7508	0	0	0	26.3981								80.25	0.5908	0	0	0	20.7725
											80.33	0.9912	0	0	0	34.8506								80.33	0.7507	0	0	0	26.3946								80.33	0.5907	0	0	0	20.769
											80.4	0.9911	0	0	0	34.8471								80.4	0.7507	0	0	0	26.3946								80.4	0.5905	0	0	0	20.762
											80.47	0.991	0	0	0	34.8436								80.47	0.7506	0	0	0	26.3911								80.47	0.5904	0	0	0	20.7585
											80.55	0.9908	0	0	0	34.8365								80.55	0.7505	0	0	0	26.3876								80.55	0.5902	0	0	0	20.7514
											80.62	0.9907	0	0	0	34.833								80.62	0.7504	0	0	0	26.3841								80.62	0.5901	0	0	0	20.7479
											80.7	0.9906	0	0	0	34.8295								80.7	0.7504	0	0	0	26.3841								80.7	0.5899	0	0	0	20.7409
											80.77	0.9904	0	0	0	34.8225								80.77	0.7503	0	0	0	26.3805								80.77	0.5898	0	0	0	20.7374
											80.85	0.9903	0	0	0	34.8189								80.85	0.7502	0	0	0	26.377								80.85	0.5897	0	0	0	20.7339
											80.92	0.9901	0	0	0	34.8119								80.92	0.7501	0	0	0	26.3735								80.92	0.5895	0	0	0	20.7268
											81	0.99	0	0	0	34.8084								81	0.7501	0	0	0	26.3735								81	0.5894	0	0	0	20.7233
											81.08	0.9898	0	0	0	34.8014								81.08	0.75	0	0	0	26.37								81.08	0.5893	0	0	0	20.7198
											81.15	0.9896	0	0	0	34.7943								81.15	0.7499	0	0	0	26.3665								81.15	0.5891	0	0	0	20.7128
											81.22	0.9894	0	0	0	34.7873								81.22	0.7498	0	0	0	26.363								81.22	0.589	0	0	0	20.7092
											81.3	0.9893	0	0	0	34.7838								81.3	0.7497	0	0	0	26.3595								81.3	0.5889	0	0	0	20.7057
											81.38	0.9891	0	0	0	34.7768								81.38	0.7496	0	0	0	26.3559								81.38	0.5888	0	0	0	20.7022
											81.45	0.9888	0	0	0	34.7662								81.45	0.7495	0	0	0	26.3524								81.45	0.5886	0	0	0	20.6952
											81.52	0.9886	0	0	0	34.7592								81.52	0.7494	0	0	0	26.3489								81.52	0.5885	0	0	0	20.6917
											81.6	0.9884	0	0	0	34.7521								81.6	0.7494	0	0	0	26.3489								81.6	0.5884	0	0	0	20.6881
											81.67	0.9882	0	0	0	34.7451								81.67	0.7493	0	0	0	26.3454								81.67	0.5883	0	0	0	20.6846
											81.75	0.9879	0	0	0	34.7346								81.75	0.7492	0	0	0	26.3419								81.75	0.5881	0	0	0	20.6776
											81.83	0.9877	0	0	0	34.7275								81.83	0.7491	0	0	0	26.3384								81.83	0.588	0	0	0	20.6741
											81.9	0.9874	0	0	0	34.717								81.9	0.749	0	0	0	26.3348								81.9	0.5879	0	0	0	20.6706
											81.97	0.9871	0	0	0	34.7064								81.97	0.7489	0	0	0	26.3313								81.97	0.5878	0	0	0	20.667
											82.05	0.9869	0	0	0	34.6994								82.05	0.7487	0	0	0	26.3243								82.05	0.5876	0	0	0	20.66
											82.12	0.9866	0	0	0	34.6889								82.12	0.7486	0	0	0	26.3208								82.12	0.5875	0	0	0	20.6565
											82.2	0.9863	0	0	0	34.6783								82.2	0.7485	0	0	0	26.3173								82.2	0.5874	0	0	0	20.653
											82.27	0.986	0	0	0	34.6678								82.27	0.7484	0	0	0	26.3137								82.27	0.5873	0	0	0	20.6495
											82.35	0.9857	0	0	0	34.6572								82.35	0.7483	0	0	0	26.3102								82.35	0.5871	0	0	0	20.6424
											82.42	0.9854	0	0	0	34.6467								82.42	0.7482	0	0	0	26.3067								82.42	0.587	0	0	0	20.6389
											82.5	0.9851	0	0	0	34.6361								82.5	0.7481	0	0	0	26.3032								82.5	0.5869	0	0	0	20.6354
											82.58	0.9848	0	0	0	34.6256								82.58	0.748	0	0	0	26.2997								82.58	0.5867	0	0	0	20.6284
											82.65	0.9845	0	0	0	34.615								82.65	0.7479	0	0	0	26.2962								82.65	0.5866	0	0	0	20.6249
											82.72	0.9843	0	0	0	34.608								82.72	0.7478	0	0	0	26.2926								82.72	0.5865	0	0	0	20.6213
											82.8	0.984	0	0	0	34.5974								82.8	0.7477	0	0	0	26.2891								82.8	0.5864	0	0	0	20.6178
											82.88	0.9837	0	0	0	34.5869								82.88	0.7476	0	0	0	26.2856								82.88	0.5862	0	0	0	20.6108
											82.95	0.9834	0	0	0	34.5763								82.95	0.7475	0	0	0	26.2821								82.95	0.5861	0	0	0	20.6073
											83.02	0.9832	0	0	0	34.5693								83.02	0.7473	0	0	0	26.2751								83.02	0.586	0	0	0	20.6038
											83.1	0.9829	0	0	0	34.5588								83.1	0.7472	0	0	0	26.2716								83.1	0.5858	0	0	0	20.5967
											83.17	0.9826	0	0	0	34.5482								83.17	0.7471	0	0	0	26.268								83.17	0.5857	0	0	0	20.5932
											83.25	0.9824	0	0	0	34.5412								83.25	0.747	0	0	0	26.2645								83.25	0.5855	0	0	0	20.5862
											83.33	0.9821	0	0	0	34.5306								83.33	0.7469	0	0	0	26.261								83.33	0.5854	0	0	0	20.5827
											83.4	0.9819	0	0	0	34.5236								83.4	0.7468	0	0	0	26.2575								83.4	0.5853	0	0	0	20.5791
											83.47	0.9816	0	0	0	34.5131								83.47	0.7467	0	0	0	26.254								83.47	0.5851	0	0	0	20.5721
											83.55	0.9814	0	0	0	34.506								83.55	0.7466	0	0	0	26.2505								83.55	0.585	0	0	0	20.5686
											83.62	0.9811	0	0	0	34.4955								83.62	0.7465	0	0	0	26.2469								83.62	0.5848	0	0	0	20.5616
											83.7	0.9809	0	0	0	34.4884								83.7	0.7464	0	0	0	26.2434								83.7	0.5847	0	0	0	20.5581
											83.77	0.9807	0	0	0	34.4814								83.77	0.7463	0	0	0	26.2399								83.77	0.5846	0	0	0	20.5545
											83.85	0.9804	0	0	0	34.4709								83.85	0.7462	0	0	0	26.2364								83.85	0.5844	0	0	0	20.5475
											83.92	0.9802	0	0	0	34.4638								83.92	0.7461	0	0	0	26.2329								83.92	0.5843	0	0	0	20.544
											84	0.9799	0	0	0	34.4533								84	0.746	0	0	0	26.2294								84	0.5841	0	0	0	20.537
											84.08	0.9797	0	0	0	34.4463								84.08	0.7459	0	0	0	26.2258								84.08	0.584	0	0	0	20.5334
											84.15	0.9794	0	0	0	34.4357								84.15	0.7457	0	0	0	26.2188								84.15	0.5838	0	0	0	20.5264
											84.22	0.9792	0	0	0	34.4287								84.22	0.7456	0	0	0	26.2153								84.22	0.5837	0	0	0	20.5229
											84.3	0.9789	0	0	0	34.4181								84.3	0.7455	0	0	0	26.2118								84.3	0.5836	0	0	0	20.5194
											84.38	0.9787	0	0	0	34.4111								84.38	0.7454	0	0	0	26.2083								84.38	0.5834	0	0	0	20.5123
											84.45	0.9784	0	0	0	34.4005								84.45	0.7453	0	0	0	26.2047								84.45	0.5833	0	0	0	20.5088
											84.52	0.9782	0	0	0	34.3935								84.52	0.7452	0	0	0	26.2012								84.52	0.5831	0	0	0	20.5018
											84.6	0.9779	0	0	0	34.383								84.6	0.7451	0	0	0	26.1977								84.6	0.583	0	0	0	20.4983
											84.67	0.9776	0	0	0	34.3724								84.67	0.745	0	0	0	26.1942								84.67	0.5828	0	0	0	20.4912
											84.75	0.9774	0	0	0	34.3654								84.75	0.7449	0	0	0	26.1907								84.75	0.5826	0	0	0	20.4842
											84.83	0.9771	0	0	0	34.3548								84.83	0.7448	0	0	0	26.1872								84.83	0.5825	0	0	0	20.4807
											84.9	0.9768	0	0	0	34.3443								84.9	0.7447	0	0	0	26.1837								84.9	0.5823	0	0	0	20.4737
											84.97	0.9765	0	0	0	34.3337								84.97	0.7446	0	0	0	26.1801								84.97	0.5822	0	0	0	20.4702
											85.05	0.9762	0	0	0	34.3232								85.05	0.7445	0	0	0	26.1766								85.05	0.582	0	0	0	20.4631
											85.12	0.9759	0	0	0	34.3126								85.12	0.7444	0	0	0	26.1731								85.12	0.5819	0	0	0	20.4596
											85.2	0.9756	0	0	0	34.3021								85.2	0.7443	0	0	0	26.1696								85.2	0.5817	0	0	0	20.4526
											85.27	0.9753	0	0	0	34.2915								85.27	0.7442	0	0	0	26.1661								85.27	0.5815	0	0	0	20.4455
											85.35	0.975	0	0	0	34.281								85.35	0.7441	0	0	0	26.1626								85.35	0.5814	0	0	0	20.442
											85.42	0.9747	0	0	0	34.2705								85.42	0.744	0	0	0	26.159								85.42	0.5812	0	0	0	20.435
											85.5	0.9744	0	0	0	34.2599								85.5	0.744	0	0	0	26.159								85.5	0.581	0	0	0	20.428
											85.58	0.9741	0	0	0	34.2494								85.58	0.7439	0	0	0	26.1555								85.58	0.5809	0	0	0	20.4244
											85.65	0.9738	0	0	0	34.2388								85.65	0.7438	0	0	0	26.152								85.65	0.5807	0	0	0	20.4174
											85.72	0.9735	0	0	0	34.2283								85.72	0.7437	0	0	0	26.1485								85.72	0.5805	0	0	0	20.4104
											85.8	0.9732	0	0	0	34.2177								85.8	0.7436	0	0	0	26.145								85.8	0.5804	0	0	0	20.4069
											85.88	0.9729	0	0	0	34.2072								85.88	0.7435	0	0	0	26.1415								85.88	0.5802	0	0	0	20.3998
											85.95	0.9727	0	0	0	34.2001								85.95	0.7434	0	0	0	26.1379								85.95	0.58	0	0	0	20.3928
											86.02	0.9724	0	0	0	34.1896								86.02	0.7434	0	0	0	26.1379								86.02	0.5798	0	0	0	20.3858
											86.1	0.9721	0	0	0	34.179								86.1	0.7433	0	0	0	26.1344								86.1	0.5797	0	0	0	20.3823
											86.17	0.9719	0	0	0	34.172								86.17	0.7432	0	0	0	26.1309								86.17	0.5795	0	0	0	20.3752
											86.25	0.9716	0	0	0	34.1615								86.25	0.7431	0	0	0	26.1274								86.25	0.5793	0	0	0	20.3682
											86.33	0.9714	0	0	0	34.1544								86.33	0.743	0	0	0	26.1239								86.33	0.5791	0	0	0	20.3612
											86.4	0.9711	0	0	0	34.1439								86.4	0.7429	0	0	0	26.1204								86.4	0.5789	0	0	0	20.3541
											86.47	0.9709	0	0	0	34.1368								86.47	0.7429	0	0	0	26.1204								86.47	0.5788	0	0	0	20.3506
											86.55	0.9707	0	0	0	34.1298								86.55	0.7428	0	0	0	26.1168								86.55	0.5786	0	0	0	20.3436
											86.62	0.9705	0	0	0	34.1228								86.62	0.7427	0	0	0	26.1133								86.62	0.5784	0	0	0	20.3365
											86.7	0.9703	0	0	0	34.1157								86.7	0.7426	0	0	0	26.1098								86.7	0.5782	0	0	0	20.3295
											86.77	0.9701	0	0	0	34.1087								86.77	0.7425	0	0	0	26.1063								86.77	0.578	0	0	0	20.3225
											86.85	0.9699	0	0	0	34.1017								86.85	0.7424	0	0	0	26.1028								86.85	0.5778	0	0	0	20.3154
											86.92	0.9697	0	0	0	34.0947								86.92	0.7423	0	0	0	26.0993								86.92	0.5776	0	0	0	20.3084
											87	0.9696	0	0	0	34.0911								87	0.7423	0	0	0	26.0993								87	0.5774	0	0	0	20.3014
											87.08	0.9694	0	0	0	34.0841								87.08	0.7422	0	0	0	26.0958								87.08	0.5773	0	0	0	20.2979
											87.15	0.9693	0	0	0	34.0806								87.15	0.7421	0	0	0	26.0922								87.15	0.5771	0	0	0	20.2908
											87.22	0.9692	0	0	0	34.0771								87.22	0.742	0	0	0	26.0887								87.22	0.5769	0	0	0	20.2838
											87.3	0.969	0	0	0	34.07								87.3	0.7419	0	0	0	26.0852								87.3	0.5767	0	0	0	20.2768
											87.38	0.9689	0	0	0	34.0665								87.38	0.7418	0	0	0	26.0817								87.38	0.5765	0	0	0	20.2697
											87.45	0.9688	0	0	0	34.063								87.45	0.7417	0	0	0	26.0782								87.45	0.5763	0	0	0	20.2627
											87.52	0.9687	0	0	0	34.0595								87.52	0.7416	0	0	0	26.0747								87.52	0.5761	0	0	0	20.2557
											87.6	0.9686	0	0	0	34.056								87.6	0.7415	0	0	0	26.0711								87.6	0.5759	0	0	0	20.2486
											87.67	0.9685	0	0	0	34.0525								87.67	0.7414	0	0	0	26.0676								87.67	0.5757	0	0	0	20.2416
											87.75	0.9684	0	0	0	34.0489								87.75	0.7413	0	0	0	26.0641								87.75	0.5755	0	0	0	20.2346
											87.83	0.9683	0	0	0	34.0454								87.83	0.7412	0	0	0	26.0606								87.83	0.5753	0	0	0	20.2275
											87.9	0.9683	0	0	0	34.0454								87.9	0.7411	0	0	0	26.0571								87.9	0.5751	0	0	0	20.2205
											87.97	0.9682	0	0	0	34.0419								87.97	0.741	0	0	0	26.0536								87.97	0.5749	0	0	0	20.2135
											88.05	0.9681	0	0	0	34.0384								88.05	0.7409	0	0	0	26.05								88.05	0.5747	0	0	0	20.2065
											88.12	0.9681	0	0	0	34.0384								88.12	0.7408	0	0	0	26.0465								88.12	0.5745	0	0	0	20.1994
											88.2	0.968	0	0	0	34.0349								88.2	0.7407	0	0	0	26.043								88.2	0.5743	0	0	0	20.1924
											88.27	0.968	0	0	0	34.0349								88.27	0.7406	0	0	0	26.0395								88.27	0.5742	0	0	0	20.1889
											88.35	0.9679	0	0	0	34.0314								88.35	0.7405	0	0	0	26.036								88.35	0.574	0	0	0	20.1818
											88.42	0.9679	0	0	0	34.0314								88.42	0.7404	0	0	0	26.0325								88.42	0.5738	0	0	0	20.1748
											88.5	0.9678	0	0	0	34.0278								88.5	0.7403	0	0	0	26.0289								88.5	0.5736	0	0	0	20.1678
											88.58	0.9678	0	0	0	34.0278								88.58	0.7402	0	0	0	26.0254								88.58	0.5734	0	0	0	20.1607
											88.65	0.9678	0	0	0	34.0278								88.65	0.7401	0	0	0	26.0219								88.65	0.5732	0	0	0	20.1537
											88.72	0.9677	0	0	0	34.0243								88.72	0.7399	0	0	0	26.0149								88.72	0.573	0	0	0	20.1467
											88.8	0.9677	0	0	0	34.0243								88.8	0.7398	0	0	0	26.0114								88.8	0.5729	0	0	0	20.1432
											88.88	0.9677	0	0	0	34.0243								88.88	0.7397	0	0	0	26.0079								88.88	0.5727	0	0	0	20.1361
											88.95	0.9677	0	0	0	34.0243								88.95	0.7396	0	0	0	26.0043								88.95	0.5725	0	0	0	20.1291
											89.02	0.9677	0	0	0	34.0243								89.02	0.7395	0	0	0	26.0008								89.02	0.5723	0	0	0	20.1221
											89.1	0.9677	0	0	0	34.0243								89.1	0.7394	0	0	0	25.9973								89.1	0.5722	0	0	0	20.1186
											89.17	0.9678	0	0	0	34.0278								89.17	0.7392	0	0	0	25.9903								89.17	0.572	0	0	0	20.1115
											89.25	0.9678	0	0	0	34.0278								89.25	0.7391	0	0	0	25.9868								89.25	0.5718	0	0	0	20.1045
											89.33	0.9678	0	0	0	34.0278								89.33	0.739	0	0	0	25.9832								89.33	0.5717	0	0	0	20.101
											89.4	0.9679	0	0	0	34.0314								89.4	0.7389	0	0	0	25.9797								89.4	0.5715	0	0	0	20.0939
											89.47	0.968	0	0	0	34.0349								89.47	0.7388	0	0	0	25.9762								89.47	0.5713	0	0	0	20.0869
											89.55	0.968	0	0	0	34.0349								89.55	0.7386	0	0	0	25.9692								89.55	0.5712	0	0	0	20.0834
											89.62	0.9681	0	0	0	34.0384								89.62	0.7385	0	0	0	25.9657								89.62	0.571	0	0	0	20.0764
											89.7	0.9682	0	0	0	34.0419								89.7	0.7384	0	0	0	25.9621								89.7	0.5708	0	0	0	20.0693
											89.77	0.9683	0	0	0	34.0454								89.77	0.7382	0	0	0	25.9551								89.77	0.5707	0	0	0	20.0658
											89.85	0.9685	0	0	0	34.0525								89.85	0.7381	0	0	0	25.9516								89.85	0.5705	0	0	0	20.0588
											89.92	0.9686	0	0	0	34.056								89.92	0.738	0	0	0	25.9481								89.92	0.5704	0	0	0	20.0553
											90	0.9687	0	0	0	34.0595								90	0.7379	0	0	0	25.9446								90	0.5702	0	0	0	20.0482
											90.08	0.9689	0	0	0	34.0665								90.08	0.7377	0	0	0	25.9375								90.08	0.5701	0	0	0	20.0447
											90.15	0.9691	0	0	0	34.0736								90.15	0.7376	0	0	0	25.934								90.15	0.5699	0	0	0	20.0377
											90.22	0.9692	0	0	0	34.0771								90.22	0.7375	0	0	0	25.9305								90.22	0.5698	0	0	0	20.0342
											90.3	0.9694	0	0	0	34.0841								90.3	0.7373	0	0	0	25.9235								90.3	0.5696	0	0	0	20.0271
											90.38	0.9696	0	0	0	34.0911								90.38	0.7372	0	0	0	25.92								90.38	0.5695	0	0	0	20.0236
											90.45	0.9698	0	0	0	34.0982								90.45	0.7371	0	0	0	25.9164								90.45	0.5693	0	0	0	20.0166
											90.52	0.9701	0	0	0	34.1087								90.52	0.7369	0	0	0	25.9094								90.52	0.5692	0	0	0	20.0131
											90.6	0.9703	0	0	0	34.1157								90.6	0.7368	0	0	0	25.9059								90.6	0.569	0	0	0	20.006
											90.67	0.9705	0	0	0	34.1228								90.67	0.7367	0	0	0	25.9024								90.67	0.5689	0	0	0	20.0025
											90.75	0.9707	0	0	0	34.1298								90.75	0.7366	0	0	0	25.8989								90.75	0.5687	0	0	0	19.9955
											90.83	0.971	0	0	0	34.1404								90.83	0.7364	0	0	0	25.8918								90.83	0.5686	0	0	0	19.992
											90.9	0.9712	0	0	0	34.1474								90.9	0.7363	0	0	0	25.8883								90.9	0.5684	0	0	0	19.9849
											90.97	0.9714	0	0	0	34.1544								90.97	0.7362	0	0	0	25.8848								90.97	0.5683	0	0	0	19.9814
											91.05	0.9717	0	0	0	34.165								91.05	0.736	0	0	0	25.8778								91.05	0.5681	0	0	0	19.9744
											91.12	0.9719	0	0	0	34.172								91.12	0.7359	0	0	0	25.8742								91.12	0.568	0	0	0	19.9709
											91.2	0.9721	0	0	0	34.179								91.2	0.7358	0	0	0	25.8707								91.2	0.5678	0	0	0	19.9638
											91.27	0.9724	0	0	0	34.1896								91.27	0.7356	0	0	0	25.8637								91.27	0.5677	0	0	0	19.9603
											91.35	0.9726	0	0	0	34.1966								91.35	0.7355	0	0	0	25.8602								91.35	0.5675	0	0	0	19.9533
											91.42	0.9728	0	0	0	34.2036								91.42	0.7354	0	0	0	25.8567								91.42	0.5674	0	0	0	19.9498
											91.5	0.973	0	0	0	34.2107								91.5	0.7353	0	0	0	25.8531								91.5	0.5673	0	0	0	19.9463
											91.58	0.9732	0	0	0	34.2177								91.58	0.7351	0	0	0	25.8461								91.58	0.5671	0	0	0	19.9392
											91.65	0.9734	0	0	0	34.2247								91.65	0.735	0	0	0	25.8426								91.65	0.567	0	0	0	19.9357
											91.72	0.9735	0	0	0	34.2283								91.72	0.7349	0	0	0	25.8391								91.72	0.5668	0	0	0	19.9287
											91.8	0.9737	0	0	0	34.2353								91.8	0.7348	0	0	0	25.8356								91.8	0.5667	0	0	0	19.9252
											91.88	0.9739	0	0	0	34.2423								91.88	0.7346	0	0	0	25.8285								91.88	0.5665	0	0	0	19.9181
											91.95	0.974	0	0	0	34.2458								91.95	0.7345	0	0	0	25.825								91.95	0.5664	0	0	0	19.9146
											92.02	0.9742	0	0	0	34.2529								92.02	0.7344	0	0	0	25.8215								92.02	0.5662	0	0	0	19.9076
											92.1	0.9743	0	0	0	34.2564								92.1	0.7343	0	0	0	25.818								92.1	0.5661	0	0	0	19.9041
											92.17	0.9744	0	0	0	34.2599								92.17	0.7341	0	0	0	25.811								92.17	0.566	0	0	0	19.9006
											92.25	0.9746	0	0	0	34.2669								92.25	0.734	0	0	0	25.8074								92.25	0.5658	0	0	0	19.8935
											92.33	0.9747	0	0	0	34.2705								92.33	0.7339	0	0	0	25.8039								92.33	0.5657	0	0	0	19.89
											92.4	0.9748	0	0	0	34.274								92.4	0.7338	0	0	0	25.8004								92.4	0.5655	0	0	0	19.883
											92.47	0.9749	0	0	0	34.2775								92.47	0.7336	0	0	0	25.7934								92.47	0.5654	0	0	0	19.8795
											92.55	0.975	0	0	0	34.281								92.55	0.7335	0	0	0	25.7899								92.55	0.5653	0	0	0	19.8759
											92.62	0.9751	0	0	0	34.2845								92.62	0.7334	0	0	0	25.7863								92.62	0.5651	0	0	0	19.8689
											92.7	0.9752	0	0	0	34.288								92.7	0.7333	0	0	0	25.7828								92.7	0.565	0	0	0	19.8654
											92.77	0.9752	0	0	0	34.288								92.77	0.7332	0	0	0	25.7793								92.77	0.5649	0	0	0	19.8619
											92.85	0.9753	0	0	0	34.2915								92.85	0.733	0	0	0	25.7723								92.85	0.5647	0	0	0	19.8549
											92.92	0.9754	0	0	0	34.2951								92.92	0.7329	0	0	0	25.7688								92.92	0.5646	0	0	0	19.8513
											93	0.9755	0	0	0	34.2986								93	0.7328	0	0	0	25.7652								93	0.5645	0	0	0	19.8478
											93.08	0.9756	0	0	0	34.3021								93.08	0.7327	0	0	0	25.7617								93.08	0.5644	0	0	0	19.8443
											93.15	0.9757	0	0	0	34.3056								93.15	0.7325	0	0	0	25.7547								93.15	0.5642	0	0	0	19.8373
											93.22	0.9758	0	0	0	34.3091								93.22	0.7324	0	0	0	25.7512								93.22	0.5641	0	0	0	19.8338
											93.3	0.9759	0	0	0	34.3126								93.3	0.7323	0	0	0	25.7477								93.3	0.564	0	0	0	19.8302
											93.38	0.9759	0	0	0	34.3126								93.38	0.7322	0	0	0	25.7442								93.38	0.5639	0	0	0	19.8267
											93.45	0.976	0	0	0	34.3162								93.45	0.7321	0	0	0	25.7406								93.45	0.5638	0	0	0	19.8232
											93.52	0.9761	0	0	0	34.3197								93.52	0.7319	0	0	0	25.7336								93.52	0.5636	0	0	0	19.8162
											93.6	0.9763	0	0	0	34.3267								93.6	0.7318	0	0	0	25.7301								93.6	0.5635	0	0	0	19.8127
											93.67	0.9764	0	0	0	34.3302								93.67	0.7317	0	0	0	25.7266								93.67	0.5634	0	0	0	19.8091
											93.75	0.9765	0	0	0	34.3337								93.75	0.7316	0	0	0	25.7231								93.75	0.5633	0	0	0	19.8056
											93.83	0.9766	0	0	0	34.3373								93.83	0.7314	0	0	0	25.716								93.83	0.5632	0	0	0	19.8021
											93.9	0.9767	0	0	0	34.3408								93.9	0.7313	0	0	0	25.7125								93.9	0.563	0	0	0	19.7951
											93.97	0.9768	0	0	0	34.3443								93.97	0.7312	0	0	0	25.709								93.97	0.5629	0	0	0	19.7916
											94.05	0.9769	0	0	0	34.3478								94.05	0.731	0	0	0	25.702								94.05	0.5628	0	0	0	19.788
											94.12	0.9771	0	0	0	34.3548								94.12	0.7309	0	0	0	25.6984								94.12	0.5627	0	0	0	19.7845
											94.2	0.9772	0	0	0	34.3584								94.2	0.7308	0	0	0	25.6949								94.2	0.5626	0	0	0	19.781
											94.27	0.9773	0	0	0	34.3619								94.27	0.7306	0	0	0	25.6879								94.27	0.5625	0	0	0	19.7775
											94.35	0.9774	0	0	0	34.3654								94.35	0.7305	0	0	0	25.6844								94.35	0.5623	0	0	0	19.7705
											94.42	0.9775	0	0	0	34.3689								94.42	0.7304	0	0	0	25.6809								94.42	0.5622	0	0	0	19.767
											94.5	0.9776	0	0	0	34.3724								94.5	0.7303	0	0	0	25.6773								94.5	0.5621	0	0	0	19.7634
											94.58	0.9777	0	0	0	34.3759								94.58	0.7301	0	0	0	25.6703								94.58	0.562	0	0	0	19.7599
											94.65	0.9778	0	0	0	34.3794								94.65	0.73	0	0	0	25.6668								94.65	0.5619	0	0	0	19.7564
											94.72	0.9779	0	0	0	34.383								94.72	0.7298	0	0	0	25.6598								94.72	0.5618	0	0	0	19.7529
											94.8	0.978	0	0	0	34.3865								94.8	0.7297	0	0	0	25.6563								94.8	0.5616	0	0	0	19.7459
											94.88	0.9781	0	0	0	34.39								94.88	0.7296	0	0	0	25.6527								94.88	0.5615	0	0	0	19.7423
											94.95	0.9781	0	0	0	34.39								94.95	0.7294	0	0	0	25.6457								94.95	0.5614	0	0	0	19.7388
											95.02	0.9782	0	0	0	34.3935								95.02	0.7293	0	0	0	25.6422								95.02	0.5613	0	0	0	19.7353
											95.1	0.9782	0	0	0	34.3935								95.1	0.7291	0	0	0	25.6352								95.1	0.5611	0	0	0	19.7283
											95.17	0.9783	0	0	0	34.397								95.17	0.729	0	0	0	25.6316								95.17	0.561	0	0	0	19.7248
											95.25	0.9783	0	0	0	34.397								95.25	0.7289	0	0	0	25.6281								95.25	0.5609	0	0	0	19.7212
											95.33	0.9784	0	0	0	34.4005								95.33	0.7287	0	0	0	25.6211								95.33	0.5608	0	0	0	19.7177
											95.4	0.9784	0	0	0	34.4005								95.4	0.7286	0	0	0	25.6176								95.4	0.5606	0	0	0	19.7107
											95.47	0.9784	0	0	0	34.4005								95.47	0.7284	0	0	0	25.6105								95.47	0.5605	0	0	0	19.7072
											95.55	0.9784	0	0	0	34.4005								95.55	0.7283	0	0	0	25.607								95.55	0.5604	0	0	0	19.7037
											95.62	0.9784	0	0	0	34.4005								95.62	0.7281	0	0	0	25.6								95.62	0.5602	0	0	0	19.6966
											95.7	0.9784	0	0	0	34.4005								95.7	0.728	0	0	0	25.5965								95.7	0.5601	0	0	0	19.6931
											95.77	0.9783	0	0	0	34.397								95.77	0.7278	0	0	0	25.5894								95.77	0.56	0	0	0	19.6896
											95.85	0.9783	0	0	0	34.397								95.85	0.7277	0	0	0	25.5859								95.85	0.5598	0	0	0	19.6826
											95.92	0.9783	0	0	0	34.397								95.92	0.7276	0	0	0	25.5824								95.92	0.5597	0	0	0	19.6791
											96	0.9783	0	0	0	34.397								96	0.7274	0	0	0	25.5754								96	0.5595	0	0	0	19.672
											96.08	0.9782	0	0	0	34.3935								96.08	0.7273	0	0	0	25.5719								96.08	0.5594	0	0	0	19.6685
											96.15	0.9782	0	0	0	34.3935								96.15	0.7271	0	0	0	25.5648								96.15	0.5592	0	0	0	19.6615
											96.22	0.9781	0	0	0	34.39								96.22	0.727	0	0	0	25.5613								96.22	0.5591	0	0	0	19.658
											96.3	0.9781	0	0	0	34.39								96.3	0.7268	0	0	0	25.5543								96.3	0.5589	0	0	0	19.6509
											96.38	0.9781	0	0	0	34.39								96.38	0.7267	0	0	0	25.5508								96.38	0.5588	0	0	0	19.6474
											96.45	0.978	0	0	0	34.3865								96.45	0.7265	0	0	0	25.5437								96.45	0.5586	0	0	0	19.6404
											96.52	0.978	0	0	0	34.3865								96.52	0.7264	0	0	0	25.5402								96.52	0.5584	0	0	0	19.6333
											96.6	0.978	0	0	0	34.3865								96.6	0.7262	0	0	0	25.5332								96.6	0.5583	0	0	0	19.6298
											96.67	0.978	0	0	0	34.3865								96.67	0.7261	0	0	0	25.5297								96.67	0.5581	0	0	0	19.6228
											96.75	0.978	0	0	0	34.3865								96.75	0.726	0	0	0	25.5262								96.75	0.5579	0	0	0	19.6158
											96.83	0.978	0	0	0	34.3865								96.83	0.7258	0	0	0	25.5191								96.83	0.5578	0	0	0	19.6122
											96.9	0.978	0	0	0	34.3865								96.9	0.7257	0	0	0	25.5156								96.9	0.5576	0	0	0	19.6052
											96.97	0.978	0	0	0	34.3865								96.97	0.7255	0	0	0	25.5086								96.97	0.5574	0	0	0	19.5982
											97.05	0.978	0	0	0	34.3865								97.05	0.7254	0	0	0	25.5051								97.05	0.5573	0	0	0	19.5947
											97.12	0.9781	0	0	0	34.39								97.12	0.7253	0	0	0	25.5015								97.12	0.5571	0	0	0	19.5876
											97.2	0.9781	0	0	0	34.39								97.2	0.7251	0	0	0	25.4945								97.2	0.5569	0	0	0	19.5806
											97.27	0.9782	0	0	0	34.3935								97.27	0.725	0	0	0	25.491								97.27	0.5568	0	0	0	19.5771
											97.35	0.9783	0	0	0	34.397								97.35	0.7248	0	0	0	25.484								97.35	0.5566	0	0	0	19.5701
											97.42	0.9783	0	0	0	34.397								97.42	0.7247	0	0	0	25.4805								97.42	0.5564	0	0	0	19.563
											97.5	0.9784	0	0	0	34.4005								97.5	0.7246	0	0	0	25.4769								97.5	0.5562	0	0	0	19.556
											97.58	0.9785	0	0	0	34.4041								97.58	0.7244	0	0	0	25.4699								97.58	0.5561	0	0	0	19.5525
											97.65	0.9786	0	0	0	34.4076								97.65	0.7243	0	0	0	25.4664								97.65	0.5559	0	0	0	19.5454
											97.72	0.9787	0	0	0	34.4111								97.72	0.7241	0	0	0	25.4594								97.72	0.5557	0	0	0	19.5384
											97.8	0.9788	0	0	0	34.4146								97.8	0.724	0	0	0	25.4558								97.8	0.5555	0	0	0	19.5314
											97.88	0.9789	0	0	0	34.4181								97.88	0.7239	0	0	0	25.4523								97.88	0.5553	0	0	0	19.5243
											97.95	0.979	0	0	0	34.4216								97.95	0.7237	0	0	0	25.4453								97.95	0.5551	0	0	0	19.5173
											98.02	0.9792	0	0	0	34.4287								98.02	0.7236	0	0	0	25.4418								98.02	0.555	0	0	0	19.5138
											98.1	0.9793	0	0	0	34.4322								98.1	0.7234	0	0	0	25.4347								98.1	0.5548	0	0	0	19.5068
											98.17	0.9794	0	0	0	34.4357								98.17	0.7233	0	0	0	25.4312								98.17	0.5546	0	0	0	19.4997
											98.25	0.9795	0	0	0	34.4392								98.25	0.7232	0	0	0	25.4277								98.25	0.5544	0	0	0	19.4927
											98.33	0.9796	0	0	0	34.4427								98.33	0.723	0	0	0	25.4207								98.33	0.5542	0	0	0	19.4857
											98.4	0.9798	0	0	0	34.4498								98.4	0.7229	0	0	0	25.4172								98.4	0.554	0	0	0	19.4786
											98.47	0.9799	0	0	0	34.4533								98.47	0.7227	0	0	0	25.4101								98.47	0.5538	0	0	0	19.4716
											98.55	0.98	0	0	0	34.4568								98.55	0.7226	0	0	0	25.4066								98.55	0.5536	0	0	0	19.4646
											98.62	0.9801	0	0	0	34.4603								98.62	0.7224	0	0	0	25.3996								98.62	0.5534	0	0	0	19.4575
											98.7	0.9801	0	0	0	34.4603								98.7	0.7223	0	0	0	25.3961								98.7	0.5532	0	0	0	19.4505
											98.77	0.9802	0	0	0	34.4638								98.77	0.7221	0	0	0	25.389								98.77	0.553	0	0	0	19.4435
											98.85	0.9803	0	0	0	34.4673								98.85	0.722	0	0	0	25.3855								98.85	0.5528	0	0	0	19.4364
											98.92	0.9803	0	0	0	34.4673								98.92	0.7219	0	0	0	25.382								98.92	0.5526	0	0	0	19.4294
											99	0.9803	0	0	0	34.4673								99	0.7217	0	0	0	25.375								99	0.5524	0	0	0	19.4224
											99.08	0.9804	0	0	0	34.4709								99.08	0.7216	0	0	0	25.3715								99.08	0.5523	0	0	0	19.4189
											99.15	0.9804	0	0	0	34.4709								99.15	0.7214	0	0	0	25.3644								99.15	0.5521	0	0	0	19.4118
											99.22	0.9803	0	0	0	34.4673								99.22	0.7213	0	0	0	25.3609								99.22	0.5519	0	0	0	19.4048
											99.3	0.9803	0	0	0	34.4673								99.3	0.7211	0	0	0	25.3539								99.3	0.5517	0	0	0	19.3978
											99.38	0.9803	0	0	0	34.4673								99.38	0.721	0	0	0	25.3504								99.38	0.5515	0	0	0	19.3907
											99.45	0.9803	0	0	0	34.4673								99.45	0.7208	0	0	0	25.3433								99.45	0.5513	0	0	0	19.3837
											99.52	0.9802	0	0	0	34.4638								99.52	0.7207	0	0	0	25.3398								99.52	0.5511	0	0	0	19.3767
											99.6	0.9801	0	0	0	34.4603								99.6	0.7205	0	0	0	25.3328								99.6	0.5509	0	0	0	19.3696
											99.67	0.98	0	0	0	34.4568								99.67	0.7204	0	0	0	25.3293								99.67	0.5507	0	0	0	19.3626
											99.75	0.9799	0	0	0	34.4533								99.75	0.7203	0	0	0	25.3257								99.75	0.5505	0	0	0	19.3556
											99.83	0.9798	0	0	0	34.4498								99.83	0.7201	0	0	0	25.3187								99.83	0.5503	0	0	0	19.3485
											99.9	0.9797	0	0	0	34.4463								99.9	0.72	0	0	0	25.3152								99.9	0.5502	0	0	0	19.345
											99.97	0.9795	0	0	0	34.4392								99.97	0.7198	0	0	0	25.3082								99.97	0.55	0	0	0	19.338
											100.05	0.9794	0	0	0	34.4357								100.05	0.7197	0	0	0	25.3047								100.05	0.5498	0	0	0	19.331
											100.12	0.9792	0	0	0	34.4287								100.12	0.7195	0	0	0	25.2976								100.12	0.5496	0	0	0	19.3239
											100.2	0.979	0	0	0	34.4216								100.2	0.7194	0	0	0	25.2941								100.2	0.5494	0	0	0	19.3169
											100.27	0.9788	0	0	0	34.4146								100.27	0.7193	0	0	0	25.2906								100.27	0.5492	0	0	0	19.3099
											100.35	0.9786	0	0	0	34.4076								100.35	0.7191	0	0	0	25.2836								100.35	0.5491	0	0	0	19.3064
											100.42	0.9784	0	0	0	34.4005								100.42	0.719	0	0	0	25.28								100.42	0.5489	0	0	0	19.2993
											100.5	0.9781	0	0	0	34.39								100.5	0.7188	0	0	0	25.273								100.5	0.5487	0	0	0	19.2923
											100.58	0.9779	0	0	0	34.383								100.58	0.7187	0	0	0	25.2695								100.58	0.5485	0	0	0	19.2853
											100.65	0.9777	0	0	0	34.3759								100.65	0.7185	0	0	0	25.2625								100.65	0.5484	0	0	0	19.2817
											100.72	0.9774	0	0	0	34.3654								100.72	0.7184	0	0	0	25.2589								100.72	0.5482	0	0	0	19.2747
											100.8	0.9772	0	0	0	34.3584								100.8	0.7183	0	0	0	25.2554								100.8	0.548	0	0	0	19.2677
											100.88	0.9769	0	0	0	34.3478								100.88	0.7181	0	0	0	25.2484								100.88	0.5478	0	0	0	19.2606
											100.95	0.9766	0	0	0	34.3373								100.95	0.718	0	0	0	25.2449								100.95	0.5477	0	0	0	19.2571
											101.02	0.9763	0	0	0	34.3267								101.02	0.7179	0	0	0	25.2414								101.02	0.5475	0	0	0	19.2501
											101.1	0.976	0	0	0	34.3162								101.1	0.7177	0	0	0	25.2343								101.1	0.5473	0	0	0	19.2431
											101.17	0.9757	0	0	0	34.3056								101.17	0.7176	0	0	0	25.2308								101.17	0.5472	0	0	0	19.2396
											101.25	0.9754	0	0	0	34.2951								101.25	0.7175	0	0	0	25.2273								101.25	0.547	0	0	0	19.2325
											101.33	0.975	0	0	0	34.281								101.33	0.7173	0	0	0	25.2203								101.33	0.5468	0	0	0	19.2255
											101.4	0.9747	0	0	0	34.2705								101.4	0.7172	0	0	0	25.2168								101.4	0.5467	0	0	0	19.222
											101.47	0.9743	0	0	0	34.2564								101.47	0.7171	0	0	0	25.2132								101.47	0.5465	0	0	0	19.2149
											101.55	0.974	0	0	0	34.2458								101.55	0.717	0	0	0	25.2097								101.55	0.5464	0	0	0	19.2114
											101.62	0.9736	0	0	0	34.2318								101.62	0.7168	0	0	0	25.2027								101.62	0.5462	0	0	0	19.2044
											101.7	0.9733	0	0	0	34.2212								101.7	0.7167	0	0	0	25.1992								101.7	0.546	0	0	0	19.1974
											101.77	0.9729	0	0	0	34.2072								101.77	0.7166	0	0	0	25.1957								101.77	0.5459	0	0	0	19.1938
											101.85	0.9725	0	0	0	34.1931								101.85	0.7165	0	0	0	25.1921								101.85	0.5457	0	0	0	19.1868
											101.92	0.9721	0	0	0	34.179								101.92	0.7163	0	0	0	25.1851								101.92	0.5456	0	0	0	19.1833
											102	0.9718	0	0	0	34.1685								102	0.7162	0	0	0	25.1816								102	0.5454	0	0	0	19.1763
											102.08	0.9714	0	0	0	34.1544								102.08	0.7161	0	0	0	25.1781								102.08	0.5453	0	0	0	19.1727
											102.15	0.971	0	0	0	34.1404								102.15	0.716	0	0	0	25.1746								102.15	0.5451	0	0	0	19.1657
											102.22	0.9706	0	0	0	34.1263								102.22	0.7159	0	0	0	25.171								102.22	0.5449	0	0	0	19.1587
											102.3	0.9703	0	0	0	34.1157								102.3	0.7157	0	0	0	25.164								102.3	0.5448	0	0	0	19.1552
											102.38	0.9699	0	0	0	34.1017								102.38	0.7156	0	0	0	25.1605								102.38	0.5446	0	0	0	19.1481
											102.45	0.9695	0	0	0	34.0876								102.45	0.7155	0	0	0	25.157								102.45	0.5445	0	0	0	19.1446
											102.52	0.9692	0	0	0	34.0771								102.52	0.7154	0	0	0	25.1535								102.52	0.5443	0	0	0	19.1376
											102.6	0.9688	0	0	0	34.063								102.6	0.7153	0	0	0	25.1499								102.6	0.5441	0	0	0	19.1306
											102.67	0.9685	0	0	0	34.0525								102.67	0.7152	0	0	0	25.1464								102.67	0.544	0	0	0	19.127
											102.75	0.9682	0	0	0	34.0419								102.75	0.715	0	0	0	25.1394								102.75	0.5438	0	0	0	19.12
											102.83	0.9679	0	0	0	34.0314								102.83	0.7149	0	0	0	25.1359								102.83	0.5437	0	0	0	19.1165
											102.9	0.9676	0	0	0	34.0208								102.9	0.7148	0	0	0	25.1324								102.9	0.5435	0	0	0	19.1095
											102.97	0.9673	0	0	0	34.0103								102.97	0.7147	0	0	0	25.1289								102.97	0.5433	0	0	0	19.1024
											103.05	0.9671	0	0	0	34.0032								103.05	0.7146	0	0	0	25.1253								103.05	0.5432	0	0	0	19.0989
											103.12	0.9669	0	0	0	33.9962								103.12	0.7144	0	0	0	25.1183								103.12	0.543	0	0	0	19.0919
											103.2	0.9666	0	0	0	33.9857								103.2	0.7143	0	0	0	25.1148								103.2	0.5429	0	0	0	19.0884
											103.27	0.9665	0	0	0	33.9821								103.27	0.7142	0	0	0	25.1113								103.27	0.5427	0	0	0	19.0813
											103.35	0.9663	0	0	0	33.9751								103.35	0.7141	0	0	0	25.1078								103.35	0.5425	0	0	0	19.0743
											103.42	0.9661	0	0	0	33.9681								103.42	0.714	0	0	0	25.1042								103.42	0.5424	0	0	0	19.0708
											103.5	0.966	0	0	0	33.9646								103.5	0.7138	0	0	0	25.0972								103.5	0.5422	0	0	0	19.0638
											103.58	0.9659	0	0	0	33.961								103.58	0.7137	0	0	0	25.0937								103.58	0.542	0	0	0	19.0567
											103.65	0.9658	0	0	0	33.9575								103.65	0.7136	0	0	0	25.0902								103.65	0.5419	0	0	0	19.0532
											103.72	0.9658	0	0	0	33.9575								103.72	0.7134	0	0	0	25.0831								103.72	0.5417	0	0	0	19.0462
											103.8	0.9657	0	0	0	33.954								103.8	0.7133	0	0	0	25.0796								103.8	0.5416	0	0	0	19.0427
											103.88	0.9657	0	0	0	33.954								103.88	0.7132	0	0	0	25.0761								103.88	0.5414	0	0	0	19.0356
											103.95	0.9658	0	0	0	33.9575								103.95	0.713	0	0	0	25.0691								103.95	0.5413	0	0	0	19.0321
											104.02	0.9658	0	0	0	33.9575								104.02	0.7129	0	0	0	25.0656								104.02	0.5411	0	0	0	19.0251
											104.1	0.9659	0	0	0	33.961								104.1	0.7128	0	0	0	25.062								104.1	0.541	0	0	0	19.0216
											104.17	0.9659	0	0	0	33.961								104.17	0.7126	0	0	0	25.055								104.17	0.5408	0	0	0	19.0145
											104.25	0.966	0	0	0	33.9646								104.25	0.7125	0	0	0	25.0515								104.25	0.5407	0	0	0	19.011
											104.33	0.9662	0	0	0	33.9716								104.33	0.7124	0	0	0	25.048								104.33	0.5405	0	0	0	19.004
											104.4	0.9663	0	0	0	33.9751								104.4	0.7122	0	0	0	25.041								104.4	0.5404	0	0	0	19.0005
											104.47	0.9664	0	0	0	33.9786								104.47	0.7121	0	0	0	25.0374								104.47	0.5402	0	0	0	18.9934
											104.55	0.9666	0	0	0	33.9857								104.55	0.7119	0	0	0	25.0304								104.55	0.5401	0	0	0	18.9899
											104.62	0.9668	0	0	0	33.9927								104.62	0.7118	0	0	0	25.0269								104.62	0.5399	0	0	0	18.9829
											104.7	0.967	0	0	0	33.9997								104.7	0.7116	0	0	0	25.0199								104.7	0.5398	0	0	0	18.9794
											104.77	0.9672	0	0	0	34.0068								104.77	0.7115	0	0	0	25.0163								104.77	0.5397	0	0	0	18.9759
											104.85	0.9674	0	0	0	34.0138								104.85	0.7114	0	0	0	25.0128								104.85	0.5395	0	0	0	18.9688
											104.92	0.9676	0	0	0	34.0208								104.92	0.7112	0	0	0	25.0058								104.92	0.5394	0	0	0	18.9653
											105	0.9678	0	0	0	34.0278								105	0.7111	0	0	0	25.0023								105	0.5393	0	0	0	18.9618
											105.08	0.9681	0	0	0	34.0384								105.08	0.7109	0	0	0	24.9952								105.08	0.5391	0	0	0	18.9548
											105.15	0.9683	0	0	0	34.0454								105.15	0.7108	0	0	0	24.9917								105.15	0.539	0	0	0	18.9512
											105.22	0.9685	0	0	0	34.0525								105.22	0.7106	0	0	0	24.9847								105.22	0.5389	0	0	0	18.9477
											105.3	0.9688	0	0	0	34.063								105.3	0.7105	0	0	0	24.9812								105.3	0.5387	0	0	0	18.9407
											105.38	0.969	0	0	0	34.07								105.38	0.7103	0	0	0	24.9741								105.38	0.5386	0	0	0	18.9372
											105.45	0.9692	0	0	0	34.0771								105.45	0.7102	0	0	0	24.9706								105.45	0.5385	0	0	0	18.9337
											105.52	0.9695	0	0	0	34.0876								105.52	0.71	0	0	0	24.9636								105.52	0.5384	0	0	0	18.9301
											105.6	0.9697	0	0	0	34.0947								105.6	0.7099	0	0	0	24.9601								105.6	0.5382	0	0	0	18.9231
											105.67	0.9699	0	0	0	34.1017								105.67	0.7097	0	0	0	24.9531								105.67	0.5381	0	0	0	18.9196
											105.75	0.9702	0	0	0	34.1122								105.75	0.7096	0	0	0	24.9495								105.75	0.538	0	0	0	18.9161
											105.83	0.9704	0	0	0	34.1193								105.83	0.7095	0	0	0	24.946								105.83	0.5379	0	0	0	18.9126
											105.9	0.9706	0	0	0	34.1263								105.9	0.7093	0	0	0	24.939								105.9	0.5378	0	0	0	18.909
											105.97	0.9709	0	0	0	34.1368								105.97	0.7092	0	0	0	24.9355								105.97	0.5377	0	0	0	18.9055
											106.05	0.9711	0	0	0	34.1439								106.05	0.709	0	0	0	24.9284								106.05	0.5375	0	0	0	18.8985
											106.12	0.9713	0	0	0	34.1509								106.12	0.7089	0	0	0	24.9249								106.12	0.5374	0	0	0	18.895
											106.2	0.9716	0	0	0	34.1615								106.2	0.7087	0	0	0	24.9179								106.2	0.5373	0	0	0	18.8915
											106.27	0.9718	0	0	0	34.1685								106.27	0.7086	0	0	0	24.9144								106.27	0.5372	0	0	0	18.888
											106.35	0.972	0	0	0	34.1755								106.35	0.7085	0	0	0	24.9109								106.35	0.5371	0	0	0	18.8844
											106.42	0.9723	0	0	0	34.1861								106.42	0.7083	0	0	0	24.9038								106.42	0.537	0	0	0	18.8809
											106.5	0.9725	0	0	0	34.1931								106.5	0.7082	0	0	0	24.9003								106.5	0.5369	0	0	0	18.8774
											106.58	0.9727	0	0	0	34.2001								106.58	0.7081	0	0	0	24.8968								106.58	0.5368	0	0	0	18.8739
											106.65	0.973	0	0	0	34.2107								106.65	0.7079	0	0	0	24.8898								106.65	0.5367	0	0	0	18.8704
											106.72	0.9732	0	0	0	34.2177								106.72	0.7078	0	0	0	24.8862								106.72	0.5366	0	0	0	18.8669
											106.8	0.9735	0	0	0	34.2283								106.8	0.7077	0	0	0	24.8827								106.8	0.5365	0	0	0	18.8633
											106.88	0.9737	0	0	0	34.2353								106.88	0.7075	0	0	0	24.8757								106.88	0.5364	0	0	0	18.8598
											106.95	0.974	0	0	0	34.2458								106.95	0.7074	0	0	0	24.8722								106.95	0.5363	0	0	0	18.8563
											107.02	0.9743	0	0	0	34.2564								107.02	0.7073	0	0	0	24.8687								107.02	0.5362	0	0	0	18.8528
											107.1	0.9745	0	0	0	34.2634								107.1	0.7071	0	0	0	24.8616								107.1	0.5361	0	0	0	18.8493
											107.17	0.9748	0	0	0	34.274								107.17	0.707	0	0	0	24.8581								107.17	0.5361	0	0	0	18.8493
											107.25	0.9751	0	0	0	34.2845								107.25	0.7069	0	0	0	24.8546								107.25	0.536	0	0	0	18.8458
											107.33	0.9755	0	0	0	34.2986								107.33	0.7068	0	0	0	24.8511								107.33	0.5359	0	0	0	18.8422
											107.4	0.9758	0	0	0	34.3091								107.4	0.7067	0	0	0	24.8476								107.4	0.5358	0	0	0	18.8387
											107.47	0.9761	0	0	0	34.3197								107.47	0.7065	0	0	0	24.8405								107.47	0.5357	0	0	0	18.8352
											107.55	0.9764	0	0	0	34.3302								107.55	0.7064	0	0	0	24.837								107.55	0.5356	0	0	0	18.8317
											107.62	0.9768	0	0	0	34.3443								107.62	0.7063	0	0	0	24.8335								107.62	0.5356	0	0	0	18.8317
											107.7	0.9771	0	0	0	34.3548								107.7	0.7062	0	0	0	24.83								107.7	0.5355	0	0	0	18.8282
											107.77	0.9775	0	0	0	34.3689								107.77	0.7061	0	0	0	24.8265								107.77	0.5354	0	0	0	18.8247
											107.85	0.9778	0	0	0	34.3794								107.85	0.706	0	0	0	24.823								107.85	0.5353	0	0	0	18.8211
											107.92	0.9782	0	0	0	34.3935								107.92	0.7059	0	0	0	24.8194								107.92	0.5353	0	0	0	18.8211
											108	0.9785	0	0	0	34.4041								108	0.7057	0	0	0	24.8124								108	0.5352	0	0	0	18.8176
											108.08	0.9789	0	0	0	34.4181								108.08	0.7056	0	0	0	24.8089								108.08	0.5351	0	0	0	18.8141
											108.15	0.9792	0	0	0	34.4287								108.15	0.7055	0	0	0	24.8054								108.15	0.535	0	0	0	18.8106
											108.22	0.9796	0	0	0	34.4427								108.22	0.7054	0	0	0	24.8019								108.22	0.535	0	0	0	18.8106
											108.3	0.9799	0	0	0	34.4533								108.3	0.7053	0	0	0	24.7983								108.3	0.5349	0	0	0	18.8071
											108.38	0.9802	0	0	0	34.4638								108.38	0.7052	0	0	0	24.7948								108.38	0.5348	0	0	0	18.8036
											108.45	0.9806	0	0	0	34.4779								108.45	0.7051	0	0	0	24.7913								108.45	0.5347	0	0	0	18.8001
											108.52	0.9809	0	0	0	34.4884								108.52	0.705	0	0	0	24.7878								108.52	0.5347	0	0	0	18.8001
											108.6	0.9812	0	0	0	34.499								108.6	0.7049	0	0	0	24.7843								108.6	0.5346	0	0	0	18.7965
											108.67	0.9815	0	0	0	34.5095								108.67	0.7048	0	0	0	24.7808								108.67	0.5345	0	0	0	18.793
											108.75	0.9818	0	0	0	34.5201								108.75	0.7047	0	0	0	24.7773								108.75	0.5345	0	0	0	18.793
											108.83	0.982	0	0	0	34.5271								108.83	0.7046	0	0	0	24.7737								108.83	0.5344	0	0	0	18.7895
											108.9	0.9823	0	0	0	34.5377								108.9	0.7045	0	0	0	24.7702								108.9	0.5343	0	0	0	18.786
											108.97	0.9825	0	0	0	34.5447								108.97	0.7044	0	0	0	24.7667								108.97	0.5342	0	0	0	18.7825
											109.05	0.9827	0	0	0	34.5517								109.05	0.7043	0	0	0	24.7632								109.05	0.5342	0	0	0	18.7825
											109.12	0.9828	0	0	0	34.5552								109.12	0.7043	0	0	0	24.7632								109.12	0.5341	0	0	0	18.779
											109.2	0.983	0	0	0	34.5623								109.2	0.7042	0	0	0	24.7597								109.2	0.534	0	0	0	18.7754
											109.27	0.9831	0	0	0	34.5658								109.27	0.7041	0	0	0	24.7562								109.27	0.534	0	0	0	18.7754
											109.35	0.9832	0	0	0	34.5693								109.35	0.704	0	0	0	24.7526								109.35	0.5339	0	0	0	18.7719
											109.42	0.9833	0	0	0	34.5728								109.42	0.7039	0	0	0	24.7491								109.42	0.5338	0	0	0	18.7684
											109.5	0.9834	0	0	0	34.5763								109.5	0.7038	0	0	0	24.7456								109.5	0.5337	0	0	0	18.7649
											109.58	0.9835	0	0	0	34.5799								109.58	0.7037	0	0	0	24.7421								109.58	0.5337	0	0	0	18.7649
											109.65	0.9835	0	0	0	34.5799								109.65	0.7036	0	0	0	24.7386								109.65	0.5336	0	0	0	18.7614
											109.72	0.9835	0	0	0	34.5799								109.72	0.7035	0	0	0	24.7351								109.72	0.5335	0	0	0	18.7579
											109.8	0.9835	0	0	0	34.5799								109.8	0.7035	0	0	0	24.7351								109.8	0.5334	0	0	0	18.7543
											109.88	0.9835	0	0	0	34.5799								109.88	0.7034	0	0	0	24.7315								109.88	0.5333	0	0	0	18.7508
											109.95	0.9835	0	0	0	34.5799								109.95	0.7033	0	0	0	24.728								109.95	0.5333	0	0	0	18.7508
											110.02	0.9834	0	0	0	34.5763								110.02	0.7032	0	0	0	24.7245								110.02	0.5332	0	0	0	18.7473
											110.1	0.9834	0	0	0	34.5763								110.1	0.7031	0	0	0	24.721								110.1	0.5331	0	0	0	18.7438
											110.17	0.9833	0	0	0	34.5728								110.17	0.703	0	0	0	24.7175								110.17	0.533	0	0	0	18.7403
											110.25	0.9832	0	0	0	34.5693								110.25	0.703	0	0	0	24.7175								110.25	0.5329	0	0	0	18.7368
											110.33	0.9832	0	0	0	34.5693								110.33	0.7029	0	0	0	24.714								110.33	0.5328	0	0	0	18.7332
											110.4	0.9831	0	0	0	34.5658								110.4	0.7028	0	0	0	24.7104								110.4	0.5328	0	0	0	18.7332
											110.47	0.983	0	0	0	34.5623								110.47	0.7027	0	0	0	24.7069								110.47	0.5327	0	0	0	18.7297
											110.55	0.9829	0	0	0	34.5588								110.55	0.7026	0	0	0	24.7034								110.55	0.5326	0	0	0	18.7262
											110.62	0.9829	0	0	0	34.5588								110.62	0.7026	0	0	0	24.7034								110.62	0.5325	0	0	0	18.7227
											110.7	0.9828	0	0	0	34.5552								110.7	0.7025	0	0	0	24.6999								110.7	0.5324	0	0	0	18.7192
											110.77	0.9827	0	0	0	34.5517								110.77	0.7024	0	0	0	24.6964								110.77	0.5323	0	0	0	18.7157
											110.85	0.9827	0	0	0	34.5517								110.85	0.7023	0	0	0	24.6929								110.85	0.5322	0	0	0	18.7122
											110.92	0.9826	0	0	0	34.5482								110.92	0.7022	0	0	0	24.6894								110.92	0.5321	0	0	0	18.7086
											111	0.9826	0	0	0	34.5482								111	0.7021	0	0	0	24.6858								111	0.532	0	0	0	18.7051
											111.08	0.9826	0	0	0	34.5482								111.08	0.7021	0	0	0	24.6858								111.08	0.5319	0	0	0	18.7016
											111.15	0.9826	0	0	0	34.5482								111.15	0.702	0	0	0	24.6823								111.15	0.5319	0	0	0	18.7016
											111.22	0.9825	0	0	0	34.5447								111.22	0.7019	0	0	0	24.6788								111.22	0.5318	0	0	0	18.6981
											111.3	0.9825	0	0	0	34.5447								111.3	0.7018	0	0	0	24.6753								111.3	0.5317	0	0	0	18.6946
											111.38	0.9825	0	0	0	34.5447								111.38	0.7017	0	0	0	24.6718								111.38	0.5316	0	0	0	18.6911
											111.45	0.9825	0	0	0	34.5447								111.45	0.7016	0	0	0	24.6683								111.45	0.5315	0	0	0	18.6875
											111.52	0.9826	0	0	0	34.5482								111.52	0.7016	0	0	0	24.6683								111.52	0.5314	0	0	0	18.684
											111.6	0.9826	0	0	0	34.5482								111.6	0.7015	0	0	0	24.6647								111.6	0.5313	0	0	0	18.6805
											111.67	0.9826	0	0	0	34.5482								111.67	0.7014	0	0	0	24.6612								111.67	0.5312	0	0	0	18.677
											111.75	0.9827	0	0	0	34.5517								111.75	0.7013	0	0	0	24.6577								111.75	0.5311	0	0	0	18.6735
											111.83	0.9827	0	0	0	34.5517								111.83	0.7012	0	0	0	24.6542								111.83	0.531	0	0	0	18.67
											111.9	0.9828	0	0	0	34.5552								111.9	0.7011	0	0	0	24.6507								111.9	0.5309	0	0	0	18.6664
											111.97	0.9829	0	0	0	34.5588								111.97	0.701	0	0	0	24.6472								111.97	0.5308	0	0	0	18.6629
											112.05	0.9829	0	0	0	34.5588								112.05	0.7009	0	0	0	24.6436								112.05	0.5307	0	0	0	18.6594
											112.12	0.983	0	0	0	34.5623								112.12	0.7009	0	0	0	24.6436								112.12	0.5305	0	0	0	18.6524
											112.2	0.983	0	0	0	34.5623								112.2	0.7008	0	0	0	24.6401								112.2	0.5304	0	0	0	18.6489
											112.27	0.9831	0	0	0	34.5658								112.27	0.7007	0	0	0	24.6366								112.27	0.5303	0	0	0	18.6453
											112.35	0.9831	0	0	0	34.5658								112.35	0.7006	0	0	0	24.6331								112.35	0.5302	0	0	0	18.6418
											112.42	0.9832	0	0	0	34.5693								112.42	0.7005	0	0	0	24.6296								112.42	0.5301	0	0	0	18.6383
											112.5	0.9832	0	0	0	34.5693								112.5	0.7004	0	0	0	24.6261								112.5	0.53	0	0	0	18.6348
											112.58	0.9832	0	0	0	34.5693								112.58	0.7003	0	0	0	24.6225								112.58	0.5299	0	0	0	18.6313
											112.65	0.9832	0	0	0	34.5693								112.65	0.7002	0	0	0	24.619								112.65	0.5298	0	0	0	18.6278
											112.72	0.9832	0	0	0	34.5693								112.72	0.7001	0	0	0	24.6155								112.72	0.5297	0	0	0	18.6243
											112.8	0.9832	0	0	0	34.5693								112.8	0.7	0	0	0	24.612								112.8	0.5295	0	0	0	18.6172
											112.88	0.9832	0	0	0	34.5693								112.88	0.6999	0	0	0	24.6085								112.88	0.5294	0	0	0	18.6137
											112.95	0.9831	0	0	0	34.5658								112.95	0.6998	0	0	0	24.605								112.95	0.5293	0	0	0	18.6102
											113.02	0.9831	0	0	0	34.5658								113.02	0.6997	0	0	0	24.6015								113.02	0.5292	0	0	0	18.6067
											113.1	0.983	0	0	0	34.5623								113.1	0.6996	0	0	0	24.5979								113.1	0.529	0	0	0	18.5996
											113.17	0.9829	0	0	0	34.5588								113.17	0.6995	0	0	0	24.5944								113.17	0.5289	0	0	0	18.5961
											113.25	0.9829	0	0	0	34.5588								113.25	0.6994	0	0	0	24.5909								113.25	0.5288	0	0	0	18.5926
											113.33	0.9828	0	0	0	34.5552								113.33	0.6993	0	0	0	24.5874								113.33	0.5286	0	0	0	18.5856
											113.4	0.9826	0	0	0	34.5482								113.4	0.6992	0	0	0	24.5839								113.4	0.5285	0	0	0	18.5821
											113.47	0.9825	0	0	0	34.5447								113.47	0.6991	0	0	0	24.5804								113.47	0.5284	0	0	0	18.5785
											113.55	0.9824	0	0	0	34.5412								113.55	0.699	0	0	0	24.5768								113.55	0.5282	0	0	0	18.5715
											113.62	0.9823	0	0	0	34.5377								113.62	0.6989	0	0	0	24.5733								113.62	0.5281	0	0	0	18.568
											113.7	0.9821	0	0	0	34.5306								113.7	0.6988	0	0	0	24.5698								113.7	0.5279	0	0	0	18.561
											113.77	0.982	0	0	0	34.5271								113.77	0.6987	0	0	0	24.5663								113.77	0.5278	0	0	0	18.5574
											113.85	0.9818	0	0	0	34.5201								113.85	0.6986	0	0	0	24.5628								113.85	0.5277	0	0	0	18.5539
											113.92	0.9817	0	0	0	34.5166								113.92	0.6985	0	0	0	24.5593								113.92	0.5275	0	0	0	18.5469
											114	0.9815	0	0	0	34.5095								114	0.6984	0	0	0	24.5557								114	0.5274	0	0	0	18.5434
											114.08	0.9813	0	0	0	34.5025								114.08	0.6983	0	0	0	24.5522								114.08	0.5272	0	0	0	18.5364
											114.15	0.9812	0	0	0	34.499								114.15	0.6982	0	0	0	24.5487								114.15	0.527	0	0	0	18.5293
											114.22	0.9811	0	0	0	34.4955								114.22	0.6981	0	0	0	24.5452								114.22	0.5269	0	0	0	18.5258
											114.3	0.9809	0	0	0	34.4884								114.3	0.698	0	0	0	24.5417								114.3	0.5267	0	0	0	18.5188
											114.38	0.9808	0	0	0	34.4849								114.38	0.6979	0	0	0	24.5382								114.38	0.5266	0	0	0	18.5153
											114.45	0.9807	0	0	0	34.4814								114.45	0.6978	0	0	0	24.5346								114.45	0.5264	0	0	0	18.5082
											114.52	0.9806	0	0	0	34.4779								114.52	0.6977	0	0	0	24.5311								114.52	0.5263	0	0	0	18.5047
											114.6	0.9805	0	0	0	34.4744								114.6	0.6976	0	0	0	24.5276								114.6	0.5261	0	0	0	18.4977
											114.67	0.9804	0	0	0	34.4709								114.67	0.6975	0	0	0	24.5241								114.67	0.5259	0	0	0	18.4906
											114.75	0.9803	0	0	0	34.4673								114.75	0.6974	0	0	0	24.5206								114.75	0.5258	0	0	0	18.4871
											114.83	0.9803	0	0	0	34.4673								114.83	0.6972	0	0	0	24.5136								114.83	0.5256	0	0	0	18.4801
											114.9	0.9803	0	0	0	34.4673								114.9	0.6971	0	0	0	24.51								114.9	0.5254	0	0	0	18.4731
											114.97	0.9802	0	0	0	34.4638								114.97	0.697	0	0	0	24.5065								114.97	0.5253	0	0	0	18.4695
											115.05	0.9802	0	0	0	34.4638								115.05	0.6969	0	0	0	24.503								115.05	0.5251	0	0	0	18.4625
											115.12	0.9803	0	0	0	34.4673								115.12	0.6968	0	0	0	24.4995								115.12	0.5249	0	0	0	18.4555
											115.2	0.9803	0	0	0	34.4673								115.2	0.6967	0	0	0	24.496								115.2	0.5247	0	0	0	18.4485
											115.27	0.9803	0	0	0	34.4673								115.27	0.6966	0	0	0	24.4925								115.27	0.5246	0	0	0	18.4449
											115.35	0.9803	0	0	0	34.4673								115.35	0.6965	0	0	0	24.4889								115.35	0.5244	0	0	0	18.4379
											115.42	0.9804	0	0	0	34.4709								115.42	0.6964	0	0	0	24.4854								115.42	0.5242	0	0	0	18.4309
											115.5	0.9805	0	0	0	34.4744								115.5	0.6963	0	0	0	24.4819								115.5	0.524	0	0	0	18.4238
											115.58	0.9805	0	0	0	34.4744								115.58	0.6961	0	0	0	24.4749								115.58	0.5239	0	0	0	18.4203
											115.65	0.9806	0	0	0	34.4779								115.65	0.696	0	0	0	24.4714								115.65	0.5237	0	0	0	18.4133
											115.72	0.9807	0	0	0	34.4814								115.72	0.6959	0	0	0	24.4678								115.72	0.5235	0	0	0	18.4063
											115.8	0.9807	0	0	0	34.4814								115.8	0.6958	0	0	0	24.4643								115.8	0.5233	0	0	0	18.3992
											115.88	0.9808	0	0	0	34.4849								115.88	0.6957	0	0	0	24.4608								115.88	0.5231	0	0	0	18.3922
											115.95	0.9809	0	0	0	34.4884								115.95	0.6956	0	0	0	24.4573								115.95	0.523	0	0	0	18.3887
											116.02	0.9809	0	0	0	34.4884								116.02	0.6954	0	0	0	24.4503								116.02	0.5228	0	0	0	18.3816
											116.1	0.981	0	0	0	34.492								116.1	0.6953	0	0	0	24.4467								116.1	0.5226	0	0	0	18.3746
											116.17	0.9811	0	0	0	34.4955								116.17	0.6952	0	0	0	24.4432								116.17	0.5224	0	0	0	18.3676
											116.25	0.9811	0	0	0	34.4955								116.25	0.6951	0	0	0	24.4397								116.25	0.5223	0	0	0	18.3641
											116.32	0.9812	0	0	0	34.499								116.32	0.695	0	0	0	24.4362								116.32	0.5221	0	0	0	18.357
											116.4	0.9812	0	0	0	34.499								116.4	0.6948	0	0	0	24.4292								116.4	0.5219	0	0	0	18.35
											116.47	0.9812	0	0	0	34.499								116.47	0.6947	0	0	0	24.4257								116.47	0.5217	0	0	0	18.343
											116.55	0.9812	0	0	0	34.499								116.55	0.6946	0	0	0	24.4221								116.55	0.5215	0	0	0	18.3359
											116.62	0.9812	0	0	0	34.499								116.62	0.6945	0	0	0	24.4186								116.62	0.5214	0	0	0	18.3324
											116.7	0.9812	0	0	0	34.499								116.7	0.6943	0	0	0	24.4116								116.7	0.5212	0	0	0	18.3254
											116.77	0.9811	0	0	0	34.4955								116.77	0.6942	0	0	0	24.4081								116.77	0.521	0	0	0	18.3184
											116.85	0.9811	0	0	0	34.4955								116.85	0.6941	0	0	0	24.4046								116.85	0.5208	0	0	0	18.3113
											116.92	0.981	0	0	0	34.492								116.92	0.694	0	0	0	24.401								116.92	0.5206	0	0	0	18.3043
											117	0.9809	0	0	0	34.4884								117	0.6938	0	0	0	24.394								117	0.5205	0	0	0	18.3008
[truncated: 6,439 more rows]
[truncated: 12 more columns]

## Sheet: tk2-tx1ststat (2)
1b												2b												3b												4b												5b
[truncated: 8,003 more rows]
[truncated: 3 more columns]
