# Supplementary material for: Computations of the shear stresses distribution experienced by passive particles as they circulate in turbulent flow: A case study for vWF protein molecules
Source: PLoS One. 2022 Aug 29;17(8):e0273312. doi: 10.1371/journal.pone.0273312 (PMC9423662; doi:10.1371/journal.pone.0273312)
Supplement: S3 File — (XLSX) [file pone.0273312.s003.xlsx]

## Sheet: sheardist1b
tau	τ	npr	int	npr/int -> PDF	int'		tau	τ	npr	int	npr/int (PDF)		tau	τ	npr	int	npr/int (PDF)		tau	τ	npr	int	npr/int (PDF)			y	x
0	0.0092	42		0.00666784			14.9	-0.2191	28		0.00394254		74.9	-0.1926	29		0.00324087		299.9	0.0808	24		0.00376327			0	0.334441
0	0.0722	19	1.9215	0.0030164	0.000305054		14.9	-0.148	13	1.45755	0.00183047		74.9	-0.1031	43	3.222	0.00480543		299.9	0.1445	90	3.6309	0.0141123			1.4	0.334441
0	0.1352	35	1.701	0.00555653	0.000270048		14.9	-0.077	39	1.846	0.0054914		74.9	-0.0136	43	3.8485	0.00480543		299.9	0.2083	156	7.8474	0.0244613
0	0.1982	92	4.0005	0.0146057	0.000635112		14.9	-0.0059	94	4.72815	0.0132357		74.9	0.0759	63	4.7435	0.00704051		299.9	0.2721	300	14.5464	0.0470409
0	0.2612	186	8.757	0.029529	0.00139024		14.9	0.0651	102	6.958	0.0143621		74.9	0.1654	164	10.1582	0.0183277		299.9	0.3359	534	26.6046	0.0837328
0	0.3242	438	19.656	0.069536	0.00312055		14.9	0.1362	50	5.4036	0.00704026		74.9	0.2549	288	20.227	0.0321852		299.9	0.3997	1452	63.3534	0.227678
0	0.3872	1386	57.456	0.220039	0.0091216		14.9	0.2072	124	6.177	0.0174598		74.9	0.3444	915	53.8342	0.102255		299.9	0.4634	2984	141.287	0.4679
0	0.4502	2388	118.881	0.379114	0.0188733		14.9	0.2782	243	13.0285	0.0342156		74.9	0.4339	2541	154.656	0.283967		299.9	0.5272	4703	245.215	0.737445
0	0.5132	3739	193	0.593597	0.0306404		14.9	0.3493	771	36.0477	0.108561		74.9	0.5234	5650	366.547	0.631411		299.9	0.591	5630	329.623	0.882801
0	0.5762	4944	273.515	0.7849	0.0434226		14.9	0.4203	1669	86.62	0.235004		74.9	0.6129	8202	619.877	0.916608		299.9	0.6548	6869	398.718	1.07708
0	0.6392	6239	352.264	0.990492	0.0559248		14.9	0.4914	3743	192.397	0.527034		74.9	0.7024	9299	783.17	1.0392		299.9	0.7186	7160	447.525	1.12271
0	0.7023	6395	398.603	1.01526	0.0632814		14.9	0.5624	5482	327.488	0.771894		74.9	0.7919	10408	881.888	1.16314		299.9	0.7824	7374	463.635	1.15627
0	0.7653	7222	428.935	1.14655	0.068097		14.9	0.6334	7568	463.275	1.06561		74.9	0.8814	10696	944.404	1.19532		299.9	0.8461	7535	474.852	1.18151
0	0.8283	7321	458.105	1.16227	0.0727278		14.9	0.7045	7798	546.261	1.098		74.9	0.9709	9350	897.059	1.0449		299.9	0.9099	7035	464.783	1.10311
0	0.8913	6942	449.284	1.1021	0.0713276		14.9	0.7755	7703	550.285	1.08462		74.9	1.0604	8411	794.805	0.939965		299.9	0.9737	6530	432.723	1.02392
0	0.9543	7103	442.418	1.12766	0.0702374		14.9	0.8466	7835	552.376	1.10321		74.9	1.1499	7090	693.67	0.792337		299.9	1.0375	6105	403.057	0.957282
0	1.0173	6260	420.935	0.993826	0.0668268		14.9	0.9176	7746	553.125	1.09068		74.9	1.2394	5993	585.464	0.669743		299.9	1.1013	5225	361.427	0.819296
0	1.0803	5964	385.056	0.946833	0.0611308		14.9	0.9886	7220	531.293	1.01661		74.9	1.3289	4895	487.238	0.547037		299.9	1.1651	4736	317.756	0.742619
0	1.1433	5055	347.098	0.802522	0.0551047		14.9	1.0597	6194	476.868	0.872147		74.9	1.4184	3743	386.551	0.418296		299.9	1.2288	4114	281.872	0.645088													t⁺
0	1.2063	4380	297.202	0.69536	0.0471833		14.9	1.1307	5627	419.645	0.79231		74.9	1.5079	2877	296.245	0.321517		299.9	1.2926	3966	257.752	0.621881
0	1.2693	3873	259.97	0.61487	0.0412723		14.9	1.2018	4747	368.796	0.668402		74.9	1.5974	2582	244.29	0.288549		299.9	1.3564	3040	223.491	0.476681
0	1.3324	3299	226.277	0.523743	0.0359232		14.9	1.2728	4257	319.642	0.599407		74.9	1.6869	1752	193.947	0.195793		299.9	1.4202	2241	168.464	0.351396
0	1.3954	3032	199.426	0.481355	0.0316606		14.9	1.3438	3706	282.687	0.521824		74.9	1.7764	1548	147.675	0.172995		299.9	1.484	2128	139.371	0.333677
0	1.4584	2444	172.494	0.388005	0.0273848		14.9	1.4149	3387	252.156	0.476907		74.9	1.8659	1085	117.827	0.121253		299.9	1.5477	1882	127.719	0.295103
0	1.5214	2015	140.459	0.319898	0.0222989		14.9	1.4859	2724	216.94	0.383553		74.9	1.9554	805	84.5775	0.0899621		299.9	1.6115	1653	112.766	0.259195
0	1.5844	1945	124.74	0.308784	0.0198035		14.9	1.557	2182	174.408	0.307237		74.9	2.0449	554	60.8153	0.0619118		299.9	1.6753	1309	94.4878	0.205255
0	1.6474	1300	102.217	0.206386	0.0162279		14.9	1.628	1979	147.715	0.278653		74.9	2.1344	314	38.843	0.0350908		299.9	1.7391	942	71.8069	0.147708
0	1.7104	1208	79.002	0.19178	0.0125422		14.9	1.6991	1405	120.301	0.197831		74.9	2.2239	163	21.3458	0.0182159		299.9	1.8029	771	54.6447	0.120895
0	1.7734	920	67.032	0.146057	0.0106419		14.9	1.7701	1224	93.3295	0.172345		74.9	2.3134	110	12.2168	0.012293		299.9	1.8667	709	47.212	0.111173
0	1.8364	677	50.3055	0.107479	0.00798641		14.9	1.8411	1128	83.496	0.158828		74.9	2.4029	74	8.234	0.00826981		299.9	1.9304	589	41.3413	0.092357
0	1.8994	495	36.918	0.0785853	0.00586103		14.9	1.9122	799	68.5048	0.112503		74.9	2.4924	76	6.7125	0.00849332		299.9	1.9942	421	32.219	0.0660141
0	1.9624	387	27.783	0.0614394	0.00441078		14.9	1.9832	541	47.57	0.0761756		74.9	2.5819	86	7.2495	0.00961086		299.9	2.058	300	22.9999	0.0470409
0	2.0255	395	24.6721	0.0627094	0.0039169		14.9	2.0543	405	33.6303	0.0570261		74.9	2.6714	8	4.2065	0.000894034		299.9	2.1218	256	17.7364	0.0401416
0	2.0885	460	26.9325	0.0730287	0.00427575		14.9	2.1253	312	25.4535	0.0439312		74.9	2.7609	10	0.8055	0.00111754		299.9	2.1856	210	14.8654	0.0329286
0	2.1515	338	25.137	0.0536602	0.0039907		14.9	2.1963	231	19.2765	0.032526		74.9	2.8504	9	0.85025	0.00100579		299.9	2.2493	194	12.8674	0.0304198
0	2.2145	251	18.5535	0.0398483	0.00294552		14.9	2.2674	198	15.2509	0.0278794		74.9	2.9399	13	0.9845	0.0014528		299.9	2.3131	170	11.6116	0.0266565
0	2.2775	186	13.7655	0.029529	0.00218538		14.9	2.3384	121	11.3245	0.0170374		74.9	3.0294	14	1.20825	0.00156456		299.9	2.3769	125	9.4105	0.0196004
0	2.3405	170	11.214	0.0269889	0.00178031		14.9	2.4095	101	7.8921	0.0142213		74.9	3.1189	22	1.611	0.00245859		299.9	2.4407	112	7.5603	0.0175619
0	2.4035	69	7.5285	0.0109543	0.00119521		14.9	2.4805	88	6.7095	0.0123909		74.9	3.2084	7	1.29775	0.000782279		299.9	2.5045	70	5.8058	0.0109762
0	2.4665	85	4.851	0.0134944	0.000770136		14.9	2.5515	102	6.745	0.0143621		74.9	3.2979	9	0.716	0.00100579		299.9	2.5683	92	5.1678	0.0144259
0	2.5295	75	5.04	0.0119069	0.000800141		14.9	2.6226	98	7.11	0.0137989		74.9	3.3874	17	1.1635	0.00189982		299.9	2.632	29	3.85385	0.00454729
0	2.5925	46	3.8115	0.00730287	0.000605106		14.9	2.6936	84	6.461	0.0118276		74.9	3.4769	3	0.895	0.000335263		299.9	2.6958	41	2.233	0.00642892
0	2.6556	36	2.5871	0.00571529	0.000410723		14.9	2.7647	26	3.9105	0.00366093		74.9	3.5664	3	0.2685	0.000335263		299.9	2.7596	38	2.5201	0.00595851
0	2.7186	37	2.2995	0.00587405	0.000365064		14.9	2.8357	16	1.491	0.00225288		74.9	3.6559	3	0.2685	0.000335263		299.9	2.8234	27	2.0735	0.00423368
0	2.7816	27	2.016	0.00428647	0.000320056		14.9	2.9067	9	0.8875	0.00126725		74.9	3.7454	4	0.31325	0.000447017		299.9	2.8872	33	1.914	0.0051745
0	2.8446	18	1.4175	0.00285765	0.00022504		14.9	2.9778	10	0.67545	0.00140805		74.9	3.8349	3	0.31325	0.000335263		299.9	2.951	28	1.9459	0.00439048
0	2.9076	13	0.9765	0.00206386	0.000155027		14.9	3.0488	12	0.781	0.00168966		74.9	3.9244	4	0.31325	0.000447017		299.9	3.0147	27	1.75175	0.00423368
0	2.9706	9	0.693	0.00142882	0.000110019		14.9	3.1199	18	1.0665	0.00253449		74.9	4.0139	5	0.40275	0.000558771		299.9	3.0785	22	1.5631	0.00344967
0	3.0336	14	0.7245	0.00222261	0.00011502		14.9	3.1909	13	1.1005	0.00183047		74.9	4.1034	7	0.537	0.000782279		299.9	3.1423	17	1.2441	0.00266565
0	3.0966	26	1.26	0.00412771	0.000200035		14.9	3.262	27	1.422	0.00380174		74.9	4.1929	9	0.716	0.00100579		299.9	3.2061	1	0.5742	0.000156803
		100000	6298.89		1				99999	7102.01					99999	8948.21					99999	6377.43

## Sheet: sheardist2b
tau	τ	npr	int	npr/int -> PDF		tau	τ	npr	int	npr/int (PDF)		tau	τ	npr	int	PDF		tau	τ	npr	int	PDF			y	x
0	0.272	91		0.0152801		14.9	0.1175	19		0.0025882		74.9	-0.3099	3		0.000370451		299.9	-0.5895	1		0.000125959			0	0.334441
0	0.3316	210	8.9698	0.0352617		14.9	0.1909	11	1.101	0.00149843		74.9	-0.2289	14	0.6885	0.00172877		299.9	-0.5101	3	0.1588	0.000377877			1.6	0.334441
0	0.3912	1054	37.6672	0.17698		14.9	0.2643	54	2.3855	0.00735593		74.9	-0.1479	23	1.4985	0.00284013		299.9	-0.4307	15	0.7146	0.00188938
0	0.4508	2478	105.254	0.416088		14.9	0.3378	629	25.1003	0.0856829		74.9	-0.067	14	1.49665	0.00172877		299.9	-0.3513	46	2.4217	0.00579411
0	0.5104	3912	190.422	0.656876		14.9	0.4112	2254	105.806	0.307042		74.9	0.014	52	2.673	0.00642115		299.9	-0.2719	122	6.6696	0.015367
0	0.57	5341	275.739	0.896823		14.9	0.4846	4677	254.368	0.637105		74.9	0.095	86	5.589	0.0106196		299.9	-0.1925	345	18.5399	0.0434558
0	0.6296	6375	349.137	1.07045		14.9	0.558	7023	429.39	0.956679		74.9	0.176	144	9.315	0.0177817		299.9	-0.1131	1248	63.2421	0.157197
0	0.6891	6798	391.897	1.14147		14.9	0.6314	8926	585.328	1.21591		74.9	0.257	453	24.1785	0.0559381		299.9	-0.0337	4388	223.749	0.552708
0	0.7487	6325	391.065	1.06205		14.9	0.7049	10277	705.71	1.39994		74.9	0.338	1984	98.6985	0.244992		299.9	0.0457	6694	439.955	0.843169
0	0.8083	6709	388.413	1.12653		14.9	0.7783	9281	717.779	1.26427		74.9	0.419	4910	279.207	0.606305		299.9	0.1251	4588	447.895	0.577899
0	0.8679	6611	396.936	1.11007		14.9	0.8517	8585	655.682	1.16946		74.9	0.4999	7967	520.875	0.983795		299.9	0.2045	3699	328.994	0.465922
0	0.9275	6627	394.492	1.11276		14.9	0.9251	7841	602.834	1.06811		74.9	0.5809	10540	749.533	1.30152		299.9	0.2839	3653	291.874	0.460128
0	0.9871	5882	372.768	0.987664		14.9	0.9985	6857	539.417	0.934067		74.9	0.6619	10310	844.425	1.27312		299.9	0.3633	4347	317.6	0.547543
0	1.0467	5813	348.511	0.976078		14.9	1.0719	5989	471.448	0.815827		74.9	0.7429	9676	809.433	1.19483		299.9	0.4427	6188	418.239	0.779434
0	1.1062	5205	327.786	0.873987		14.9	1.1454	5527	423.213	0.752893		74.9	0.8239	8935	753.745	1.10333		299.9	0.5221	7259	533.846	0.914336
0	1.1658	4199	280.239	0.705067		14.9	1.2188	4354	362.633	0.593106		74.9	0.9049	7798	677.687	0.962926		299.9	0.6014	7624	590.111	0.960311
0	1.2254	3764	237.297	0.632025		14.9	1.2922	3453	286.517	0.470371		74.9	0.9859	7205	607.621	0.8897		299.9	0.6808	7776	611.38	0.979456
0	1.285	3517	216.974	0.59055		14.9	1.3656	2999	236.788	0.408526		74.9	1.0669	6710	563.557	0.828576		299.9	0.7602	6855	580.851	0.863448
0	1.3446	3136	198.259	0.526575		14.9	1.439	2493	201.556	0.339599		74.9	1.1478	5284	485.157	0.652488		299.9	0.8396	6579	533.33	0.828684
0	1.4042	2662	172.78	0.446984		14.9	1.5125	2101	168.829	0.2862		74.9	1.2288	4055	378.229	0.500727		299.9	0.919	5679	486.643	0.715321
0	1.4638	2357	149.566	0.395771		14.9	1.5859	1521	132.927	0.207192		74.9	1.3098	3101	289.818	0.382923		299.9	0.9984	4909	420.344	0.618332
0	1.5233	2245	136.91	0.376965		14.9	1.6593	1143	97.7688	0.1557		74.9	1.3908	2627	231.984	0.324392		299.9	1.0778	4055	355.871	0.510763
0	1.5829	1803	120.63	0.302747		14.9	1.7327	935	76.2626	0.127367		74.9	1.4718	1982	186.664	0.244745		299.9	1.1572	3241	289.651	0.408233
0	1.6425	1335	93.5124	0.224164		14.9	1.8061	711	60.4082	0.0968531		74.9	1.5528	1495	140.818	0.184608		299.9	1.2366	2600	231.888	0.327493																			t⁺
0	1.7021	1044	70.8942	0.175301		14.9	1.8795	595	47.9302	0.0810514		74.9	1.6338	1199	109.107	0.148057		299.9	1.316	2032	183.89	0.255949
0	1.7617	767	53.9678	0.128789		14.9	1.953	442	38.1098	0.0602096		74.9	1.7147	856	83.1247	0.105702		299.9	1.3954	1428	137.362	0.179869
0	1.8213	545	39.0976	0.0915126		14.9	2.0264	365	29.6169	0.0497206		74.9	1.7957	634	60.345	0.0782887		299.9	1.4748	1074	99.3294	0.13528
0	1.8809	453	29.7404	0.0760646		14.9	2.0998	245	22.387	0.0333741		74.9	1.8767	529	47.1015	0.0653229		299.9	1.5542	879	77.5341	0.110718
0	1.9405	467	27.416	0.0784154		14.9	2.1732	215	16.882	0.0292875		74.9	1.9577	358	35.9235	0.0442072		299.9	1.6336	709	63.0436	0.0893049
0	2	425	26.537	0.071363		14.9	2.2466	113	12.0376	0.015393		74.9	2.0387	275	25.6365	0.033958		299.9	1.713	536	49.4265	0.067514
0	2.0596	433	25.5684	0.0727063		14.9	2.32	73	6.8262	0.00994413		74.9	2.1197	210	19.6425	0.0259316		299.9	1.7924	341	34.8169	0.042952
0	2.1192	337	22.946	0.0565867		14.9	2.3935	51	4.557	0.00694727		74.9	2.2007	160	14.985	0.0197574		299.9	1.8718	281	24.6934	0.0353945
0	2.1788	243	17.284	0.0408029		14.9	2.4669	47	3.5966	0.00640238		74.9	2.2816	116	11.1642	0.0143241		299.9	1.9512	185	18.5002	0.0233024
0	2.2384	169	12.2776	0.0283773		14.9	2.5403	44	3.3397	0.00599372		74.9	2.3626	82	8.019	0.0101257		299.9	2.0306	143	13.0216	0.0180121
0	2.298	147	9.4168	0.0246832		14.9	2.6137	37	2.9727	0.00504017		74.9	2.4436	57	5.6295	0.00703857		299.9	2.11	136	11.0763	0.0171304
0	2.3576	113	7.748	0.0189742		14.9	2.6871	34	2.6057	0.00463151		74.9	2.5246	40	3.9285	0.00493935		299.9	2.1894	93	9.0913	0.0117142
0	2.4171	85	5.8905	0.0142726		14.9	2.7606	19	1.94775	0.0025882		74.9	2.6056	19	2.3895	0.00234619		299.9	2.2688	67	6.352	0.00843925
0	2.4767	67	4.5296	0.0112502		14.9	2.834	11	1.101	0.00149843		74.9	2.6866	28	1.9035	0.00345754		299.9	2.3482	41	4.2876	0.00516432
0	2.5363	52	3.5462	0.00873148		14.9	2.9074	8	0.6973	0.00108977		74.9	2.7676	12	1.62	0.0014818		299.9	2.4276	32	2.8981	0.00403069
0	2.5959	41	2.7714	0.00688443		14.9	2.9808	4	0.4404	0.000544884		74.9	2.8486	9	0.8505	0.00111135		299.9	2.507	35	2.6599	0.00440856
0	2.6555	42	2.4734	0.00705235		14.9	3.0542	6	0.367	0.000817325		74.9	2.9295	3	0.4854	0.000370451		299.9	2.5864	17	2.0644	0.0021413
0	2.7151	27	2.0562	0.00453365		14.9	3.1276	4	0.367	0.000544884		74.9	3.0105	10	0.5265	0.00123484		299.9	2.6658	21	1.5086	0.00264514
0	2.7747	28	1.639	0.00470156		14.9	3.2011	4	0.294	0.000544884		74.9	3.0915	5	0.6075	0.000617419		299.9	2.7452	7	1.1116	0.000881712
0	2.8342	10	1.1305	0.00167913		14.9	3.2745	3	0.2569	0.000408663		74.9	3.1725	8	0.5265	0.00098787		299.9	2.8246	8	0.5955	0.00100767
0	2.8938	7	0.5066	0.00117539		14.9	3.3479	3	0.2202	0.000408663		74.9	3.2535	5	0.5265	0.000617419		299.9	2.904	8	0.6352	0.00100767
0	2.9534	8	0.447	0.0013433		14.9	3.4213	6	0.3303	0.000817325		74.9	3.3345	2	0.2835	0.000246967		299.9	2.9834	2	0.397	0.000251918
0	3.013	10	0.5364	0.00167913		14.9	3.4947	6	0.4404	0.000817325		74.9	3.4155	3	0.2025	0.000370451		299.9	3.0628	4	0.2382	0.000503836
0	3.0726	18	0.8344	0.00302243		14.9	3.5682	1	0.25725	0.000136221		74.9	3.4964	3	0.2427	0.000370451		299.9	3.1422	2	0.2382	0.000251918
0	3.1322	3	0.6258	0.000503739		14.9	3.6416	1	0.0734	0.000136221		74.9	3.5774	3	0.243	0.000370451		299.9	3.2216	3	0.1985	0.000377877
0	3.1918	9	0.3576	0.00151122		14.9	3.715	2	0.1101	0.000272442		74.9	3.6584	5	0.324	0.000617419		299.9	3.301	1	0.1588	0.000125959
			5955.46						7341.02						8098.23						7939.1

## Sheet: sheardist6b
tau	τ	npr	int	PDF		tau	τ	npr	int	PDF		tau	τ	npr	int	PDF		tau	τ	npr	int	PDF		y	x
0	-0.5659	19		0.00412096		14.9	-0.7486	8		0.00123742		74.9	-0.8559	2		0.000284378		299.9	-0.7123	1		0.000131005		0	0.334441
0	-0.5198	7	0.5993	0.00151825		14.9	-0.684	7	0.4845	0.00108274		74.9	-0.7855	3	0.176	0.000426567		299.9	-0.636	1	0.0763	0.000131005		5	0.334441
0	-0.4737	6	0.29965	0.00130136		14.9	-0.6193	4	0.35585	0.000618711		74.9	-0.7152	2	0.17575	0.000284378		299.9	-0.5597	4	0.19075	0.00052402
0	-0.4276	41	1.08335	0.0088926		14.9	-0.5547	8	0.3876	0.00123742		74.9	-0.6449	7	0.31635	0.000995322		299.9	-0.4834	11	0.57225	0.00144106
0	-0.3815	80	2.78905	0.0173514		14.9	-0.49	13	0.67935	0.00201081		74.9	-0.5746	2	0.31635	0.000284378		299.9	-0.4071	16	1.03005	0.00209608
0	-0.3354	71	3.48055	0.0153994		14.9	-0.4254	36	1.5827	0.0055684		74.9	-0.5042	16	0.6336	0.00227502		299.9	-0.3307	60	2.9032	0.0078603
0	-0.2892	155	5.2206	0.0336184		14.9	-0.3607	91	4.10845	0.0140757		74.9	-0.4339	44	2.109	0.00625631		299.9	-0.2544	206	10.1479	0.026987
0	-0.2431	192	7.99835	0.0416434		14.9	-0.296	239	10.6755	0.036968		74.9	-0.3636	129	6.08095	0.0183424		299.9	-0.1781	744	36.2425	0.0974678
0	-0.197	365	12.8389	0.0791658		14.9	-0.2314	533	24.9356	0.0824432		74.9	-0.2932	312	15.5232	0.0443629		299.9	-0.1018	4057	183.158	0.531487
0	-0.1509	695	24.433	0.15074		14.9	-0.1667	1182	55.4803	0.182829		74.9	-0.2229	955	44.5351	0.13579		299.9	-0.0255	27597	1207.6	3.61535
0	-0.1048	1052	40.2684	0.228171		14.9	-0.1021	1833	97.3845	0.283524		74.9	-0.1526	2363	116.628	0.335992		299.9	0.0509	31635	2262.66	4.14434
0	-0.0587	1649	62.2581	0.357656		14.9	-0.0374	2844	151.301	0.439904		74.9	-0.0822	6365	307.226	0.905032		299.9	0.1272	10846	1620.65	1.42088
0	-0.0126	2335	91.8312	0.506444		14.9	0.0272	4900	250.131	0.757921		74.9	-0.0119	13553	700.118	1.92709		299.9	0.2035	5375	618.831	0.704152
0	0.0335	3613	137.101	0.783633		14.9	0.0919	7431	398.908	1.14941		74.9	0.0584	15676	1027.4	2.22895		299.9	0.2798	3367	333.507	0.441094
0	0.0797	4832	195.079	1.04803		14.9	0.1565	9304	540.541	1.43912		74.9	0.1288	12271	983.734	1.7448		299.9	0.3561	2553	225.848	0.334456
0	0.1258	6422	259.405	1.39288		14.9	0.2212	9916	621.767	1.53378		74.9	0.1991	9083	750.593	1.2915		299.9	0.4325	2185	180.992	0.286246
0	0.1719	7467	320.141	1.61954		14.9	0.2858	9746	635.083	1.50749		74.9	0.2694	7061	567.462	1.004		299.9	0.5088	1920	156.606	0.25153
0	0.218	8152	360.018	1.76811		14.9	0.3505	8430	587.994	1.30393		74.9	0.3397	5619	445.702	0.798959		299.9	0.5851	1706	138.332	0.223495
0	0.2641	8835	391.55	1.91625		14.9	0.4151	8026	531.529	1.24144		74.9	0.4101	4462	354.851	0.634447		299.9	0.6614	1420	119.257	0.186027
0	0.3102	9083	413.01	1.97004		14.9	0.4798	7155	491.105	1.10672		74.9	0.4804	3598	283.309	0.511595		299.9	0.7377	1229	101.059	0.161005
0	0.3563	8270	399.987	1.7937		14.9	0.5445	6262	434.04	0.968592		74.9	0.5507	3180	238.247	0.452161		299.9	0.8141	1053	87.1724	0.137948
0	0.4025	6198	334.211	1.3443		14.9	0.6091	4764	356.14	0.736885		74.9	0.6211	2810	210.848	0.399551		299.9	0.8904	860	72.9809	0.112664
0	0.4486	5717	274.641	1.23998		14.9	0.6738	3848	278.598	0.5952		74.9	0.6914	2359	181.69	0.335423		299.9	0.9667	721	60.3152	0.0944546
0	0.4947	5107	249.493	1.10767		14.9	0.7384	3113	224.84	0.481512		74.9	0.7617	1883	149.106	0.267742		299.9	1.043	573	49.3661	0.0750659
0	0.5408	4538	222.317	0.984259		14.9	0.8031	2508	181.839	0.387932		74.9	0.8321	1534	120.278	0.218118		299.9	1.1193	483	40.2864	0.0632754
0	0.5869	3377	182.441	0.732447		14.9	0.8677	1783	138.599	0.27579		74.9	0.9024	1365	101.9	0.194088		299.9	1.1957	337	31.324	0.0441487
0	0.633	2686	139.752	0.582574		14.9	0.9324	1537	107.402	0.23774		74.9	0.9727	1156	88.6132	0.16437		299.9	1.272	278	23.4623	0.0364194
0	0.6791	2248	113.729	0.487575		14.9	0.997	1075	84.3676	0.166279		74.9	1.0431	985	75.3632	0.140056		299.9	1.3483	204	18.3883	0.026725
0	0.7252	1590	88.4659	0.344859		14.9	1.0617	841	61.9826	0.130084		74.9	1.1134	803	62.8482	0.114178		299.9	1.4246	152	13.5814	0.0199128
0	0.7714	1270	66.066	0.275454		14.9	1.1263	593	46.3182	0.0917239		74.9	1.1837	626	50.2294	0.0890102		299.9	1.5009	118	10.3005	0.0154586
0	0.8175	1091	54.4211	0.23663		14.9	1.191	452	33.8057	0.0699143		74.9	1.254	457	38.0675	0.0649803		299.9	1.5773	89	7.9074	0.0116594
0	0.8636	790	43.3571	0.171345		14.9	1.2556	380	26.8736	0.0587775		74.9	1.3244	382	29.5328	0.0543161		299.9	1.6536	62	5.76065	0.00812231
0	0.9097	523	30.2646	0.113435		14.9	1.3203	294	21.8039	0.0454753		74.9	1.3947	251	22.25	0.0356894		299.9	1.7299	41	3.92945	0.00537121
0	0.9558	411	21.5287	0.0891429		14.9	1.385	236	17.1455	0.0365039		74.9	1.465	195	15.6769	0.0277268		299.9	1.8062	25	2.5179	0.00327513
0	1.0019	313	16.6882	0.0678874		14.9	1.4496	166	12.9846	0.0256765		74.9	1.5354	122	11.1584	0.017347		299.9	1.8825	19	1.6786	0.0024891
0	1.048	206	11.963	0.0446799		14.9	1.5143	108	8.8639	0.0167052		74.9	1.6057	100	7.8033	0.0142189		299.9	1.9589	20	1.4898	0.0026201
0	1.0941	133	7.81395	0.0288467		14.9	1.5789	74	5.8786	0.0114462		74.9	1.676	69	5.94035	0.00981103		299.9	2.0352	11	1.18265	0.00144106
0	1.1403	122	5.8905	0.0264609		14.9	1.6436	63	4.43195	0.0097447		74.9	1.7464	53	4.2944	0.00753601		299.9	2.1115	10	0.80115	0.00131005
0	1.1864	93	4.95575	0.020171		14.9	1.7082	52	3.7145	0.00804324		74.9	1.8167	49	3.5853	0.00696725		299.9	2.1878	3	0.49595	0.000393015
0	1.2325	80	3.98765	0.0173514		14.9	1.7729	44	3.1056	0.00680582		74.9	1.887	28	2.70655	0.00398129		299.9	2.2641	3	0.2289	0.000393015
0	1.2786	54	3.0887	0.0117122		14.9	1.8375	23	2.1641	0.00355759		74.9	1.9574	24	1.8304	0.00341253		299.9	2.3405	2	0.191	0.00026201
0	1.3247	38	2.1206	0.00824192		14.9	1.9022	17	1.294	0.00262952		74.9	2.0277	15	1.37085	0.00213283		299.9	2.4168	1	0.11445	0.000131005
0	1.3708	38	1.7518	0.00824192		14.9	1.9668	27	1.4212	0.0041763		74.9	2.098	7	0.7733	0.000995322		299.9	2.4931	1	0.0763	0.000131005
0	1.4169	4	0.9681	0.000867571		14.9	2.0315	10	1.19695	0.00154678		74.9	2.1683	6	0.45695	0.000853133		299.9	2.5694	0	0.03815	0
0	1.4631	4	0.1848	0.000867571		14.9	2.0961	8	0.5814	0.00123742		74.9	2.2387	2	0.2816	0.000284378		299.9	2.6457	0	0	0
0	1.5092	3	0.16135	0.000650678		14.9	2.1608	5	0.42055	0.000773389		74.9	2.309	4	0.2109	0.000568755		299.9	2.7221	0	0	0
0	1.5553	3	0.1383	0.000650678		14.9	2.2255	5	0.3235	0.000773389		74.9	2.3793	6	0.3515	0.000853133		299.9	2.7984	0	0	0
0	1.6014	6	0.20745	0.00130136		14.9	2.2901	2	0.2261	0.000309356		74.9	2.4497	4	0.352	0.000568755		299.9	2.8747	0	0	0
0	1.6475	4	0.2305	0.000867571		14.9	2.3548	3	0.16175	0.000464033		74.9	2.52	1	0.17575	0.000142189		299.9	2.951	0	0	0
0	1.6936	11	0.34575	0.00238582		14.9	2.4194	0	0.0969	0		74.9	2.5903	1	0.0703	0.000142189		299.9	3.0273	1	0.03815	0.000131005
			4610.58						6465.05						7032.9						7633.29

## Sheet: sheardist8b
tau	τ	npr	int	PDF		tau	τ	npr	int	PDF		tau	τ	npr	int	PDF		tau	τ	npr	int	PDF		y	x
0	-0.1571	29		0.0461292		14.9	-0.1481	44		0.0684993		74.9	-0.1402	30		0.0518962		299.9	-1.8993	1		0.000125249		0	0.334441
0	-0.1508	20	0.15435	0.0318133		14.9	-0.1417	39	0.2656	0.0607152		74.9	-0.1344	41	0.2059	0.0709248		299.9	-1.8195	1	0.0798	0.000125249		35	0.334441
0	-0.1445	21	0.12915	0.0334039		14.9	-0.1353	26	0.208	0.0404768		74.9	-0.1286	31	0.2088	0.0536261		299.9	-1.7397	0	0.0399	0
0	-0.1383	43	0.1984	0.0683985		14.9	-0.1289	44	0.224	0.0684993		74.9	-0.1229	49	0.228	0.0847638		299.9	-1.6599	0	0	0
0	-0.132	32	0.23625	0.0509012		14.9	-0.1224	57	0.32825	0.0887377		74.9	-0.1171	28	0.2233	0.0484365		299.9	-1.5801	1	0.0399	0.000125249
0	-0.1257	51	0.26145	0.0811238		14.9	-0.116	83	0.448	0.129215		74.9	-0.1113	75	0.2987	0.129741		299.9	-1.5003	4	0.1995	0.000500994
0	-0.1194	46	0.30555	0.0731705		14.9	-0.1096	104	0.5984	0.161907		74.9	-0.1055	85	0.464	0.147039		299.9	-1.4205	0	0.1596	0
0	-0.1131	38	0.2646	0.0604452		14.9	-0.1032	121	0.72	0.188373		74.9	-0.0997	72	0.4553	0.124551		299.9	-1.3407	1	0.0399	0.000125249
0	-0.1068	112	0.4725	0.178154		14.9	-0.0967	136	0.83525	0.211725		74.9	-0.0939	49	0.3509	0.0847638		299.9	-1.2609	2	0.1197	0.000250497
0	-0.1005	107	0.68985	0.170201		14.9	-0.0903	197	1.0656	0.30669		74.9	-0.0882	44	0.26505	0.0761144		299.9	-1.1811	8	0.399	0.00100199
0	-0.0943	104	0.6541	0.165429		14.9	-0.0839	179	1.2032	0.278667		74.9	-0.0824	74	0.3422	0.128011		299.9	-1.1013	11	0.7581	0.00137773
0	-0.088	173	0.87255	0.275185		14.9	-0.0775	219	1.2736	0.340939		74.9	-0.0766	119	0.5597	0.205855		299.9	-1.0214	10	0.83895	0.00125249
0	-0.0817	314	1.53405	0.499468		14.9	-0.071	286	1.64125	0.445245		74.9	-0.0708	115	0.6786	0.198935		299.9	-0.9416	15	0.9975	0.00187873
0	-0.0754	387	2.20815	0.615587		14.9	-0.0646	465	2.4032	0.723913		74.9	-0.065	128	0.7047	0.221424		299.9	-0.8618	33	1.9152	0.0041332
0	-0.0691	464	2.68065	0.738068		14.9	-0.0582	444	2.9088	0.69122		74.9	-0.0593	258	1.1001	0.446307		299.9	-0.782	29	2.4738	0.00363221
0	-0.0628	392	2.6964	0.62354		14.9	-0.0518	644	3.4816	1.00258		74.9	-0.0535	493	2.1779	0.852828		299.9	-0.7022	32	2.4339	0.00400796
0	-0.0566	444	2.5916	0.706255		14.9	-0.0453	1383	6.58775	2.15306		74.9	-0.0477	838	3.8599	1.44963		299.9	-0.6224	37	2.7531	0.0046342
0	-0.0503	775	3.83985	1.23276		14.9	-0.0389	1661	9.7408	2.58585		74.9	-0.0419	1241	6.0291	2.14677		299.9	-0.5426	37	2.9526	0.0046342
0	-0.044	1308	6.56145	2.08059		14.9	-0.0325	2571	13.5424	4.00254		74.9	-0.0361	1584	8.1925	2.74012		299.9	-0.4628	61	3.9102	0.00764017
0	-0.0377	2017	10.4738	3.20837		14.9	-0.0261	3994	21.008	6.21786		74.9	-0.0303	2377	11.4869	4.11191		299.9	-0.383	74	5.3865	0.0092684
0	-0.0314	2934	15.5957	4.66701		14.9	-0.0196	5902	32.162	9.18824		74.9	-0.0246	3374	16.3904	5.83659		299.9	-0.3032	112	7.4214	0.0140278
0	-0.0251	4388	23.0643	6.97983		14.9	-0.0132	9164	48.2112	14.2665		74.9	-0.0188	4692	23.3914	8.11657		299.9	-0.2234	222	13.3266	0.0278052
0	-0.0189	6365	33.3343	10.1246		14.9	-0.0068	14166	74.656	22.0536		74.9	-0.013	8505	38.2713	14.7126		299.9	-0.1436	945	46.5633	0.11836
0	-0.0126	8949	48.2391	14.2348		14.9	-0.0004	17670	101.875	27.5087		74.9	-0.0072	13746	64.5279	23.7788		299.9	-0.0638	12555	538.65	1.5725
0	-0.0063	14566	74.0722	23.1696		14.9	0.0061	13537	101.423	21.0744		74.9	-0.0014	17653	91.0571	30.5375		299.9	0.016	81789	3764.33	10.244
0	0	16254	97.083	25.8546		14.9	0.0125	9855	74.8544	15.3423		74.9	0.0044	15822	97.0775	27.3701		299.9	0.0959	2988	3386.84	0.374243
0	0.0063	12570	90.7956	19.9946		14.9	0.0189	5284	48.4448	8.22614		74.9	0.0101	11704	78.4491	20.2464		299.9	0.1757	470	137.974	0.0588668
0	0.0126	9119	68.3204	14.5053		14.9	0.0253	3282	27.4112	5.10942		74.9	0.0159	6565	52.9801	11.3566		299.9	0.2555	192	26.4138	0.0240477
0	0.0189	5528	46.138	8.79319		14.9	0.0318	1952	17.0105	3.03888		74.9	0.0217	3545	29.319	6.1324		299.9	0.3353	101	11.6907	0.0126501
0	0.0251	3231	27.1529	5.13943		14.9	0.0382	1745	11.8304	2.71662		74.9	0.0275	2022	16.1443	3.4978		299.9	0.4151	74	6.9825	0.0092684
0	0.0314	2360	17.6116	3.75397		14.9	0.0446	1052	8.9504	1.63775		74.9	0.0333	1465	10.1123	2.53426		299.9	0.4949	49	4.9077	0.00613718
0	0.0377	1578	12.4047	2.51007		14.9	0.051	983	6.512	1.53034		74.9	0.039	957	6.9027	1.65549		299.9	0.5747	39	3.5112	0.0048847
0	0.044	1189	8.71605	1.8913		14.9	0.0575	602	5.15125	0.937194		74.9	0.0448	788	5.0605	1.36314		299.9	0.6545	23	2.4738	0.00288072
0	0.0503	797	6.2559	1.26776		14.9	0.0639	345	3.0304	0.537096		74.9	0.0506	424	3.5148	0.733466		299.9	0.7343	15	1.5162	0.00187873
0	0.0566	731	4.8132	1.16278		14.9	0.0703	392	2.3584	0.610266		74.9	0.0564	268	2.0068	0.463606		299.9	0.8141	22	1.4763	0.00275547
0	0.0628	490	3.7851	0.779425		14.9	0.0767	262	2.0928	0.407882		74.9	0.0622	190	1.3282	0.328676		299.9	0.8939	17	1.5561	0.00212923
0	0.0691	434	2.9106	0.690348		14.9	0.0832	268	1.7225	0.417223		74.9	0.068	146	0.9744	0.252562		299.9	0.9737	7	0.9576	0.00087674					t⁺
0	0.0754	404	2.6397	0.642628		14.9	0.0896	196	1.4848	0.305133		74.9	0.0737	99	0.69825	0.171257		299.9	1.0535	4	0.4389	0.000500994
0	0.0817	245	2.04435	0.389713		14.9	0.096	170	1.1712	0.264656		74.9	0.0795	140	0.6931	0.242182		299.9	1.1333	4	0.3192	0.000500994
0	0.088	299	1.7136	0.475608		14.9	0.1024	141	0.9952	0.219509		74.9	0.0853	57	0.5713	0.0986028		299.9	1.2132	5	0.35955	0.000626243
0	0.0943	170	1.47735	0.270413		14.9	0.1089	99	0.78	0.154123		74.9	0.0911	18	0.2175	0.0311377		299.9	1.293	2	0.2793	0.000250497
0	0.1006	105	0.86625	0.16702		14.9	0.1153	57	0.4992	0.0887377		74.9	0.0969	24	0.1218	0.041517		299.9	1.3728	1	0.1197	0.000125249
0	0.1068	110	0.6665	0.174973		14.9	0.1217	49	0.3392	0.0762833		74.9	0.1026	18	0.1197	0.0311377		299.9	1.4526	1	0.0798	0.000125249
0	0.1131	60	0.5355	0.0954398		14.9	0.1281	31	0.256	0.0482608		74.9	0.1084	26	0.1276	0.0449767		299.9	1.5324	2	0.1197	0.000250497
0	0.1194	37	0.30555	0.0588546		14.9	0.1346	14	0.14625	0.0217952		74.9	0.1142	9	0.1015	0.0155689		299.9	1.6122	0	0.0798	0
0	0.1257	32	0.21735	0.0509012		14.9	0.141	13	0.0864	0.0202384		74.9	0.12	7	0.0464	0.0121091		299.9	1.692	2	0.0798	0.000250497
0	0.132	38	0.2205	0.0604452		14.9	0.1474	14	0.0864	0.0217952		74.9	0.1258	1	0.0232	0.00172987		299.9	1.7718	1	0.1197	0.000125249
0	0.1383	59	0.30555	0.0938492		14.9	0.1538	13	0.0864	0.0202384		74.9	0.1316	1	0.0058	0.00172987		299.9	1.8516	0	0.0399	0
0	0.1445	40	0.3069	0.0636265		14.9	0.1603	15	0.091	0.023352		74.9	0.1373	1	0.0057	0.00172987		299.9	1.9314	0	0	0
0	0.1508	40	0.252	0.0636265		14.9	0.1667	29	0.1408	0.0451472		74.9	0.1431	1	0.0058	0.00172987		299.9	2.0112	0	0	0
			628.668						642.343						578.077						7984.12

## Sheet: shearhist
yo = 0	tau	τ	npr	int	sum	PDF										yo = 1.5	tau	τ	npr	int	sum	PDF
	150	75.5693	44			0.000132123											150	17.2186	4			8.10399e-06
	150	78.901	86	216.56		0.00025824											150	22.1547	3	17.2764		6.07799e-06
	150	82.2326	156	403.124		0.000468436											150	27.0908	6	22.2125		1.2156e-05
	150	85.5643	189	574.718		0.000567528											150	32.0269	21	66.6373		4.25459e-05
	150	88.8959	257	742.947		0.000771718											150	36.9629	26	115.996		5.26759e-05
	150	92.2276	451	1179.42		0.00135426											150	41.899	37	155.487		7.49619e-05
	150	95.5592	619	1782.41		0.00185873											150	46.8351	79	286.294		0.000160054
	150	98.8909	819	2395.49		0.00245929											150	51.7712	52	323.315		0.000105352
	150	102.222	1001	3031.76		0.00300579											150	56.7073	149	496.078		0.000301873
	150	105.554	1263	3771.48		0.00379253											150	61.6434	205	873.69		0.000415329
	150	108.886	1471	4554.3		0.00441711											150	66.5795	355	1382.11		0.000719229
	150	112.218	1805	5457.32		0.00542004											150	71.5156	704	2613.66		0.0014263
	150	115.549	2665	7446.13		0.00800244											150	76.4517	1233	4780.61		0.00249805
	150	118.881	2828	9150.51		0.0084919											150	81.3877	1325	6313.14		0.00268445
	150	122.212	3342	10278		0.0100353											150	86.3238	1931	8035.97		0.0039122
	150	125.544	3774	11854.2		0.0113325											150	91.2599	2490	10911.2		0.00504473
	150	128.876	3812	12636.8		0.0114466											150	96.196	3389	14509.7		0.0068661
	150	132.207	4194	13336.8		0.0125937											150	101.132	4044	18345		0.00819313
	150	135.539	3905	13491.3		0.0117259											150	106.068	5061	22471.6		0.0102536
	150	138.871	4243	13573.3		0.0127408											150	111.004	5697	26551.3		0.0115421
	150	142.202	4364	14337.5		0.0131042											150	115.94	6178	29308.1		0.0125166
	150	145.534	4429	14647.8		0.0132994											150	120.876	6773	31963.7		0.0137221
	150	148.866	4527	14918.9		0.0135936											150	125.812	6251	32143.2		0.0126645
	150	152.197	4518	15067.6		0.0135666											150	130.749	6329	31048.1		0.0128225
	150	155.529	4670	15305.4		0.014023											150	135.685	6424	31475		0.013015
	150	158.861	4616	15469.1		0.0138609											150	140.621	5457	29322.9		0.0110559
	150	162.192	4343	14923.9		0.0130411											150	145.557	5199	26299.5		0.0105332
	150	165.524	4317	14426.3		0.0129631											150	150.493	5020	25221		0.0101705
	150	168.856	3858	13617.9		0.0115848											150	155.429	4548	23614.3		0.00921423
	150	172.187	3439	12155.7		0.0103266											150	160.365	4253	21721.3		0.00861656
	150	175.519	3157	10987.6		0.00947981											150	165.301	3451	19013.9		0.00699171
	150	178.851	2606	9600.29		0.00782528											150	170.237	2823	15484.5		0.00571939
	150	182.182	2639	8737.12		0.00792437											150	175.173	2794	13862.8		0.00566063
	150	185.514	2238	8124.35		0.00672025											150	180.109	2160	12226.7		0.00437615
	150	188.845	1887	6871.43		0.00566627											150	185.046	1664	9437.82		0.00337126
	150	192.177	1591	5793.83		0.00477744											150	189.982	1119	6868.58		0.00226709
	150	195.509	1266	4759.19		0.00380153											150	194.918	820	4785.55		0.00166132
	150	198.84	1001	3776.48		0.00300579					t⁺						150	199.854	709	3773.65		0.00143643
	150	202.172	717	2861.84		0.002153											150	204.79	398	2732.13		0.000806347
	150	205.504	538	2090.64		0.0016155											150	209.726	298	1717.76		0.000603747
	150	208.835	516	1755.75		0.00154944											150	214.662	216	1268.58		0.000437615
	150	212.167	456	1619.21		0.00136927											150	219.598	118	824.312		0.000239068
	150	215.499	348	1339.3		0.00104497											150	224.534	88	508.418		0.000178288
	150	218.83	269	1027.83		0.000807751											150	229.47	36	306.038		7.29359e-05
	150	222.162	229	829.568		0.000687639											150	234.406	27	155.487		5.47019e-05
	150	225.494	192	701.323		0.000576536											150	239.343	15	103.658		3.03899e-05
	150	228.825	106	496.408		0.000318296											150	244.279	8	56.7651		1.6208e-05
	150	232.157	132	396.472		0.000396369											150	249.215	3	27.1486		6.07799e-06
	150	235.488	67	331.494		0.000201187											150	254.151	5	19.7444		1.013e-05
	150	238.82	39	176.58	333023	0.000117109											150	259.087	4	22.212	493584	8.10399e-06
	300	187.202	86			0.000168922											300	12.2903	1			1.17692e-06
	300	192.296	117	517.031		0.000229812											300	20.7873	8	38.2365		9.41539e-06
	300	197.39	160	705.491		0.000314273											300	29.2842	17	106.211		2.00077e-05
	300	202.483	158	809.914		0.000310344											300	37.7812	24	174.189		2.82462e-05
	300	207.577	289	1138.49		0.000567655											300	46.2782	68	390.862		8.00308e-05
	300	212.671	353	1635.11		0.000693364											300	54.7752	112	764.73		0.000131815
	300	217.765	505	2185.28		0.000991923											300	63.2722	185	1261.8		0.000217731
	300	222.859	772	3252.39		0.00151637											300	71.7692	227	1750.38		0.000267162
	300	227.953	1116	4808.64		0.00219205											300	80.2661	403	2676.52		0.0004743
	300	233.047	1288	6122.75		0.00252989											300	88.7631	475	3730.18		0.000559039
	300	238.141	1547	7220.6		0.00303862											300	97.2601	734	5136.44		0.000863862
	300	243.234	1915	8817.37		0.00376145											300	105.757	923	7039.76		0.0010863
	300	248.328	2311	10763.4		0.00453928											300	114.254	992	8135.88		0.00116751
	300	253.422	2923	13330.5		0.00574137											300	122.751	1096	8870.87		0.00128991
	300	258.516	3243	15704.5		0.00636991											300	131.248	1237	9911.63		0.00145585
	300	263.61	3397	16911.4		0.0066724											300	139.745	1314	10837.9		0.00154648
	300	268.704	3837	18424.6		0.00753665											300	148.242	1484	11887.3		0.00174655
	300	273.797	4311	20752.1		0.00846768											300	156.739	1871	14253.7		0.00220202
	300	278.891	4616	22736.2		0.00906676											300	165.236	2222	17389.1		0.00261512
	300	283.985	4937	24331		0.00969727											300	173.733	2518	20137.9		0.00296349
	300	289.079	4936	25145.5		0.00969531											300	182.23	2461	21153		0.00289641
	300	294.173	4985	25268.3		0.00979156											300	190.727	2705	21947.8		0.00318358
	300	299.267	4977	25372.2		0.00977584											300	199.224	3312	25563.2		0.00389797
	300	304.361	4951	25286.1		0.00972477											300	207.721	3725	29896.7		0.00438404
	300	309.454	4959	25239.8		0.00974049											300	216.218	4303	34107		0.0050643
	300	314.548	4542	24198.6		0.00892141											300	224.715	4799	38669.8		0.00564806
	300	319.642	4257	22410.2		0.00836162											300	233.212	5016	41699		0.00590345
	300	324.736	3790	20495.3		0.00744433											300	241.709	5668	45390.4		0.0066708
	300	329.83	3817	19374.3		0.00749737											300	250.206	5733	48437.1		0.0067473
	300	334.924	3642	18997.7		0.00715363											300	258.703	5622	48241.7		0.00661666
	300	340.017	3130	17247.6		0.00614796											300	267.2	5442	47005.4		0.00640482
	300	345.111	2783	15059.8		0.00546638											300	275.697	5156	45025.6		0.00606822
	300	350.205	2287	12913		0.00449213											300	284.194	4914	42782.4		0.0057834
	300	355.299	1761	10310.1		0.00345896											300	292.691	4649	40628.4		0.00547152
	300	360.393	1654	8697.66		0.00324879											300	301.188	4046	36940.3		0.00476183
	300	365.487	1231	7347.81		0.00241793											300	309.685	3552	32280.1		0.00418043
	300	370.58	1180	6140.7		0.00231776											300	318.182	3036	27989.1		0.00357314
	300	375.674	863	5203.32		0.00169511											300	326.679	2765	24645.5		0.00325419
	300	380.768	683	3937.58		0.00134155											300	335.176	2354	21748.1		0.00277048
	300	385.862	447	2878		0.000877999											300	343.673	1748	17427.3		0.00205726
	300	390.956	421	2210.75		0.00082693											300	352.17	1113	12154.8		0.00130992
	300	396.05	323	1894.89		0.000634438											300	360.667	816	8195.36		0.000960369
	300	401.144	174	1265.83		0.000341771											300	369.164	518	5667.5		0.000609646
	300	406.237	153	832.836		0.000300523											300	377.661	343	3657.96		0.000403685
	300	411.331	39	489.014		7.66039e-05											300	386.158	153	2107.26		0.000180069
	300	416.425	44	211.393		8.6425e-05											300	394.655	60	904.931		7.06154e-05
	300	421.519	33	196.115		6.48187e-05											300	403.152	35	403.607		4.11923e-05
	300	426.613	20	134.986		3.92841e-05											300	411.649	26	259.155		3.06e-05
	300	431.707	17	94.2353		3.33915e-05											300	420.146	15	174.189		1.76539e-05
	300	436.8	19	91.6902	509112	3.73199e-05											300	428.642	3	76.473	849673	3.53077e-06
