# Supplementary material for: Computations of the shear stresses distribution experienced by passive particles as they circulate in turbulent flow: A case study for vWF protein molecules
Source: PLoS One. 2022 Aug 29;17(8):e0273312. doi: 10.1371/journal.pone.0273312 (PMC9423662; doi:10.1371/journal.pone.0273312)
Supplement: S4 File — (XLSX) [file pone.0273312.s004.xlsx]

## Sheet: sheardist1b
τ	τ,u	npr	int	PDF	Column1	Column2	Column3	Column4															tau	τ	npr	int	PDF																			tau	τ	npr	int
0.1068	354.092	123		0.0219577																			14.92	0.3133	63		0.0129872																			74.92	0.2255	75
0.1629	540.09	65	5.2734	0.0116037																			14.92	0.3619	177	5.832	0.0364879																			74.92	0.2838	37	3.2648
0.219	726.087	113	4.9929	0.0201725																			14.92	0.4104	228	9.82125	0.0470013																			74.92	0.342	222	7.5369
0.275	911.753	90	5.684	0.0160666																			14.92	0.4589	1095	32.0827	0.22573																			74.92	0.4003	597	23.8738
0.3311	1097.75	150	6.732	0.0267777																			14.92	0.5075	2960	98.5365	0.610193																			74.92	0.4585	1422	58.7529
0.3871	1283.42	385	14.98	0.0687295																			14.92	0.556	4547	182.045	0.937346																			74.92	0.5167	4042	159.002
0.4432	1469.41	876	35.371	0.156382																			14.92	0.6045	5024	232.097	1.03568																			74.92	0.575	5958	291.5
0.4993	1655.41	2317	89.5637	0.413626																			14.92	0.6531	6080	269.827	1.25337																			74.92	0.6332	6770	370.385
0.5553	1841.08	4044	178.108	0.721927																			14.92	0.7016	6301	300.239	1.29893																			74.92	0.6914	7022	401.347
0.6114	2027.08	6494	295.591	1.1593																			14.92	0.7501	6018	298.736	1.24059																			74.92	0.7497	6806	403.086
0.6674	2212.74	7155	382.172	1.2773																			14.92	0.7987	5763	286.278	1.18802																			74.92	0.8079	7901	427.974
0.7235	2398.74	7621	414.467	1.36049																			14.92	0.8472	5925	283.434	1.22142																			74.92	0.8662	6676	424.92
0.7795	2584.41	7572	425.404	1.35174																			14.92	0.8957	5866	285.932	1.20925																			74.92	0.9244	5638	358.337
0.8356	2770.4	7247	415.673	1.29372																			14.92	0.9443	5485	275.829	1.13071																			74.92	0.9826	5424	321.904
0.8917	2956.4	6760	392.896	1.20678																			14.92	0.9928	4699	246.962	0.968681																			74.92	1.0409	5858	328.87
0.9477	3142.07	6194	362.712	1.10574																			14.92	1.0413	4614	225.84	0.951158																			74.92	1.0991	5279	324.087
1.0038	3328.07	5988	341.705	1.06897																			14.92	1.0899	4186	213.84	0.862928																			74.92	1.1573	4869	295.307
1.0598	3513.73	5282	315.56	0.942933																			14.92	1.1384	3983	198.098	0.82108																			74.92	1.2156	4130	262.321
1.1159	3699.73	4532	275.283	0.809044																			14.92	1.1869	3716	186.701	0.766039																			74.92	1.2738	3436	220.171
1.172	3885.73	4285	247.317	0.76495																			14.92	1.2355	3162	167.135	0.651834																			74.92	1.3321	3122	191.166
1.228	4071.39	4201	237.608	0.749954																			14.92	1.284	2918	147.44	0.601534																			74.92	1.3903	2325	158.508
1.2841	4257.39	3752	223.082	0.6698																			14.92	1.3325	2563	132.914	0.528353																			74.92	1.4485	1846	121.376
1.3401	4443.06	2551	176.484	0.4554																			14.92	1.3811	2383	120.188	0.491246																			74.92	1.5068	1900	109.196
1.3962	4629.06	2110	130.741	0.376673																			14.92	1.4296	1925	104.469	0.396831																			74.92	1.565	1707	104.964
1.4522	4814.72	1928	113.064	0.344183																			14.92	1.4781	1552	84.3172	0.319939																			74.92	1.6233	1398	90.5108
1.5083	5000.72	1742	102.944	0.310978																			14.92	1.5267	1433	72.5355	0.295407																			74.92	1.6815	1028	70.5966
1.5644	5186.72	1299	85.3001	0.231895																			14.92	1.5752	1194	63.7047	0.246138																			74.92	1.7397	789	52.8747
1.6204	5372.38	777	58.128	0.138709																			14.92	1.6237	967	52.4042	0.199343																			74.92	1.798	710	43.6959
1.6765	5558.38	728	42.2153	0.129961																			14.92	1.6723	841	43.9344	0.173369																			74.92	1.8562	585	37.6845
1.7325	5744.05	620	37.744	0.110681																			14.92	1.7208	708	37.5633	0.145951																			74.92	1.9144	456	30.2931
1.7886	5930.04	629	35.0345	0.112288																			14.92	1.7693	464	28.421	0.0956518																			74.92	1.9727	271	21.192
1.8447	6116.04	645	35.7357	0.115144																			14.92	1.8179	459	22.4289	0.0946211																			74.92	2.0309	300	16.6161
1.9007	6301.71	325	27.16	0.0580184																			14.92	1.8664	505	23.377	0.104104																			74.92	2.0892	226	15.3329
1.9568	6487.71	293	17.3349	0.0523058																			14.92	1.9149	503	24.444	0.103692																			74.92	2.1474	194	12.222
2.0128	6673.37	313	16.968	0.0558762																			14.92	1.9635	353	20.8008	0.0727696																			74.92	2.2056	155	10.1559
2.0689	6859.37	288	16.8581	0.0514132																			14.92	2.012	204	13.5072	0.0420538																			74.92	2.2639	155	9.0365
2.1249	7045.04	221	14.252	0.0394525																			14.92	2.0605	134	8.1965	0.0276236																			74.92	2.3221	117	7.9152
2.181	7231.03	149	10.3785	0.0265992																			14.92	2.1091	186	7.776	0.0383432																			74.92	2.3803	105	6.4602
2.2371	7417.03	54	5.69415	0.00963998																			14.92	2.1576	173	8.70575	0.0356633																			74.92	2.4386	158	7.66645
2.2931	7602.7	5	1.652	0.00089259																			14.92	2.2061	145	7.7115	0.0298912																			74.92	2.4968	54	6.1692
2.3492	7788.7	4	0.25245	0.000714072																			14.92	2.2547	71	5.2488	0.0146364																			74.92	2.5551	69	3.58545
2.4052	7974.36	5	0.252	0.00089259																			14.92	2.3032	62	3.22525	0.0127811																			74.92	2.6133	16	2.4735
2.4613	8160.36	5	0.2805	0.00089259																			14.92	2.3517	86	3.589	0.0177286																			74.92	2.6715	15	0.9021
2.5174	8346.36	6	0.30855	0.00107111																			14.92	2.4003	98	4.4712	0.0202023																			74.92	2.7298	16	0.90365
2.5734	8532.02	4	0.28	0.000714072																			14.92	2.4488	19	2.83725	0.00391678																			74.92	2.788	19	1.0185
2.6295	8718.02	6	0.2805	0.00107111																			14.92	2.4973	25	1.067	0.00515365																			74.92	2.8462	31	1.455
2.6855	8903.69	8	0.392	0.00142814																			14.92	2.5459	31	1.3608	0.00639053																			74.92	2.9045	13	1.2826
2.7416	9089.68	7	0.42075	0.00124963																			14.92	2.5944	39	1.6975	0.0080397																			74.92	2.9627	11	0.6984
2.7977	9275.68	10	0.47685	0.00178518																			14.92	2.6429	32	1.72175	0.00659668																			74.92	3.021	15	0.7579
2.8537	9461.35	21	0.868	0.00374888																			14.92	2.6915	34	1.6038	0.00700897																			74.92	3.0792	31	1.3386
			5601.67																							4850.93																							5820.69
							y	x
							0	0.142207
							1.6	0.142207
[truncated: 6 more columns]

## Sheet: sheardist3b
τ	npr	int	PDF	Column1	Column2	Column3																tau	τ	npr	int	PDF																			tau	τ	npr	int	PDF
0.315	191		0.0496939																			14.92	-0.3532	2		0.000297125																			74.92	-0.3929	9		0.00127825
0.3535	418	11.7232	0.108754																			14.92	-0.2859	2	0.1346	0.000297125																			74.92	-0.3225	24	1.1616	0.00340867
0.392	1173	30.6268	0.305188																			14.92	-0.2186	0	0.0673	0																			74.92	-0.2521	42	2.3232	0.00596518
0.4305	1806	57.3457	0.46988																			14.92	-0.1513	1	0.03365	0.000148562																			74.92	-0.1816	145	6.59175	0.0205941
0.469	3092	94.2865	0.804468																			14.92	-0.0839	5	0.2022	0.000742812																			74.92	-0.1112	490	22.352	0.0695937
0.5075	4057	137.618	1.05554																			14.92	-0.0166	33	1.2787	0.00490256																			74.92	-0.0408	928	49.9136	0.131802
0.5459	4768	169.44	1.24053																			14.92	0.0507	99	4.4418	0.0147077																			74.92	0.0296	2031	104.157	0.288459
0.5844	5453	196.754	1.41875																			14.92	0.118	183	9.4893	0.0271869																			74.92	0.1	3057	179.098	0.43418
0.6229	5913	218.795	1.53843																			14.92	0.1853	380	18.9449	0.0564537																			74.92	0.1704	4166	254.25	0.591689
0.6614	5248	214.849	1.36541																			14.92	0.2526	1032	47.5138	0.153316																			74.92	0.2408	4993	322.397	0.709146
0.6999	5696	210.672	1.48197																			14.92	0.3199	1827	96.2054	0.271424																			74.92	0.3112	7512	440.176	1.06691
0.7384	5434	214.252	1.4138																			14.92	0.3873	4796	223.195	0.712506																			74.92	0.3817	9526	600.59	1.35296
0.7768	5032	200.947	1.30921																			14.92	0.4546	8433	445.156	1.25283																			74.92	0.4521	9495	669.539	1.34856
0.8153	4361	180.815	1.13463																			14.92	0.5219	10189	626.63	1.5137																			74.92	0.5225	9257	660.07	1.31475
0.8538	4575	172.018	1.19031																			14.92	0.5892	9855	674.481	1.46408																			74.92	0.5929	8241	615.93	1.17045
0.8923	4520	175.079	1.176																			14.92	0.6565	9234	642.345	1.37183																			74.92	0.6633	7129	541.024	1.01252
0.9308	4365	171.036	1.13567																			14.92	0.7238	8127	584.198	1.20737																			74.92	0.7337	5818	455.734	0.826319
0.9692	4380	167.904	1.13958																			14.92	0.7912	7078	512.409	1.05153																			74.92	0.8041	5001	380.829	0.710282
1.0077	4121	163.644	1.07219																			14.92	0.8585	6452	455.285	0.958525																			74.92	0.8745	3842	311.274	0.545672
1.0462	3971	155.771	1.03316																			14.92	0.9258	6072	421.433	0.902071																			74.92	0.945	3603	262.436	0.511727
1.0847	3458	143.008	0.899693																			14.92	0.9931	5366	384.889	0.797186																			74.92	1.0154	3031	233.517	0.430487
1.1232	3197	128.109	0.831787																			14.92	1.0604	4410	328.962	0.65516																			74.92	1.0858	2581	197.542	0.366574
1.1617	2565	110.918	0.667355																			14.92	1.1277	3706	273.103	0.550572																			74.92	1.1562	1966	160.054	0.279227
1.2001	2293	93.2736	0.596586																			14.92	1.1951	3052	227.745	0.453413																			74.92	1.2266	1484	121.44	0.21077
1.2386	1570	74.3627	0.408478																			14.92	1.2624	2351	181.811	0.34927																			74.92	1.297	1278	97.2224	0.181512
1.2771	1534	59.752	0.399112																			14.92	1.3297	1811	140.051	0.269047																			74.92	1.3674	1218	87.8592	0.17299
1.3156	1166	51.975	0.303367																			14.92	1.397	1391	107.747	0.20665																			74.92	1.4378	1105	81.7696	0.156941
1.3541	1021	42.0997	0.265641																			14.92	1.4643	1200	87.1871	0.178275																			74.92	1.5083	569	59.0085	0.0808139
1.3926	816	35.3622	0.212305																			14.92	1.5316	871	69.6892	0.129398																			74.92	1.5787	456	36.08	0.0647648
1.431	831	31.6224	0.216207																			14.92	1.599	577	48.7976	0.0857205																			74.92	1.6491	245	24.6752	0.0347969
1.4695	649	28.49	0.168855																			14.92	1.6663	428	33.8182	0.0635847																			74.92	1.7195	169	14.5728	0.0240027
1.508	502	22.1567	0.130609																			14.92	1.7336	314	24.9683	0.0466486																			74.92	1.7899	153	11.3344	0.0217303
1.5465	391	17.1902	0.101729																			14.92	1.8009	191	16.9932	0.0283754																			74.92	1.8603	145	10.4896	0.0205941
1.585	288	13.0707	0.074931																			14.92	1.8682	133	10.9026	0.0197588																			74.92	1.9307	91	8.3072	0.0129245
1.6235	177	8.95125	0.0460514																			14.92	1.9355	84	7.30205	0.0124792																			74.92	2.0011	51	4.9984	0.00724343
1.6619	144	6.1632	0.0374655																			14.92	2.0029	78	5.4594	0.0115879																			74.92	2.0716	30	2.85525	0.00426084
1.7004	95	4.60075	0.0247168																			14.92	2.0702	66	4.8456	0.00980512																			74.92	2.142	20	1.76	0.00284056
1.7389	128	4.29275	0.0333027																			14.92	2.1375	56	4.1053	0.0083195																			74.92	2.2124	18	1.3376	0.0025565
1.7774	66	3.7345	0.0171717																			14.92	2.2048	27	2.79295	0.00401119																			74.92	2.2828	16	1.1968	0.00227245
1.8159	43	2.09825	0.0111876																			14.92	2.2721	24	1.71615	0.0035655																			74.92	2.3532	13	1.0208	0.00184636
1.8543	51	1.8048	0.013269																			14.92	2.3394	22	1.5479	0.00326837																			74.92	2.4236	22	1.232	0.00312462
1.8928	65	2.233	0.0169115																			14.92	2.4068	8	1.011	0.0011885																			74.92	2.494	5	0.9504	0.00071014
1.9313	45	2.1175	0.011708																			14.92	2.4741	4	0.4038	0.00059425																			74.92	2.5644	8	0.4576	0.00113622
1.9698	79	2.387	0.020554																			14.92	2.5414	1	0.16825	0.000148562																			74.92	2.6349	5	0.45825	0.00071014
2.0083	84	3.13775	0.0218549																			14.92	2.6087	8	0.30285	0.0011885																			74.92	2.7053	1	0.2112	0.000142028
2.0468	29	2.17525	0.00754514																			14.92	2.676	4	0.4038	0.00059425																			74.92	2.7757	2	0.1056	0.000284056
2.0852	20	0.9408	0.00520355																			14.92	2.7433	3	0.23555	0.000445687																			74.92	2.8461	2	0.1408	0.000284056
2.1237	10	0.5775	0.00260177																			14.92	2.8107	5	0.2696	0.000742812																			74.92	2.9165	3	0.176	0.000426084
2.1622	56	1.2705	0.0145699																			14.92	2.878	2	0.23555	0.000297125																			74.92	2.9869	1	0.1408	0.000142028
2.2007	52	2.079	0.0135292																			14.92	2.9453	6	0.2692	0.000891375																			74.92	3.0573	2	0.1056	0.000284056
		3843.53																							6731.18																							7040.86
											t⁺
							y	x
							0	0.142207
							3.5	0.142207

## Sheet: sheardist4b
τ	npr	int	PDF	Column1	Column2	Column3																tau	τ	npr	int	PDF
-0.3415	39		0.0106418																			14.92	-0.6649	33		0.00477103
-0.3048	31	1.2845	0.00845888																			14.92	-0.5957	27	2.076	0.00390357
-0.2682	21	0.9516	0.00573021																			14.92	-0.5265	62	3.0794	0.00896375
-0.2315	26	0.86245	0.00709454																			14.92	-0.4573	24	2.9756	0.00346984
-0.1949	39	1.1895	0.0106418																			14.92	-0.3882	31	1.90025	0.00448188
-0.1582	207	4.5141	0.0564835																			14.92	-0.319	91	4.2212	0.0131565
-0.1215	413	11.377	0.112694																			14.92	-0.2498	273	12.5944	0.0394694
-0.0849	558	17.7693	0.15226																			14.92	-0.1806	664	32.4202	0.0959989
-0.0482	686	22.8274	0.187187																			14.92	-0.1114	1119	61.6918	0.161781
-0.0116	1232	35.0994	0.336172																			14.92	-0.0423	1849	102.544	0.267322
0.0251	1541	50.8845	0.420488																			14.92	0.0269	3421	182.342	0.494597
0.0618	2167	68.0418	0.591303																			14.92	0.0961	6284	335.793	0.90852
0.0984	3260	99.3141	0.889546																			14.92	0.1653	9416	543.22	1.36133
0.1351	4363	139.882	1.19052																			14.92	0.2345	10468	687.986	1.51343
0.1717	4916	169.806	1.34141																			14.92	0.3036	11461	757.647	1.65699
0.2084	5803	196.694	1.58345																			14.92	0.3728	10734	767.947	1.55189
0.245	6296	221.412	1.71797																			14.92	0.442	8966	681.62	1.29627
0.2817	7056	245.009	1.92535																			14.92	0.5112	8134	591.66	1.17599
0.3184	6619	250.936	1.80611																			14.92	0.5804	6426	503.776	0.929049
0.355	6791	245.403	1.85304																			14.92	0.6495	5251	403.44	0.759172
0.3917	6246	239.229	1.70433																			14.92	0.7187	3892	316.348	0.562692
0.4283	5635	217.422	1.53761																			14.92	0.7879	3251	247.148	0.470019
0.465	5805	209.924	1.58399																			14.92	0.8571	2436	196.77	0.352189
0.5017	5160	201.208	1.40799																			14.92	0.9263	1704	143.244	0.246359
0.5383	4584	178.315	1.25082																			14.92	0.9954	1293	103.546	0.186938
0.575	4160	160.452	1.13513																			14.92	1.0646	896	75.7394	0.129541
0.6116	3441	139.098	0.938935																			14.92	1.1338	607	52.0038	0.087758
0.6483	2721	113.073	0.742471																			14.92	1.203	459	36.8836	0.0663607
0.685	2131	89.0342	0.58148																			14.92	1.2722	298	26.1922	0.0430838
0.7216	1658	69.3387	0.452413																			14.92	1.3413	182	16.584	0.0263129
0.7583	1276	53.8389	0.348178																			14.92	1.4105	88	9.342	0.0127227
0.7949	1281	46.7931	0.349543																			14.92	1.4797	43	4.5326	0.00621679
0.8316	973	41.3609	0.2655																			14.92	1.5489	19	2.1452	0.00274696
0.8683	617	29.1765	0.168359																			14.92	1.6181	18	1.2802	0.00260238
0.9049	657	23.3142	0.179274																			14.92	1.6873	13	1.0726	0.0018795
0.9416	455	20.4052	0.124154																			14.92	1.7564	15	0.9674	0.00216865
0.9782	318	14.1459	0.0867717																			14.92	1.8256	13	0.9688	0.0018795
1.0149	240	10.2393	0.0654881																			14.92	1.8948	20	1.1418	0.00289153
1.0515	239	8.7657	0.0652152																			14.92	1.964	4	0.8304	0.000578307
1.0882	129	6.7528	0.0351998																			14.92	2.0332	3	0.2422	0.00043373
1.1249	18	2.69745	0.00491161																			14.92	2.1023	4	0.24185	0.000578307
1.1615	23	0.7503	0.00627594																			14.92	2.1715	1	0.173	0.000144577
1.1982	21	0.8074	0.00573021																			14.92	2.2407	0	0.0346	0
1.2348	28	0.8967	0.00764028																			14.92	2.3099	1	0.0346	0.000144577
1.2715	47	1.37625	0.0128247																			14.92	2.3791	0	0.0346	0
1.3082	23	1.2845	0.00627594																			14.92	2.4482	1	0.03455	0.000144577
1.3448	11	0.6222	0.00300154																			14.92	2.5174	1	0.0692	0.000144577
1.3815	8	0.34865	0.00218294																			14.92	2.5866	0	0.0346	0
1.4181	9	0.3111	0.0024558																			14.92	2.6558	2	0.0692	0.000289153
1.4548	21	0.5505	0.00573021	30.5508																		14.92	2.725	1	0.1038	0.000144577
		3664.79																							6916.75
									y	x						t_w	35.16
									0	0.142207					t⁺	crtitical	5
									4.5	0.142207							0.142207

## Sheet: sheardist5b
τ	npr	int	PDF	Column1	Column2	Column3																tau	τ	npr	int	PDF	τ*npr	τ, avg	tot npr																tau	τ	npr	int	PDF
-0.1274	249		0.159047																			14.92	-0.1489	150		0.114775																			74.92	-0.3447	6		0.00121126
-0.1117	293	4.2547	0.187152																			14.92	-0.1358	101	1.64405	0.0772821																			74.92	-0.2952	17	0.56925	0.00343189
-0.0961	359	5.0856	0.229309																			14.92	-0.1228	119	1.43	0.0910551																			74.92	-0.2457	20	0.91575	0.00403752
-0.0804	723	8.4937	0.461813																			14.92	-0.1097	250	2.41695	0.191292																			74.92	-0.1961	112	3.2736	0.0226101
-0.0647	1298	15.8649	0.829091																			14.92	-0.0966	213	3.03265	0.162981																			74.92	-0.1466	307	10.3702	0.0619759
-0.049	2530	30.0498	1.61602																			14.92	-0.0835	635	5.5544	0.485882																			74.92	-0.0971	1040	33.3383	0.209951
-0.0333	4070	51.81	2.59969																			14.92	-0.0704	969	10.5062	0.741449																			74.92	-0.0476	7823	219.359	1.57928
-0.0176	9017	102.733	5.75956																			14.92	-0.0574	1327	14.924	1.01538																			74.92	0.0019	41167	1212.5	8.31063
-0.0019	15815	194.931	10.1018																			14.92	-0.0443	2200	23.1019	1.68337																			74.92	0.0515	29691	1757.28	5.9939
0.0138	18112	266.327	11.5689																			14.92	-0.0312	4418	43.3479	3.38052																			74.92	0.101	10231	988.07	2.06539
0.0294	12089	235.568	7.72179																			14.92	-0.0181	7194	76.0586	5.50463																			74.92	0.1505	4077	354.123	0.823048
0.0451	8652	162.817	5.52642																			14.92	-0.005	11244	120.769	8.60356																			74.92	0.2	1660	141.991	0.335114
0.0608	7555	127.225	4.82572																			14.92	0.0081	15119	172.678	11.5686																			74.92	0.2496	1188	70.6304	0.239829
0.0765	5293	100.857	3.38088																			14.92	0.0211	13338	184.971	10.2058																			74.92	0.2991	613	44.5747	0.12375
0.0922	3621	69.9749	2.3129																			14.92	0.0342	10831	158.307	8.28754																			74.92	0.3486	316	22.9928	0.0637928
0.1079	2692	49.557	1.7195																			14.92	0.0473	8219	124.778	6.28892																			74.92	0.3981	327	15.9142	0.0660134
0.1236	1496	32.8758	0.955562																			14.92	0.0604	5852	92.1651	4.47777																			74.92	0.4476	260	14.5282	0.0524877
0.1393	1257	21.6111	0.802902																			14.92	0.0735	4270	66.2991	3.26727																			74.92	0.4972	220	11.904	0.0444127
0.1549	857	16.4892	0.547404																			14.92	0.0865	3052	47.593	2.3353																			74.92	0.5467	147	9.08325	0.0296758
0.1706	1095	15.3232	0.699426																			14.92	0.0996	2337	35.298	1.7882																			74.92	0.5962	146	7.25175	0.0294739
0.1863	494	12.4736	0.31554																			14.92	0.1127	1686	26.3507	1.29007																			74.92	0.6457	104	6.1875	0.0209951
0.202	364	6.7353	0.232503																			14.92	0.1258	1509	20.9273	1.15464																			74.92	0.6953	136	5.952	0.0274551
0.2177	334	5.4793	0.213341																			14.92	0.1389	1113	17.1741	0.851633																			74.92	0.7448	86	5.4945	0.0173613
0.2334	267	4.71785	0.170545																			14.92	0.1519	801	12.441	0.6129																			74.92	0.7943	52	3.4155	0.0104975
0.2491	142	3.21065	0.0907018																			14.92	0.165	523	8.6722	0.400183																			74.92	0.8438	44	2.376	0.00888254
0.2648	130	2.1352	0.0830368																			14.92	0.1781	463	6.4583	0.354273																			74.92	0.8934	23	1.6616	0.00464315
0.2804	117	1.9266	0.0747331																			14.92	0.1912	280	4.86665	0.214247																			74.92	0.9429	14	0.91575	0.00282626
0.2961	85	1.5857	0.0542933																			14.92	0.2043	247	3.45185	0.188997																			74.92	0.9924	19	0.81675	0.00383564
0.3118	111	1.5386	0.0709007																			14.92	0.2174	227	3.1047	0.173693																			74.92	1.0419	17	0.891	0.00343189
0.3275	88	1.56215	0.0562095																			14.92	0.2304	177	2.626	0.135435																			74.92	1.0914	20	0.91575	0.00403752
0.3432	103	1.49935	0.0657907																			14.92	0.2435	164	2.23355	0.125488																			74.92	1.141	14	0.8432	0.00282626
0.3589	59	1.2717	0.0376859																			14.92	0.2566	190	2.3187	0.145382																			74.92	1.1905	11	0.61875	0.00222064
0.3746	37	0.7536	0.0236336																			14.92	0.2697	134	2.1222	0.102533																			74.92	1.24	13	0.594	0.00262439
0.3903	39	0.5966	0.024911																			14.92	0.2828	92	1.4803	0.0703955																			74.92	1.2895	10	0.56925	0.00201876
0.4059	48	0.6786	0.0306598																			14.92	0.2958	105	1.2805	0.0803427																			74.92	1.3391	5	0.372	0.00100938
0.4216	54	0.8007	0.0344922																			14.92	0.3089	88	1.26415	0.0673349																			74.92	1.3886	5	0.2475	0.00100938
0.4373	68	0.9577	0.0434347																			14.92	0.322	81	1.10695	0.0619787																			74.92	1.4381	3	0.198	0.000605628
0.453	53	0.94985	0.0338535																			14.92	0.3351	73	1.0087	0.0558573																			74.92	1.4876	7	0.2475	0.00141313
0.4687	50	0.80855	0.0319372																			14.92	0.3482	33	0.6943	0.0252506																			74.92	1.5371	6	0.32175	0.00121126
0.4844	47	0.76145	0.030021																			14.92	0.3612	29	0.403	0.0221899																			74.92	1.5867	4	0.248	0.000807504
0.5001	27	0.5809	0.0172461																			14.92	0.3743	27	0.3668	0.0206596																			74.92	1.6362	5	0.22275	0.00100938
0.5158	21	0.3768	0.0134136																			14.92	0.3874	47	0.4847	0.0359629																			74.92	1.6857	2	0.17325	0.000403752
0.5314	8	0.2262	0.00510996																			14.92	0.4005	11	0.3799	0.00841686																			74.92	1.7352	5	0.17325	0.00100938
0.5471	8	0.1256	0.00510996																			14.92	0.4136	9	0.131	0.00688652																			74.92	1.7848	4	0.2232	0.000807504
0.5628	9	0.13345	0.0057487																			14.92	0.4266	8	0.1105	0.00612135																			74.92	1.8343	6	0.2475	0.00121126
0.5785	11	0.157	0.00702619																			14.92	0.4397	11	0.12445	0.00841686																			74.92	1.8838	4	0.2475	0.000807504
0.5942	11	0.1727	0.00702619																			14.92	0.4528	16	0.17685	0.0122427																			74.92	1.9333	8	0.297	0.00161501
0.6099	15	0.2041	0.00958117																			14.92	0.4659	4	0.131	0.00306068																			74.92	1.9829	3	0.2728	0.000605628
0.6256	25	0.314	0.0159686																			14.92	0.479	4	0.0524	0.00306068																			74.92	2.0324	1	0.099	0.000201876
0.6413	101	0.9891	0.0645132																			14.92	0.4921	9	0.08515	0.00688652																			74.92	2.0819	0	0.02475	0
		1565.57																							1306.9																							4953.54
											t⁺
							y	x
							0	0.142207
							14	0.142207

## Sheet: shearhist1b
tau	τ	npr	int	PDF		tau	τ	npr	int	PDF
299.93	181.488	46		9.06367e-05		599.92	353.26	47		5.24166e-05
299.93	186.566	62	274.212	0.000122163		599.92	362.231	22	309.51	2.45354e-05
299.93	191.644	92	391.006	0.000181273		599.92	371.202	16	170.451	1.78439e-05
299.93	196.722	126	553.513	0.000248266		599.92	380.174	16	143.541	1.78439e-05
299.93	201.8	180	776.934	0.000354665		599.92	389.145	12	125.597	1.3383e-05
299.93	206.878	208	985.132	0.000409836		599.92	398.116	57	309.506	6.3569e-05
299.93	211.956	231	1114.62	0.000455154		599.92	407.087	102	713.21	0.000113755
299.93	217.034	395	1589.45	0.000778294		599.92	416.059	74	789.466	8.25282e-05
299.93	222.112	561	2427.28	0.00110537		599.92	425.03	61	605.556	6.803e-05
299.93	227.19	982	3917.68	0.0019349		599.92	434.001	57	529.301	6.3569e-05
299.93	232.268	1172	5469.01	0.00230927		599.92	442.972	93	672.84	0.000103718
299.93	237.346	1505	6797.04	0.0029654		599.92	451.943	218	1395.02	0.000243124
299.93	242.424	1821	8444.71	0.00358803		599.92	460.915	221	1969.18	0.000246469
299.93	247.502	2355	10602.9	0.00464021		599.92	469.886	521	3328.32	0.000581043
299.93	252.58	3127	13918.8	0.00616133		599.92	478.857	544	4777.22	0.000606694
299.93	257.658	3563	16986.2	0.00702041		599.92	487.828	892	6441.25	0.000994799
299.93	262.736	4314	19999.7	0.00850015		599.92	496.8	1230	9518.55	0.00137175
299.93	267.814	4940	23495.9	0.0097336		599.92	505.771	1373	11676	0.00153123
299.93	272.892	4824	24790.8	0.00950503		599.92	514.742	2186	15964.3	0.00243793
299.93	277.97	5796	26964.7	0.0114202		599.92	523.713	3132	23854.4	0.00349295
299.93	283.048	5802	29447.3	0.011432		599.92	532.684	3970	31856.7	0.00442753
299.93	288.126	6242	30579.7	0.012299		599.92	541.655	4475	37880.9	0.00499073
299.93	293.204	6150	31463.3	0.0121177		599.92	550.627	5089	42900.3	0.00567549
299.93	298.282	5552	29712	0.0109395		599.92	559.598	5464	47336.5	0.0060937
299.93	303.36	4953	26672.2	0.00975921		599.92	568.569	7270	57120.3	0.00810784
299.93	308.438	5288	26001.9	0.0104193		599.92	577.54	7107	64488.8	0.00792605
299.93	313.516	4755	25499.2	0.00936908		599.92	586.511	7152	63960.2	0.00797624
299.93	318.594	3855	21860.8	0.00759575		599.92	595.483	7062	63758.3	0.00787587
299.93	323.672	3676	19121.6	0.00724306		599.92	604.454	6501	60838.9	0.00725021
299.93	328.75	3195	17445.5	0.00629531		599.92	613.425	6540	58496.7	0.00729371
299.93	333.828	2961	15630.1	0.00583425		599.92	622.396	5387	53499.8	0.00600783
299.93	338.906	2523	13923.9	0.00497123		599.92	631.368	4790	45650	0.00534203
299.93	343.985	1886	11194.7	0.00371611		599.92	640.339	4125	39989.1	0.00460039
299.93	349.062	1576	8790.02	0.00310529		599.92	649.31	3542	34391.1	0.0039502
299.93	354.14	1101	6796.9	0.00216937		599.92	658.281	2793	28416.3	0.00311488
299.93	359.219	903	5088.16	0.00177924		599.92	667.252	2228	22522.2	0.00248477
299.93	364.297	796	4313.85	0.00156841		599.92	676.224	1487	16664	0.00165837
299.93	369.375	475	3227.07	0.000935923		599.92	685.195	819	10343.8	0.000913386
299.93	374.453	346	2084.52	0.000681746		599.92	694.166	675	6701.49	0.000752791
299.93	379.531	321	1693.51	0.000632487		599.92	703.137	710	6212.63	0.000791825
299.93	384.609	302	1581.8	0.00059505		599.92	712.109	371	4848.93	0.000413756
299.93	389.687	322	1584.37	0.000634457		599.92	721.08	334	3162.35	0.000372492
299.93	394.765	156	1213.64	0.000307377		599.92	730.051	321	2938.04	0.000357994
299.93	399.843	118	695.686	0.000232503		599.92	739.022	221	2431.22	0.000246469
299.93	404.921	118	599.204	0.000232503		599.92	747.993	297	2323.54	0.000331228
299.93	409.999	104	563.669	0.000204918		599.92	756.965	207	2260.74	0.000230856
299.93	415.077	75	454.481	0.000147777		599.92	765.936	64	1215.6	7.13757e-05
299.93	420.155	62	347.843	0.000122163		599.92	774.907	45	488.93	5.01861e-05
299.93	425.233	23	215.815	4.53184e-05		599.92	783.878	25	313.992	2.78811e-05
299.93	430.311	63	218.358	0.000124133		599.92	792.849	55	358.848	6.13385e-05
			507521	0					896663
			0	0													t⁺
			0	0
			0	0
			0	0
			0	0
			0	0
			0	0
			0	0
			0	0
			0	0
			0	0
			0	0
			0	0
			0	0
			0	0
			0	0
			0	0
			0	0
			0	0
			0	0
			0	0
			0	0
			0	0
			0	0
			0	0
			0	0
			0	0
			0	0
			0	0
			0	0
			0	0
			0	0
			0	0
			0	0
			0	0
			0	0
			0	0
			0	0
			0	0
			0	0
			0	0
			0	0
			0	0
			0	0
			0	0
			0	0
			0	0
			0	0
			0	0

## Sheet: shearhist3b
tau	τ	npr	int	PDF		tau	τ	npr	int	PDF
299.93	1.7064	20		2.30628e-05		599.92	-42.1298	2		1.23349e-06
299.93	10.3793	58	338.243	6.68822e-05		599.92	-25.9152	8	81.073	4.93397e-06
299.93	19.0522	242	1300.93	0.00027906		599.92	-9.7006	57	526.974	3.51545e-05
299.93	27.7251	622	3746.69	0.000717254		599.92	6.514	159	1751.18	9.80627e-05
299.93	36.398	1509	9240.97	0.00174009		599.92	22.7286	625	6356.12	0.000385467
299.93	45.0709	2403	16964.2	0.002771		599.92	38.9432	1751	19262.9	0.00107992
299.93	53.7438	3417	25238.1	0.00394029		599.92	55.1578	3685	44071.3	0.00227271
299.93	62.4168	4248	33239.3	0.00489855		599.92	71.3724	5452	74076.4	0.0033625
299.93	71.0897	4450	37718.4	0.00513148		599.92	87.587	6404	96120.1	0.00394964
299.93	79.7626	4660	39505.1	0.00537364		599.92	103.802	6707	106295	0.00413652
299.93	88.4355	4607	40185.9	0.00531253		599.92	120.016	6948	110705	0.00428515
299.93	97.1084	4670	40229.2	0.00538517		599.92	136.231	6578	109659	0.00405696
299.93	105.781	5053	42163.3	0.00582683		599.92	152.445	5869	100912	0.00361968
299.93	114.454	4920	43247.4	0.00567346		599.92	168.66	5205	89780.2	0.00321017
299.93	123.127	4720	41803.4	0.00544283		599.92	184.875	4712	80400.1	0.00290611
299.93	131.8	4344	39305.6	0.00500925		599.92	201.089	4510	74766	0.00278153
299.93	140.473	4078	36521.6	0.00470251		599.92	217.304	4334	71701	0.00267298
299.93	149.146	3786	34102.2	0.0043658		599.92	233.518	3849	66342	0.00237386
299.93	157.819	3695	32441	0.00426086		599.92	249.733	3587	60285.9	0.00221227
299.93	166.492	3297	30320.5	0.00380191		599.92	265.948	3156	54667.5	0.00194645
299.93	175.165	3181	28091.5	0.00366815		599.92	282.162	2740	47800.6	0.00168989
299.93	183.838	3144	27428	0.00362548		599.92	298.377	2469	42230.9	0.00152275
299.93	192.51	3376	28273.7	0.00389301		599.92	314.591	2223	38039.5	0.00137103
299.93	201.183	3152	28308.3	0.0036347		599.92	330.806	2015	34358.7	0.00124274
299.93	209.856	2865	26092.4	0.00330375		599.92	347.021	1838	31237.4	0.00113358
299.93	218.529	2720	24219.1	0.00313655		599.92	363.235	1784	29364.6	0.00110028
299.93	227.202	2477	22536.8	0.00285633		599.92	379.45	1471	26389.3	0.000907234													t⁺
299.93	235.875	2442	21331	0.00281597		599.92	395.664	1276	22270.8	0.000786968
299.93	244.548	2138	19860.9	0.00246542		599.92	411.879	1224	20268.3	0.000754898
299.93	253.221	1682	16565.2	0.00193959		599.92	428.094	1185	19530.5	0.000730845
299.93	261.894	1498	13789.9	0.00172741		599.92	444.308	1046	18087.4	0.000645117
299.93	270.567	1318	12211.4	0.00151984		599.92	460.523	911	15866	0.000561856
299.93	279.24	1175	10810.8	0.00135494		599.92	476.738	867	14414.8	0.000534719
299.93	287.912	927	9115.22	0.00106896		599.92	492.952	880	14163.5	0.000542737
299.93	296.585	809	7528.16	0.000932892		599.92	509.167	775	13417.6	0.000477978
299.93	305.258	534	5823.79	0.000615778		599.92	525.381	659	11625.9	0.000406436
299.93	313.931	456	4293.14	0.000525833		599.92	541.596	650	10612.5	0.000400885
299.93	322.604	421	3803.07	0.000485473		599.92	557.811	530	9566.61	0.000326876
299.93	331.277	296	3109.23	0.00034133		599.92	574.025	461	8034.33	0.00028432
299.93	339.95	235	2302.65	0.000270988		599.92	590.24	399	6972.28	0.000246082
299.93	348.623	106	1478.73	0.000122233		599.92	606.454	315	5788.61	0.000194275
299.93	357.296	81	810.916	9.34045e-05		599.92	622.669	234	4450.94	0.000144319
299.93	365.969	68	646.131	7.84137e-05		599.92	638.884	174	3307.78	0.000107314
299.93	374.642	46	494.355	5.30445e-05		599.92	655.098	117	2359.22	7.21593e-05
299.93	383.315	27	316.565	3.11348e-05		599.92	671.313	69	1507.96	4.25555e-05
299.93	391.987	16	186.467	1.84503e-05		599.92	687.527	48	948.554	2.96038e-05
299.93	400.66	5	91.0655	5.76571e-06		599.92	703.742	23	575.618	1.41852e-05
299.93	409.333	1	26.0187	1.15314e-06		599.92	719.957	10	267.541	6.16746e-06
299.93	418.006	4	21.6823	4.61257e-06		599.92	736.171	6	129.717	3.70048e-06
299.93	426.679	0	17.3458	0		599.92	752.386	2	64.8584	1.23349e-06
			867196	0					1.62141e+06
			0	0
			0	0
			0	0
			0	0
			0	0
			0	0
			0	0
			0	0
			0	0
			0	0
			0	0
			0	0
			0	0
			0	0
			0	0
			0	0
			0	0
			0	0
			0	0
			0	0
			0	0
			0	0
			0	0
			0	0
			0	0
			0	0
			0	0
			0	0
			0	0
			0	0
			0	0
			0	0
			0	0
			0	0
			0	0
			0	0
			0	0
			0	0
			0	0
			0	0
			0	0
			0	0
			0	0
			0	0
			0	0
			0	0
			0	0
			0	0
			0	0

## Sheet: shearhist4b
tau	τ	npr	int	PDF		tau	τ	npr	int	PDF
299.93	-24.7613	5		6.21803e-06		599.92	-55.6174	18		1.17979e-05
299.93	-16.7197	27	128.666	3.35774e-05		599.92	-40.3588	62	610.344	4.06371e-05
299.93	-8.678	284	1250.48	0.000353184		599.92	-25.1002	288	2670.26	0.000188766
299.93	-0.6364	1047	5351.68	0.00130206		599.92	-9.8416	1089	10505.5	0.00071377
299.93	7.4053	3043	16445.3	0.00378429		599.92	5.4171	2800	29670.5	0.00183522
299.93	15.447	5049	32536.7	0.00627897		599.92	20.6757	6399	70181.9	0.00419414
299.93	23.4886	7440	50215.8	0.00925243		599.92	35.9343	9704	122855	0.00636036
299.93	31.5303	8420	63770.7	0.0104712		599.92	51.1929	11002	157972	0.00721111
299.93	39.5719	8408	67662	0.0104562		599.92	66.4515	9750	158323	0.00639051
299.93	47.6136	7919	65648.4	0.00984811		599.92	81.7101	7944	134993	0.00520679
299.93	55.6552	6629	58494.6	0.00824386		599.92	96.9687	6633	111212	0.00434751
299.93	63.6969	5803	49987.2	0.00721664		599.92	112.227	5410	91879.7	0.00354591
299.93	71.7386	4797	42621	0.00596558		599.92	127.486	4658	76812.3	0.00305302
299.93	79.7802	4548	37574.4	0.00565592		599.92	142.745	4058	66497	0.00265976
299.93	87.8219	3742	33332.8	0.00465357		599.92	158.003	3534	57921.6	0.00231631
299.93	95.8635	3214	27968.7	0.00399695		599.92	173.262	3181	51230.7	0.00208494
299.93	103.905	2921	24667.9	0.00363257		599.92	188.52	2892	46332.7	0.00189552
299.93	111.947	2751	22806	0.00342116		599.92	203.779	2500	41137.2	0.00163859
299.93	119.989	2429	20828	0.00302072		599.92	219.038	2114	35201.6	0.00138559
299.93	128.03	2363	19267.9	0.00293864		599.92	234.296	1881	30479.1	0.00123288
299.93	136.072	2089	17900.6	0.00259789		599.92	249.555	1762	27793.7	0.00115488
299.93	144.113	2001	16445.3	0.00248846		599.92	264.813	1584	25527.6	0.00103821
299.93	152.155	1900	15685.1	0.00236285		599.92	280.072	1327	22208.9	0.000869764
299.93	160.197	1712	14523.3	0.00212905		599.92	295.331	1192	19218.2	0.00078128
299.93	168.238	1452	12721.8	0.00180572		599.92	310.589	1006	16769.2	0.000659369
299.93	176.28	1231	10787.9	0.00153088		599.92	325.848	985	15189.9	0.000645605
299.93	184.322	1198	9766.52	0.00148984		599.92	341.106	798	13603	0.000523038
299.93	192.363	1045	9018.77	0.00129957		599.92	356.365	727	11634.7	0.000476502
299.93	200.405	924	7917.05	0.00114909		599.92	371.624	662	10597.1	0.000433899
299.93	208.447	830	7052.48	0.00103219		599.92	386.882	564	9353.58	0.000369666
299.93	216.488	860	6795.24	0.0010695		599.92	402.141	476	7934.47	0.000311988
299.93	224.53	745	6453.38	0.000926486		599.92	417.4	444	7018.96	0.000291014
299.93	232.572	664	5665.38	0.000825754		599.92	432.658	423	6614.6	0.00027725
299.93	240.613	491	4644.02	0.00061061		599.92	447.917	334	5775.38	0.000218916
299.93	248.655	425	3683.1	0.000528532		599.92	463.175	295	4798.83	0.000193354
299.93	256.697	352	3124.2	0.000437749		599.92	478.434	263	4257.18	0.00017238
299.93	264.738	236	2364.23	0.000293491		599.92	493.693	229	3753.62	0.000150095
299.93	272.78	218	1825.47	0.000271106		599.92	508.951	189	3189.05	0.000123878
299.93	280.822	192	1648.53	0.000238772		599.92	524.21	137	2487.15	8.97948e-05
299.93	288.863	128	1286.67	0.000159182		599.92	539.468	178	2403.23	0.000116668
299.93	296.905	111	960.971	0.00013804		599.92	554.727	138	2410.86	9.04502e-05														t⁺
299.93	304.947	102	856.441	0.000126848		599.92	569.986	94	1770	6.1611e-05
299.93	312.988	63	663.44	7.83472e-05		599.92	585.244	76	1296.98	4.98132e-05
299.93	321.03	56	478.475	6.96419e-05		599.92	600.503	67	1090.99	4.39142e-05
299.93	329.072	35	365.897	4.35262e-05		599.92	615.761	41	823.964	2.68729e-05
299.93	337.113	40	301.56	4.97442e-05		599.92	631.02	42	633.236	2.75283e-05
299.93	345.155	27	269.397	3.35774e-05		599.92	646.279	27	526.422	1.76968e-05
299.93	353.197	21	192.998	2.61157e-05		599.92	661.537	10	282.284	6.55437e-06
299.93	361.238	6	108.563	7.46163e-06		599.92	676.796	11	160.215	7.2098e-06
299.93	369.28	6	48.2502	7.46163e-06		599.92	692.055	1	91.5516	6.55437e-07
			804113	0					1.5257e+06
			0	0
			0	0
			0	0
			0	0
			0	0
			0	0
			0	0
			0	0
			0	0
			0	0
			0	0
			0	0
			0	0
			0	0
			0	0
			0	0
			0	0
			0	0
			0	0
			0	0
			0	0
			0	0
			0	0
			0	0
			0	0
			0	0
			0	0
			0	0
			0	0
			0	0
			0	0
			0	0
			0	0
			0	0
			0	0
			0	0
			0	0
			0	0
			0	0
			0	0
			0	0
			0	0
			0	0
			0	0
			0	0
			0	0
			0	0
			0	0
			0	0

## Sheet: shearhist5b
tau	τ	npr	int	PDF		tau	τ	npr	int	PDF
299.93	-64.5817	8		1.04193e-05		599.92	-123.782	7		4.39524e-06
299.93	-56.9031	2	38.393	2.60481e-06		599.92	-107.855	11	143.343	6.9068e-06
299.93	-49.2246	15	65.2672	1.95361e-05		599.92	-91.9276	34	358.36	2.13483e-05
299.93	-41.546	33	184.286	4.29794e-05		599.92	-76.0006	39	581.335	2.44878e-05
299.93	-33.8675	22	211.159	2.8653e-05		599.92	-60.0735	134	1377.69	8.41374e-05
299.93	-26.1889	208	883.039	0.000270901		599.92	-44.1465	781	7286.6	0.000490383
299.93	-18.5104	755	3697.2	0.000983317		599.92	-28.2194	2438	25634.7	0.0015308
299.93	-10.8318	2694	13241.7	0.00350868		599.92	-12.2924	6308	69648.8	0.00396074
299.93	-3.1532	10727	51527.2	0.0139709		599.92	3.6347	15075	170285	0.00946546
299.93	4.5253	21485	123670	0.0279822		599.92	19.5617	22586	299913	0.0141815
299.93	12.2039	22819	170096	0.0297196		599.92	35.4888	16505	311303	0.0103633
299.93	19.8824	14650	143853	0.0190803		599.92	51.4158	9371	206064	0.00588397
299.93	27.561	7672	85700.9	0.00999207		599.92	67.3428	5876	121419	0.00368949
299.93	35.2395	4772	47775.6	0.00621509		599.92	83.2699	3989	78560.4	0.00250466
299.93	42.9181	2851	29267	0.00371316		599.92	99.1969	3046	56023.2	0.00191256
299.93	50.5967	2080	18931.6	0.00270901		599.92	115.124	2315	42692.6	0.00145357
299.93	58.2752	1528	13852	0.00199008		599.92	131.051	2055	34800.5	0.00129032
299.93	65.9538	1228	10581.1	0.00159936		599.92	146.978	1632	29361.6	0.00102472
299.93	73.6323	1081	8864.83	0.0014079		599.92	162.905	1405	24185.1	0.000882187
299.93	81.3109	874	7505.83	0.0011383		599.92	178.832	1160	20426.5	0.000728354
299.93	88.9894	732	6165.84	0.000953362		599.92	194.759	918	16548.2	0.000576404
299.93	96.668	599	5110.11	0.000780142		599.92	210.686	764	13394.7	0.000479709
299.93	104.347	547	4399.84	0.000712417		599.92	226.613	675	11459.5	0.000423826
299.93	112.025	505	4038.89	0.000657715		599.92	242.54	530	9596.08	0.000332782
299.93	119.704	491	3823.94	0.000639482		599.92	258.467	397	7382.16	0.000249273
299.93	127.382	364	3282.56	0.000474076		599.92	274.394	341	5877.1	0.000214111
299.93	135.061	286	2495.55	0.000372488		599.92	290.322	284	4977.19	0.000178321
299.93	142.739	220	1942.66	0.00028653		599.92	306.249	272	4427.73	0.000170786
299.93	150.418	176	1520.36	0.000229224		599.92	322.176	210	3838.41	0.000131857
299.93	158.096	121	1140.27	0.000157591		599.92	338.103	173	3050.04	0.000108625
299.93	165.775	89	806.243	0.000115914		599.92	354.03	124	2365.16	7.78585e-05
299.93	173.454	82	656.52	0.000106797		599.92	369.957	118	1927.18	7.40911e-05
299.93	181.132	60	545.174	7.81444e-05		599.92	385.884	89	1648.44	5.58823e-05
299.93	188.811	40	383.93	5.20963e-05		599.92	401.811	72	1282.13	4.52082e-05
299.93	196.489	36	291.787	4.68866e-05		599.92	417.738	60	1051.18	3.76735e-05
299.93	204.168	26	238.034	3.38626e-05		599.92	433.665	44	828.209	2.76272e-05
299.93	211.846	29	211.161	3.77698e-05		599.92	449.592	42	684.861	2.63714e-05
299.93	219.525	27	214.998	3.5165e-05		599.92	465.519	22	509.667	1.38136e-05
299.93	227.203	12	149.733	1.56289e-05		599.92	481.446	23	358.358	1.44415e-05
299.93	234.882	7	72.9458	9.11685e-06		599.92	497.373	19	334.469	1.19299e-05
299.93	242.561	10	65.2681	1.30241e-05		599.92	513.3	10	230.942	6.27891e-06
299.93	250.239	3	49.9109	3.90722e-06		599.92	529.227	7	135.38	4.39524e-06
299.93	257.918	9	46.071	1.17217e-05		599.92	545.154	11	143.344	6.9068e-06
299.93	265.596	8	65.2681	1.04193e-05		599.92	561.081	8	151.307	5.02313e-06
299.93	273.275	6	53.7495	7.81444e-06		599.92	577.008	4	95.562	2.51156e-06
299.93	280.953	3	34.5537	3.90722e-06		599.92	592.935	4	63.708	2.51156e-06															t⁺
299.93	288.632	4	26.8747	5.20963e-06		599.92	608.862	6	79.6355	3.76735e-06
299.93	296.31	1	19.1965	1.30241e-06		599.92	624.79	3	71.6719	1.88367e-06
299.93	303.989	0	3.83925	0		599.92	640.717	2	39.8175	1.25578e-06
299.93	311.668	2	7.6786	2.60481e-06		599.92	656.644	0	15.927	0
			767809	0					1.59263e+06
			0	0
			0	0
			0	0
			0	0
			0	0
			0	0
			0	0
			0	0
			0	0
			0	0
			0	0
			0	0
			0	0
			0	0
			0	0
			0	0
			0	0
			0	0
			0	0
			0	0
			0	0
			0	0
			0	0
			0	0
			0	0
			0	0
			0	0
			0	0
			0	0
			0	0
			0	0
			0	0
			0	0
			0	0
			0	0
			0	0
			0	0
			0	0
			0	0
			0	0
			0	0
			0	0
			0	0
			0	0
			0	0
			0	0
			0	0
			0	0
			0	0
